# Supplementary material for: A compendium of synthetic lethal gene pairs defined by extensive combinatorial pan-cancer CRISPR screening
Source: Genome Biol. 2025 Sep 18;26:284. doi: 10.1186/s13059-025-03737-w (PMC12445041; doi:10.1186/s13059-025-03737-w)
Supplement: Supplementary file 1 — Additional file1 [file 13059_2025_3737_MOESM1_ESM.xlsx]

## Sheet: Table S1
Supplementary Table 3: Combinatorial CRISPR library								Additional file 1: Table S1: Gene pairs and gRNA designs
	sgrna_ids	sgrna_seqs	gene_pair_id	sorted_gene_pair	targetA	targetB	sgrna_symbols	sgrna_symbol_A	sgrna_symbol_B	sgrna_libraries	sgrna_group	guide_type	guide_orientation	singles_target_gene	guideseqA	guideseqB	CRISPRater_ontarget_score_guideA	offtarget_cfd_score_guideA	offtarget_mit_score_guideA	CRISPRater_ontarget_score_guideB	offtarget_cfd_score_guideB	offtarget_mit_score_guideB
chr22:39078030-39078049_TOMM22_-|chr1:155179056-155179075_MTX1_-|TOMM22|MTX1	chr22:39078030-39078049_TOMM22_-|chr1:155179056-155179075_MTX1_-	TTTCGGGAGCAATTCGTCCG|TGACCAGCAGAACAGCTCCA	TOMM22|MTX1	MTX1|TOMM22	TOMM22	MTX1	TOMM22|MTX1	TOMM22	MTX1	TO|TO	Project Achilles/MASHUP	gene|gene	geneA|geneB		TTTCGGGAGCAATTCGTCCG	TGACCAGCAGAACAGCTCCA	0.85652	0	0	0.693481	0	0
chr22:39078030-39078049_TOMM22_-|4580_2_AGCACCAGTAAATCTGGCAT|TOMM22|MTX1	chr22:39078030-39078049_TOMM22_-|4580_2_AGCACCAGTAAATCTGGCAT	TTTCGGGAGCAATTCGTCCG|AGCACCAGTAAATCTGGCAT	TOMM22|MTX1	MTX1|TOMM22	TOMM22	MTX1	TOMM22|MTX1	TOMM22	MTX1	TO|BR	Project Achilles/MASHUP	gene|gene	geneA|geneB		TTTCGGGAGCAATTCGTCCG	AGCACCAGTAAATCTGGCAT	0.85652	0	0	0.665127	0	0
chr22:39078030-39078049_TOMM22_-|4580_3_CCTTCGGACCAGTCATGGAG|TOMM22|MTX1	chr22:39078030-39078049_TOMM22_-|4580_3_CCTTCGGACCAGTCATGGAG	TTTCGGGAGCAATTCGTCCG|CCTTCGGACCAGTCATGGAG	TOMM22|MTX1	MTX1|TOMM22	TOMM22	MTX1	TOMM22|MTX1	TOMM22	MTX1	TO|BR	Project Achilles/MASHUP	gene|gene	geneA|geneB		TTTCGGGAGCAATTCGTCCG	CCTTCGGACCAGTCATGGAG	0.85652	0	0	0.670491	0.636364	1
chr22:39078049-39078068_TOMM22_+|chr1:155179056-155179075_MTX1_-|TOMM22|MTX1	chr22:39078049-39078068_TOMM22_+|chr1:155179056-155179075_MTX1_-	AGGCGACGCGGAGAAGCCTG|TGACCAGCAGAACAGCTCCA	TOMM22|MTX1	MTX1|TOMM22	TOMM22	MTX1	TOMM22|MTX1	TOMM22	MTX1	TO|TO	Project Achilles/MASHUP	gene|gene	geneA|geneB		AGGCGACGCGGAGAAGCCTG	TGACCAGCAGAACAGCTCCA	0.779714	0	0	0.693481	0	0
chr22:39078049-39078068_TOMM22_+|4580_2_AGCACCAGTAAATCTGGCAT|TOMM22|MTX1	chr22:39078049-39078068_TOMM22_+|4580_2_AGCACCAGTAAATCTGGCAT	AGGCGACGCGGAGAAGCCTG|AGCACCAGTAAATCTGGCAT	TOMM22|MTX1	MTX1|TOMM22	TOMM22	MTX1	TOMM22|MTX1	TOMM22	MTX1	TO|BR	Project Achilles/MASHUP	gene|gene	geneA|geneB		AGGCGACGCGGAGAAGCCTG	AGCACCAGTAAATCTGGCAT	0.779714	0	0	0.665127	0	0
chr22:39078049-39078068_TOMM22_+|4580_3_CCTTCGGACCAGTCATGGAG|TOMM22|MTX1	chr22:39078049-39078068_TOMM22_+|4580_3_CCTTCGGACCAGTCATGGAG	AGGCGACGCGGAGAAGCCTG|CCTTCGGACCAGTCATGGAG	TOMM22|MTX1	MTX1|TOMM22	TOMM22	MTX1	TOMM22|MTX1	TOMM22	MTX1	TO|BR	Project Achilles/MASHUP	gene|gene	geneA|geneB		AGGCGACGCGGAGAAGCCTG	CCTTCGGACCAGTCATGGAG	0.779714	0	0	0.670491	0.636364	1
56993_2_AAAGAGGGAAAGATCAAAAG|chr1:155179056-155179075_MTX1_-|TOMM22|MTX1	56993_2_AAAGAGGGAAAGATCAAAAG|chr1:155179056-155179075_MTX1_-	AAAGAGGGAAAGATCAAAAG|TGACCAGCAGAACAGCTCCA	TOMM22|MTX1	MTX1|TOMM22	TOMM22	MTX1	TOMM22|MTX1	TOMM22	MTX1	BR|TO	Project Achilles/MASHUP	gene|gene	geneA|geneB		AAAGAGGGAAAGATCAAAAG	TGACCAGCAGAACAGCTCCA	0.842343	0.571429	0.683	0.693481	0	0
56993_2_AAAGAGGGAAAGATCAAAAG|4580_2_AGCACCAGTAAATCTGGCAT|TOMM22|MTX1	56993_2_AAAGAGGGAAAGATCAAAAG|4580_2_AGCACCAGTAAATCTGGCAT	AAAGAGGGAAAGATCAAAAG|AGCACCAGTAAATCTGGCAT	TOMM22|MTX1	MTX1|TOMM22	TOMM22	MTX1	TOMM22|MTX1	TOMM22	MTX1	BR|BR	Project Achilles/MASHUP	gene|gene	geneA|geneB		AAAGAGGGAAAGATCAAAAG	AGCACCAGTAAATCTGGCAT	0.842343	0.571429	0.683	0.665127	0	0
56993_2_AAAGAGGGAAAGATCAAAAG|4580_3_CCTTCGGACCAGTCATGGAG|TOMM22|MTX1	56993_2_AAAGAGGGAAAGATCAAAAG|4580_3_CCTTCGGACCAGTCATGGAG	AAAGAGGGAAAGATCAAAAG|CCTTCGGACCAGTCATGGAG	TOMM22|MTX1	MTX1|TOMM22	TOMM22	MTX1	TOMM22|MTX1	TOMM22	MTX1	BR|BR	Project Achilles/MASHUP	gene|gene	geneA|geneB		AAAGAGGGAAAGATCAAAAG	CCTTCGGACCAGTCATGGAG	0.842343	0.571429	0.683	0.670491	0.636364	1
56993_2_ACAGCTAGATGAGACCCTGT|chr1:155179056-155179075_MTX1_-|TOMM22|MTX1	56993_2_ACAGCTAGATGAGACCCTGT|chr1:155179056-155179075_MTX1_-	ACAGCTAGATGAGACCCTGT|TGACCAGCAGAACAGCTCCA	TOMM22|MTX1	MTX1|TOMM22	TOMM22	MTX1	TOMM22|MTX1	TOMM22	MTX1	BR|TO	Project Achilles/MASHUP	gene|gene	geneA|geneB		ACAGCTAGATGAGACCCTGT	TGACCAGCAGAACAGCTCCA	0.679304	0	0	0.693481	0	0
56993_2_ACAGCTAGATGAGACCCTGT|4580_2_AGCACCAGTAAATCTGGCAT|TOMM22|MTX1	56993_2_ACAGCTAGATGAGACCCTGT|4580_2_AGCACCAGTAAATCTGGCAT	ACAGCTAGATGAGACCCTGT|AGCACCAGTAAATCTGGCAT	TOMM22|MTX1	MTX1|TOMM22	TOMM22	MTX1	TOMM22|MTX1	TOMM22	MTX1	BR|BR	Project Achilles/MASHUP	gene|gene	geneA|geneB		ACAGCTAGATGAGACCCTGT	AGCACCAGTAAATCTGGCAT	0.679304	0	0	0.665127	0	0
56993_2_ACAGCTAGATGAGACCCTGT|4580_3_CCTTCGGACCAGTCATGGAG|TOMM22|MTX1	56993_2_ACAGCTAGATGAGACCCTGT|4580_3_CCTTCGGACCAGTCATGGAG	ACAGCTAGATGAGACCCTGT|CCTTCGGACCAGTCATGGAG	TOMM22|MTX1	MTX1|TOMM22	TOMM22	MTX1	TOMM22|MTX1	TOMM22	MTX1	BR|BR	Project Achilles/MASHUP	gene|gene	geneA|geneB		ACAGCTAGATGAGACCCTGT	CCTTCGGACCAGTCATGGAG	0.679304	0	0	0.670491	0.636364	1
sgMTX1_1|chr22:39078076-39078095_TOMM22_+|TOMM22|MTX1	sgMTX1_1|chr22:39078076-39078095_TOMM22_+	GCCCCGAACCCCTGAAGGCG|GCTGGAGGAGGACGACGATG	TOMM22|MTX1	MTX1|TOMM22	TOMM22	MTX1	MTX1|TOMM22	MTX1	TOMM22	LS|TO	Project Achilles/MASHUP	gene|gene	geneB|geneA		GCCCCGAACCCCTGAAGGCG	GCTGGAGGAGGACGACGATG	0.613791	0	0	0.708836	0.7	0.387
sgMTX1_1|56993_1_CCGGACGAATTGCTCCCGAA|TOMM22|MTX1	sgMTX1_1|56993_1_CCGGACGAATTGCTCCCGAA	GCCCCGAACCCCTGAAGGCG|CCGGACGAATTGCTCCCGAA	TOMM22|MTX1	MTX1|TOMM22	TOMM22	MTX1	MTX1|TOMM22	MTX1	TOMM22	LS|BR	Project Achilles/MASHUP	gene|gene	geneB|geneA		GCCCCGAACCCCTGAAGGCG	CCGGACGAATTGCTCCCGAA	0.613791	0	0	0.700343	0	0
sgMTX1_1|56993_1_CGACGCGGAGAAGCCTGAGG|TOMM22|MTX1	sgMTX1_1|56993_1_CGACGCGGAGAAGCCTGAGG	GCCCCGAACCCCTGAAGGCG|CGACGCGGAGAAGCCTGAGG	TOMM22|MTX1	MTX1|TOMM22	TOMM22	MTX1	MTX1|TOMM22	MTX1	TOMM22	LS|BR	Project Achilles/MASHUP	gene|gene	geneB|geneA		GCCCCGAACCCCTGAAGGCG	CGACGCGGAGAAGCCTGAGG	0.613791	0	0	0.861321	0	0
4580_5_GATAGACACCAAGAACTACG|chr22:39078076-39078095_TOMM22_+|TOMM22|MTX1	4580_5_GATAGACACCAAGAACTACG|chr22:39078076-39078095_TOMM22_+	GATAGACACCAAGAACTACG|GCTGGAGGAGGACGACGATG	TOMM22|MTX1	MTX1|TOMM22	TOMM22	MTX1	MTX1|TOMM22	MTX1	TOMM22	BR|TO	Project Achilles/MASHUP	gene|gene	geneB|geneA		GATAGACACCAAGAACTACG	GCTGGAGGAGGACGACGATG	0.737181	0	0	0.708836	0.7	0.387
4580_5_GATAGACACCAAGAACTACG|56993_1_CCGGACGAATTGCTCCCGAA|TOMM22|MTX1	4580_5_GATAGACACCAAGAACTACG|56993_1_CCGGACGAATTGCTCCCGAA	GATAGACACCAAGAACTACG|CCGGACGAATTGCTCCCGAA	TOMM22|MTX1	MTX1|TOMM22	TOMM22	MTX1	MTX1|TOMM22	MTX1	TOMM22	BR|BR	Project Achilles/MASHUP	gene|gene	geneB|geneA		GATAGACACCAAGAACTACG	CCGGACGAATTGCTCCCGAA	0.737181	0	0	0.700343	0	0
4580_5_GATAGACACCAAGAACTACG|56993_1_CGACGCGGAGAAGCCTGAGG|TOMM22|MTX1	4580_5_GATAGACACCAAGAACTACG|56993_1_CGACGCGGAGAAGCCTGAGG	GATAGACACCAAGAACTACG|CGACGCGGAGAAGCCTGAGG	TOMM22|MTX1	MTX1|TOMM22	TOMM22	MTX1	MTX1|TOMM22	MTX1	TOMM22	BR|BR	Project Achilles/MASHUP	gene|gene	geneB|geneA		GATAGACACCAAGAACTACG	CGACGCGGAGAAGCCTGAGG	0.737181	0	0	0.861321	0	0
4580_4_TGATCTGTCAGCTCGGCAAG|chr22:39078076-39078095_TOMM22_+|TOMM22|MTX1	4580_4_TGATCTGTCAGCTCGGCAAG|chr22:39078076-39078095_TOMM22_+	TGATCTGTCAGCTCGGCAAG|GCTGGAGGAGGACGACGATG	TOMM22|MTX1	MTX1|TOMM22	TOMM22	MTX1	MTX1|TOMM22	MTX1	TOMM22	BR|TO	Project Achilles/MASHUP	gene|gene	geneB|geneA		TGATCTGTCAGCTCGGCAAG	GCTGGAGGAGGACGACGATG	0.763147	0.941176	0.268	0.708836	0.7	0.387
4580_4_TGATCTGTCAGCTCGGCAAG|56993_1_CCGGACGAATTGCTCCCGAA|TOMM22|MTX1	4580_4_TGATCTGTCAGCTCGGCAAG|56993_1_CCGGACGAATTGCTCCCGAA	TGATCTGTCAGCTCGGCAAG|CCGGACGAATTGCTCCCGAA	TOMM22|MTX1	MTX1|TOMM22	TOMM22	MTX1	MTX1|TOMM22	MTX1	TOMM22	BR|BR	Project Achilles/MASHUP	gene|gene	geneB|geneA		TGATCTGTCAGCTCGGCAAG	CCGGACGAATTGCTCCCGAA	0.763147	0.941176	0.268	0.700343	0	0
4580_4_TGATCTGTCAGCTCGGCAAG|56993_1_CGACGCGGAGAAGCCTGAGG|TOMM22|MTX1	4580_4_TGATCTGTCAGCTCGGCAAG|56993_1_CGACGCGGAGAAGCCTGAGG	TGATCTGTCAGCTCGGCAAG|CGACGCGGAGAAGCCTGAGG	TOMM22|MTX1	MTX1|TOMM22	TOMM22	MTX1	MTX1|TOMM22	MTX1	TOMM22	BR|BR	Project Achilles/MASHUP	gene|gene	geneB|geneA		TGATCTGTCAGCTCGGCAAG	CGACGCGGAGAAGCCTGAGG	0.763147	0.941176	0.268	0.861321	0	0
chr22:39078030-39078049_TOMM22_-|F1|TOMM22|MTX1	chr22:39078030-39078049_TOMM22_-|F1	TTTCGGGAGCAATTCGTCCG|GTATCAACAGAGTGTCAGAT	TOMM22|MTX1	MTX1|TOMM22	TOMM22	MTX1	TOMM22|F1	TOMM22	F1	TO|CO	Project Achilles/MASHUP	gene|safe_control	geneA|safe_control	TOMM22	TTTCGGGAGCAATTCGTCCG	GTATCAACAGAGTGTCAGAT	0.85652	0	0	0.559646	0	0
F5|chr1:155179056-155179075_MTX1_-|TOMM22|MTX1	F5|chr1:155179056-155179075_MTX1_-	GTGAAGATGATCGCTTATAC|TGACCAGCAGAACAGCTCCA	TOMM22|MTX1	MTX1|TOMM22	TOMM22	MTX1	F5|MTX1	F5	MTX1	CO|TO	Project Achilles/MASHUP	safe_control|gene	safe_control|geneB	MTX1	GTGAAGATGATCGCTTATAC	TGACCAGCAGAACAGCTCCA	0.772678	0	0	0.693481	0	0
chr22:39078049-39078068_TOMM22_+|F2|TOMM22|MTX1	chr22:39078049-39078068_TOMM22_+|F2	AGGCGACGCGGAGAAGCCTG|GGATGAAACTTCATCTAACT	TOMM22|MTX1	MTX1|TOMM22	TOMM22	MTX1	TOMM22|F2	TOMM22	F2	TO|CO	Project Achilles/MASHUP	gene|safe_control	geneA|safe_control	TOMM22	AGGCGACGCGGAGAAGCCTG	GGATGAAACTTCATCTAACT	0.779714	0	0	0.720768	0	0
56993_2_AAAGAGGGAAAGATCAAAAG|F3|TOMM22|MTX1	56993_2_AAAGAGGGAAAGATCAAAAG|F3	AAAGAGGGAAAGATCAAAAG|GATCAGGGAATCTTTGAGAA	TOMM22|MTX1	MTX1|TOMM22	TOMM22	MTX1	TOMM22|F3	TOMM22	F3	BR|CO	Project Achilles/MASHUP	gene|safe_control	geneA|safe_control	TOMM22	AAAGAGGGAAAGATCAAAAG	GATCAGGGAATCTTTGAGAA	0.842343	0.571429	0.683	0.723898	0	0
F7|4580_2_AGCACCAGTAAATCTGGCAT|TOMM22|MTX1	F7|4580_2_AGCACCAGTAAATCTGGCAT	GTTTCAACCATTAGGGGGCT|AGCACCAGTAAATCTGGCAT	TOMM22|MTX1	MTX1|TOMM22	TOMM22	MTX1	F7|MTX1	F7	MTX1	CO|BR	Project Achilles/MASHUP	safe_control|gene	safe_control|geneB	MTX1	GTTTCAACCATTAGGGGGCT	AGCACCAGTAAATCTGGCAT	0.545469	0	0	0.665127	0	0
56993_2_ACAGCTAGATGAGACCCTGT|F4|TOMM22|MTX1	56993_2_ACAGCTAGATGAGACCCTGT|F4	ACAGCTAGATGAGACCCTGT|GATGTTCACTGTTAATTGAT	TOMM22|MTX1	MTX1|TOMM22	TOMM22	MTX1	TOMM22|F4	TOMM22	F4	BR|CO	Project Achilles/MASHUP	gene|safe_control	geneA|safe_control	TOMM22	ACAGCTAGATGAGACCCTGT	GATGTTCACTGTTAATTGAT	0.679304	0	0	0.604559	0	0
F8|4580_3_CCTTCGGACCAGTCATGGAG|TOMM22|MTX1	F8|4580_3_CCTTCGGACCAGTCATGGAG	GCTTTCTATGTAGTACACTT|CCTTCGGACCAGTCATGGAG	TOMM22|MTX1	MTX1|TOMM22	TOMM22	MTX1	F8|MTX1	F8	MTX1	CO|BR	Project Achilles/MASHUP	safe_control|gene	safe_control|geneB	MTX1	GCTTTCTATGTAGTACACTT	CCTTCGGACCAGTCATGGAG	0.639161	0	0	0.670491	0.636364	1
F5|chr22:39078076-39078095_TOMM22_+|TOMM22|MTX1	F5|chr22:39078076-39078095_TOMM22_+	GTGAAGATGATCGCTTATAC|GCTGGAGGAGGACGACGATG	TOMM22|MTX1	MTX1|TOMM22	TOMM22	MTX1	F5|TOMM22	F5	TOMM22	CO|TO	Project Achilles/MASHUP	safe_control|gene	safe_control|geneA	TOMM22	GTGAAGATGATCGCTTATAC	GCTGGAGGAGGACGACGATG	0.772678	0	0	0.708836	0.7	0.387
sgMTX1_1|F2|TOMM22|MTX1	sgMTX1_1|F2	GCCCCGAACCCCTGAAGGCG|GGATGAAACTTCATCTAACT	TOMM22|MTX1	MTX1|TOMM22	TOMM22	MTX1	MTX1|F2	MTX1	F2	LS|CO	Project Achilles/MASHUP	gene|safe_control	geneB|safe_control	MTX1	GCCCCGAACCCCTGAAGGCG	GGATGAAACTTCATCTAACT	0.613791	0	0	0.720768	0	0
4580_5_GATAGACACCAAGAACTACG|F3|TOMM22|MTX1	4580_5_GATAGACACCAAGAACTACG|F3	GATAGACACCAAGAACTACG|GATCAGGGAATCTTTGAGAA	TOMM22|MTX1	MTX1|TOMM22	TOMM22	MTX1	MTX1|F3	MTX1	F3	BR|CO	Project Achilles/MASHUP	gene|safe_control	geneB|safe_control	MTX1	GATAGACACCAAGAACTACG	GATCAGGGAATCTTTGAGAA	0.737181	0	0	0.723898	0	0
F7|56993_1_CCGGACGAATTGCTCCCGAA|TOMM22|MTX1	F7|56993_1_CCGGACGAATTGCTCCCGAA	GTTTCAACCATTAGGGGGCT|CCGGACGAATTGCTCCCGAA	TOMM22|MTX1	MTX1|TOMM22	TOMM22	MTX1	F7|TOMM22	F7	TOMM22	CO|BR	Project Achilles/MASHUP	safe_control|gene	safe_control|geneA	TOMM22	GTTTCAACCATTAGGGGGCT	CCGGACGAATTGCTCCCGAA	0.545469	0	0	0.700343	0	0
4580_4_TGATCTGTCAGCTCGGCAAG|F4|TOMM22|MTX1	4580_4_TGATCTGTCAGCTCGGCAAG|F4	TGATCTGTCAGCTCGGCAAG|GATGTTCACTGTTAATTGAT	TOMM22|MTX1	MTX1|TOMM22	TOMM22	MTX1	MTX1|F4	MTX1	F4	BR|CO	Project Achilles/MASHUP	gene|safe_control	geneB|safe_control	MTX1	TGATCTGTCAGCTCGGCAAG	GATGTTCACTGTTAATTGAT	0.763147	0.941176	0.268	0.604559	0	0
F8|56993_1_CGACGCGGAGAAGCCTGAGG|TOMM22|MTX1	F8|56993_1_CGACGCGGAGAAGCCTGAGG	GCTTTCTATGTAGTACACTT|CGACGCGGAGAAGCCTGAGG	TOMM22|MTX1	MTX1|TOMM22	TOMM22	MTX1	F8|TOMM22	F8	TOMM22	CO|BR	Project Achilles/MASHUP	safe_control|gene	safe_control|geneA	TOMM22	GCTTTCTATGTAGTACACTT	CGACGCGGAGAAGCCTGAGG	0.639161	0	0	0.861321	0	0
chr8:30669838-30669857_PPP2CB_-|chr5:133561441-133561460_PPP2CA_+|PPP2CB|PPP2CA	chr8:30669838-30669857_PPP2CB_-|chr5:133561441-133561460_PPP2CA_+	AGTGCGGACGCTGTGCGAGA|TACAGCTCACCTTCTCGCAG	PPP2CB|PPP2CA	PPP2CA|PPP2CB	PPP2CB	PPP2CA	PPP2CB|PPP2CA	PPP2CB	PPP2CA	TO|TO	Project Achilles/MASHUP	gene|gene	geneA|geneB		AGTGCGGACGCTGTGCGAGA	TACAGCTCACCTTCTCGCAG	0.74539	0	0	0.832966	0	0
chr8:30669838-30669857_PPP2CB_-|chr5:133561453-133561472_PPP2CA_-|PPP2CB|PPP2CA	chr8:30669838-30669857_PPP2CB_-|chr5:133561453-133561472_PPP2CA_-	AGTGCGGACGCTGTGCGAGA|GGTCAAGAGCCTCTGCGAGA	PPP2CB|PPP2CA	PPP2CA|PPP2CB	PPP2CB	PPP2CA	PPP2CB|PPP2CA	PPP2CB	PPP2CA	TO|TO	Project Achilles/MASHUP	gene|gene	geneA|geneB		AGTGCGGACGCTGTGCGAGA	GGTCAAGAGCCTCTGCGAGA	0.74539	0	0	0.763301	0	0
chr8:30669838-30669857_PPP2CB_-|5515_2_AAAAGAATCCAACGTGCAAG|PPP2CB|PPP2CA	chr8:30669838-30669857_PPP2CB_-|5515_2_AAAAGAATCCAACGTGCAAG	AGTGCGGACGCTGTGCGAGA|AAAAGAATCCAACGTGCAAG	PPP2CB|PPP2CA	PPP2CA|PPP2CB	PPP2CB	PPP2CA	PPP2CB|PPP2CA	PPP2CB	PPP2CA	TO|BR	Project Achilles/MASHUP	gene|gene	geneA|geneB		AGTGCGGACGCTGTGCGAGA	AAAAGAATCCAACGTGCAAG	0.74539	0	0	0.747911	0	0
chr8:30669838-30669857_PPP2CB_-|5515_3_AACGCATCACCATTCTTCGA|PPP2CB|PPP2CA	chr8:30669838-30669857_PPP2CB_-|5515_3_AACGCATCACCATTCTTCGA	AGTGCGGACGCTGTGCGAGA|AACGCATCACCATTCTTCGA	PPP2CB|PPP2CA	PPP2CA|PPP2CB	PPP2CB	PPP2CA	PPP2CB|PPP2CA	PPP2CB	PPP2CA	TO|BR	Project Achilles/MASHUP	gene|gene	geneA|geneB		AGTGCGGACGCTGTGCGAGA	AACGCATCACCATTCTTCGA	0.74539	0	0	0.679304	0	0
5516_4_AACTTCCTGTAAACGATCCA|chr5:133561441-133561460_PPP2CA_+|PPP2CB|PPP2CA	5516_4_AACTTCCTGTAAACGATCCA|chr5:133561441-133561460_PPP2CA_+	AACTTCCTGTAAACGATCCA|TACAGCTCACCTTCTCGCAG	PPP2CB|PPP2CA	PPP2CA|PPP2CB	PPP2CB	PPP2CA	PPP2CB|PPP2CA	PPP2CB	PPP2CA	BR|TO	Project Achilles/MASHUP	gene|gene	geneA|geneB		AACTTCCTGTAAACGATCCA	TACAGCTCACCTTCTCGCAG	0.734946	0	0	0.832966	0	0
5516_4_AACTTCCTGTAAACGATCCA|chr5:133561453-133561472_PPP2CA_-|PPP2CB|PPP2CA	5516_4_AACTTCCTGTAAACGATCCA|chr5:133561453-133561472_PPP2CA_-	AACTTCCTGTAAACGATCCA|GGTCAAGAGCCTCTGCGAGA	PPP2CB|PPP2CA	PPP2CA|PPP2CB	PPP2CB	PPP2CA	PPP2CB|PPP2CA	PPP2CB	PPP2CA	BR|TO	Project Achilles/MASHUP	gene|gene	geneA|geneB		AACTTCCTGTAAACGATCCA	GGTCAAGAGCCTCTGCGAGA	0.734946	0	0	0.763301	0	0
5516_4_AACTTCCTGTAAACGATCCA|5515_2_AAAAGAATCCAACGTGCAAG|PPP2CB|PPP2CA	5516_4_AACTTCCTGTAAACGATCCA|5515_2_AAAAGAATCCAACGTGCAAG	AACTTCCTGTAAACGATCCA|AAAAGAATCCAACGTGCAAG	PPP2CB|PPP2CA	PPP2CA|PPP2CB	PPP2CB	PPP2CA	PPP2CB|PPP2CA	PPP2CB	PPP2CA	BR|BR	Project Achilles/MASHUP	gene|gene	geneA|geneB		AACTTCCTGTAAACGATCCA	AAAAGAATCCAACGTGCAAG	0.734946	0	0	0.747911	0	0
5516_4_AACTTCCTGTAAACGATCCA|5515_3_AACGCATCACCATTCTTCGA|PPP2CB|PPP2CA	5516_4_AACTTCCTGTAAACGATCCA|5515_3_AACGCATCACCATTCTTCGA	AACTTCCTGTAAACGATCCA|AACGCATCACCATTCTTCGA	PPP2CB|PPP2CA	PPP2CA|PPP2CB	PPP2CB	PPP2CA	PPP2CB|PPP2CA	PPP2CB	PPP2CA	BR|BR	Project Achilles/MASHUP	gene|gene	geneA|geneB		AACTTCCTGTAAACGATCCA	AACGCATCACCATTCTTCGA	0.734946	0	0	0.679304	0	0
5516_1_AGCTGAACGAGAACCAAGTG|chr5:133561441-133561460_PPP2CA_+|PPP2CB|PPP2CA	5516_1_AGCTGAACGAGAACCAAGTG|chr5:133561441-133561460_PPP2CA_+	AGCTGAACGAGAACCAAGTG|TACAGCTCACCTTCTCGCAG	PPP2CB|PPP2CA	PPP2CA|PPP2CB	PPP2CB	PPP2CA	PPP2CB|PPP2CA	PPP2CB	PPP2CA	BR|TO	Project Achilles/MASHUP	gene|gene	geneA|geneB		AGCTGAACGAGAACCAAGTG	TACAGCTCACCTTCTCGCAG	0.770008	0	0	0.832966	0	0
5516_1_AGCTGAACGAGAACCAAGTG|chr5:133561453-133561472_PPP2CA_-|PPP2CB|PPP2CA	5516_1_AGCTGAACGAGAACCAAGTG|chr5:133561453-133561472_PPP2CA_-	AGCTGAACGAGAACCAAGTG|GGTCAAGAGCCTCTGCGAGA	PPP2CB|PPP2CA	PPP2CA|PPP2CB	PPP2CB	PPP2CA	PPP2CB|PPP2CA	PPP2CB	PPP2CA	BR|TO	Project Achilles/MASHUP	gene|gene	geneA|geneB		AGCTGAACGAGAACCAAGTG	GGTCAAGAGCCTCTGCGAGA	0.770008	0	0	0.763301	0	0
5516_1_AGCTGAACGAGAACCAAGTG|5515_2_AAAAGAATCCAACGTGCAAG|PPP2CB|PPP2CA	5516_1_AGCTGAACGAGAACCAAGTG|5515_2_AAAAGAATCCAACGTGCAAG	AGCTGAACGAGAACCAAGTG|AAAAGAATCCAACGTGCAAG	PPP2CB|PPP2CA	PPP2CA|PPP2CB	PPP2CB	PPP2CA	PPP2CB|PPP2CA	PPP2CB	PPP2CA	BR|BR	Project Achilles/MASHUP	gene|gene	geneA|geneB		AGCTGAACGAGAACCAAGTG	AAAAGAATCCAACGTGCAAG	0.770008	0	0	0.747911	0	0
5516_1_AGCTGAACGAGAACCAAGTG|5515_3_AACGCATCACCATTCTTCGA|PPP2CB|PPP2CA	5516_1_AGCTGAACGAGAACCAAGTG|5515_3_AACGCATCACCATTCTTCGA	AGCTGAACGAGAACCAAGTG|AACGCATCACCATTCTTCGA	PPP2CB|PPP2CA	PPP2CA|PPP2CB	PPP2CB	PPP2CA	PPP2CB|PPP2CA	PPP2CB	PPP2CA	BR|BR	Project Achilles/MASHUP	gene|gene	geneA|geneB		AGCTGAACGAGAACCAAGTG	AACGCATCACCATTCTTCGA	0.770008	0	0	0.679304	0	0
chr5:133541659-133541678_PPP2CA_-|chr8:30643801-30643820_PPP2CB_+|PPP2CB|PPP2CA	chr5:133541659-133541678_PPP2CA_-|chr8:30643801-30643820_PPP2CB_+	ATGGGAGATTATGTTGACAG|GAGGCGCTGGGTCAAATTGA	PPP2CB|PPP2CA	PPP2CA|PPP2CB	PPP2CB	PPP2CA	PPP2CA|PPP2CB	PPP2CA	PPP2CB	TO|TO	Project Achilles/MASHUP	gene|gene	geneB|geneA		ATGGGAGATTATGTTGACAG	GAGGCGCTGGGTCAAATTGA	0.804611	0	0	0.663783	0	0
chr5:133541659-133541678_PPP2CA_-|5516_3_ATGAATGTCTGCGAAAGTAT|PPP2CB|PPP2CA	chr5:133541659-133541678_PPP2CA_-|5516_3_ATGAATGTCTGCGAAAGTAT	ATGGGAGATTATGTTGACAG|ATGAATGTCTGCGAAAGTAT	PPP2CB|PPP2CA	PPP2CA|PPP2CB	PPP2CB	PPP2CA	PPP2CA|PPP2CB	PPP2CA	PPP2CB	TO|BR	Project Achilles/MASHUP	gene|gene	geneB|geneA		ATGGGAGATTATGTTGACAG	ATGAATGTCTGCGAAAGTAT	0.804611	0	0	0.667516	0.533333	0.921
chr5:133541659-133541678_PPP2CA_-|5516_3_GAACGCATTACAATATTGAG|PPP2CB|PPP2CA	chr5:133541659-133541678_PPP2CA_-|5516_3_GAACGCATTACAATATTGAG	ATGGGAGATTATGTTGACAG|GAACGCATTACAATATTGAG	PPP2CB|PPP2CA	PPP2CA|PPP2CB	PPP2CB	PPP2CA	PPP2CA|PPP2CB	PPP2CA	PPP2CB	TO|BR	Project Achilles/MASHUP	gene|gene	geneB|geneA		ATGGGAGATTATGTTGACAG	GAACGCATTACAATATTGAG	0.804611	0	0	0.674224	0.8	1
sgPPP2CA_1|chr8:30643801-30643820_PPP2CB_+|PPP2CB|PPP2CA	sgPPP2CA_1|chr8:30643801-30643820_PPP2CB_+	GAAGGTGTTCACCAAGGAGC|GAGGCGCTGGGTCAAATTGA	PPP2CB|PPP2CA	PPP2CA|PPP2CB	PPP2CB	PPP2CA	PPP2CA|PPP2CB	PPP2CA	PPP2CB	LS|TO	Project Achilles/MASHUP	gene|gene	geneB|geneA		GAAGGTGTTCACCAAGGAGC	GAGGCGCTGGGTCAAATTGA	0.681694	0	0	0.663783	0	0
sgPPP2CA_1|5516_3_ATGAATGTCTGCGAAAGTAT|PPP2CB|PPP2CA	sgPPP2CA_1|5516_3_ATGAATGTCTGCGAAAGTAT	GAAGGTGTTCACCAAGGAGC|ATGAATGTCTGCGAAAGTAT	PPP2CB|PPP2CA	PPP2CA|PPP2CB	PPP2CB	PPP2CA	PPP2CA|PPP2CB	PPP2CA	PPP2CB	LS|BR	Project Achilles/MASHUP	gene|gene	geneB|geneA		GAAGGTGTTCACCAAGGAGC	ATGAATGTCTGCGAAAGTAT	0.681694	0	0	0.667516	0.533333	0.921
sgPPP2CA_1|5516_3_GAACGCATTACAATATTGAG|PPP2CB|PPP2CA	sgPPP2CA_1|5516_3_GAACGCATTACAATATTGAG	GAAGGTGTTCACCAAGGAGC|GAACGCATTACAATATTGAG	PPP2CB|PPP2CA	PPP2CA|PPP2CB	PPP2CB	PPP2CA	PPP2CA|PPP2CB	PPP2CA	PPP2CB	LS|BR	Project Achilles/MASHUP	gene|gene	geneB|geneA		GAAGGTGTTCACCAAGGAGC	GAACGCATTACAATATTGAG	0.681694	0	0	0.674224	0.8	1
5515_4_AATAAAAGTCATACCTCATG|chr8:30643801-30643820_PPP2CB_+|PPP2CB|PPP2CA	5515_4_AATAAAAGTCATACCTCATG|chr8:30643801-30643820_PPP2CB_+	AATAAAAGTCATACCTCATG|GAGGCGCTGGGTCAAATTGA	PPP2CB|PPP2CA	PPP2CA|PPP2CB	PPP2CB	PPP2CA	PPP2CA|PPP2CB	PPP2CA	PPP2CB	BR|TO	Project Achilles/MASHUP	gene|gene	geneB|geneA		AATAAAAGTCATACCTCATG	GAGGCGCTGGGTCAAATTGA	0.790434	0	0	0.663783	0	0
5515_4_AATAAAAGTCATACCTCATG|5516_3_ATGAATGTCTGCGAAAGTAT|PPP2CB|PPP2CA	5515_4_AATAAAAGTCATACCTCATG|5516_3_ATGAATGTCTGCGAAAGTAT	AATAAAAGTCATACCTCATG|ATGAATGTCTGCGAAAGTAT	PPP2CB|PPP2CA	PPP2CA|PPP2CB	PPP2CB	PPP2CA	PPP2CA|PPP2CB	PPP2CA	PPP2CB	BR|BR	Project Achilles/MASHUP	gene|gene	geneB|geneA		AATAAAAGTCATACCTCATG	ATGAATGTCTGCGAAAGTAT	0.790434	0	0	0.667516	0.533333	0.921
5515_4_AATAAAAGTCATACCTCATG|5516_3_GAACGCATTACAATATTGAG|PPP2CB|PPP2CA	5515_4_AATAAAAGTCATACCTCATG|5516_3_GAACGCATTACAATATTGAG	AATAAAAGTCATACCTCATG|GAACGCATTACAATATTGAG	PPP2CB|PPP2CA	PPP2CA|PPP2CB	PPP2CB	PPP2CA	PPP2CA|PPP2CB	PPP2CA	PPP2CB	BR|BR	Project Achilles/MASHUP	gene|gene	geneB|geneA		AATAAAAGTCATACCTCATG	GAACGCATTACAATATTGAG	0.790434	0	0	0.674224	0.8	1
5515_4_CTCGCCATCTATAGATACAC|chr8:30643801-30643820_PPP2CB_+|PPP2CB|PPP2CA	5515_4_CTCGCCATCTATAGATACAC|chr8:30643801-30643820_PPP2CB_+	CTCGCCATCTATAGATACAC|GAGGCGCTGGGTCAAATTGA	PPP2CB|PPP2CA	PPP2CA|PPP2CB	PPP2CB	PPP2CA	PPP2CA|PPP2CB	PPP2CA	PPP2CB	BR|TO	Project Achilles/MASHUP	gene|gene	geneB|geneA		CTCGCCATCTATAGATACAC	GAGGCGCTGGGTCAAATTGA	0.526819	0	0	0.663783	0	0
5515_4_CTCGCCATCTATAGATACAC|5516_3_ATGAATGTCTGCGAAAGTAT|PPP2CB|PPP2CA	5515_4_CTCGCCATCTATAGATACAC|5516_3_ATGAATGTCTGCGAAAGTAT	CTCGCCATCTATAGATACAC|ATGAATGTCTGCGAAAGTAT	PPP2CB|PPP2CA	PPP2CA|PPP2CB	PPP2CB	PPP2CA	PPP2CA|PPP2CB	PPP2CA	PPP2CB	BR|BR	Project Achilles/MASHUP	gene|gene	geneB|geneA		CTCGCCATCTATAGATACAC	ATGAATGTCTGCGAAAGTAT	0.526819	0	0	0.667516	0.533333	0.921
5515_4_CTCGCCATCTATAGATACAC|5516_3_GAACGCATTACAATATTGAG|PPP2CB|PPP2CA	5515_4_CTCGCCATCTATAGATACAC|5516_3_GAACGCATTACAATATTGAG	CTCGCCATCTATAGATACAC|GAACGCATTACAATATTGAG	PPP2CB|PPP2CA	PPP2CA|PPP2CB	PPP2CB	PPP2CA	PPP2CA|PPP2CB	PPP2CA	PPP2CB	BR|BR	Project Achilles/MASHUP	gene|gene	geneB|geneA		CTCGCCATCTATAGATACAC	GAACGCATTACAATATTGAG	0.526819	0	0	0.674224	0.8	1
chr8:30669838-30669857_PPP2CB_-|F1|PPP2CB|PPP2CA	chr8:30669838-30669857_PPP2CB_-|F1	AGTGCGGACGCTGTGCGAGA|GTATCAACAGAGTGTCAGAT	PPP2CB|PPP2CA	PPP2CA|PPP2CB	PPP2CB	PPP2CA	PPP2CB|F1	PPP2CB	F1	TO|CO	Project Achilles/MASHUP	gene|safe_control	geneA|safe_control	PPP2CB	AGTGCGGACGCTGTGCGAGA	GTATCAACAGAGTGTCAGAT	0.74539	0	0	0.559646	0	0
F5|chr5:133561441-133561460_PPP2CA_+|PPP2CB|PPP2CA	F5|chr5:133561441-133561460_PPP2CA_+	GTGAAGATGATCGCTTATAC|TACAGCTCACCTTCTCGCAG	PPP2CB|PPP2CA	PPP2CA|PPP2CB	PPP2CB	PPP2CA	F5|PPP2CA	F5	PPP2CA	CO|TO	Project Achilles/MASHUP	safe_control|gene	safe_control|geneB	PPP2CA	GTGAAGATGATCGCTTATAC	TACAGCTCACCTTCTCGCAG	0.772678	0	0	0.832966	0	0
F6|chr5:133561453-133561472_PPP2CA_-|PPP2CB|PPP2CA	F6|chr5:133561453-133561472_PPP2CA_-	GTTCTGCATGAGAAGCACTA|GGTCAAGAGCCTCTGCGAGA	PPP2CB|PPP2CA	PPP2CA|PPP2CB	PPP2CB	PPP2CA	F6|PPP2CA	F6	PPP2CA	CO|TO	Project Achilles/MASHUP	safe_control|gene	safe_control|geneB	PPP2CA	GTTCTGCATGAGAAGCACTA	GGTCAAGAGCCTCTGCGAGA	0.772678	0	0	0.763301	0	0
5516_4_AACTTCCTGTAAACGATCCA|F3|PPP2CB|PPP2CA	5516_4_AACTTCCTGTAAACGATCCA|F3	AACTTCCTGTAAACGATCCA|GATCAGGGAATCTTTGAGAA	PPP2CB|PPP2CA	PPP2CA|PPP2CB	PPP2CB	PPP2CA	PPP2CB|F3	PPP2CB	F3	BR|CO	Project Achilles/MASHUP	gene|safe_control	geneA|safe_control	PPP2CB	AACTTCCTGTAAACGATCCA	GATCAGGGAATCTTTGAGAA	0.734946	0	0	0.723898	0	0
F7|5515_2_AAAAGAATCCAACGTGCAAG|PPP2CB|PPP2CA	F7|5515_2_AAAAGAATCCAACGTGCAAG	GTTTCAACCATTAGGGGGCT|AAAAGAATCCAACGTGCAAG	PPP2CB|PPP2CA	PPP2CA|PPP2CB	PPP2CB	PPP2CA	F7|PPP2CA	F7	PPP2CA	CO|BR	Project Achilles/MASHUP	safe_control|gene	safe_control|geneB	PPP2CA	GTTTCAACCATTAGGGGGCT	AAAAGAATCCAACGTGCAAG	0.545469	0	0	0.747911	0	0
5516_1_AGCTGAACGAGAACCAAGTG|F4|PPP2CB|PPP2CA	5516_1_AGCTGAACGAGAACCAAGTG|F4	AGCTGAACGAGAACCAAGTG|GATGTTCACTGTTAATTGAT	PPP2CB|PPP2CA	PPP2CA|PPP2CB	PPP2CB	PPP2CA	PPP2CB|F4	PPP2CB	F4	BR|CO	Project Achilles/MASHUP	gene|safe_control	geneA|safe_control	PPP2CB	AGCTGAACGAGAACCAAGTG	GATGTTCACTGTTAATTGAT	0.770008	0	0	0.604559	0	0
F8|5515_3_AACGCATCACCATTCTTCGA|PPP2CB|PPP2CA	F8|5515_3_AACGCATCACCATTCTTCGA	GCTTTCTATGTAGTACACTT|AACGCATCACCATTCTTCGA	PPP2CB|PPP2CA	PPP2CA|PPP2CB	PPP2CB	PPP2CA	F8|PPP2CA	F8	PPP2CA	CO|BR	Project Achilles/MASHUP	safe_control|gene	safe_control|geneB	PPP2CA	GCTTTCTATGTAGTACACTT	AACGCATCACCATTCTTCGA	0.639161	0	0	0.679304	0	0
chr5:133541659-133541678_PPP2CA_-|F1|PPP2CB|PPP2CA	chr5:133541659-133541678_PPP2CA_-|F1	ATGGGAGATTATGTTGACAG|GTATCAACAGAGTGTCAGAT	PPP2CB|PPP2CA	PPP2CA|PPP2CB	PPP2CB	PPP2CA	PPP2CA|F1	PPP2CA	F1	TO|CO	Project Achilles/MASHUP	gene|safe_control	geneB|safe_control	PPP2CA	ATGGGAGATTATGTTGACAG	GTATCAACAGAGTGTCAGAT	0.804611	0	0	0.559646	0	0
sgPPP2CA_1|F2|PPP2CB|PPP2CA	sgPPP2CA_1|F2	GAAGGTGTTCACCAAGGAGC|GGATGAAACTTCATCTAACT	PPP2CB|PPP2CA	PPP2CA|PPP2CB	PPP2CB	PPP2CA	PPP2CA|F2	PPP2CA	F2	LS|CO	Project Achilles/MASHUP	gene|safe_control	geneB|safe_control	PPP2CA	GAAGGTGTTCACCAAGGAGC	GGATGAAACTTCATCTAACT	0.681694	0	0	0.720768	0	0
F6|chr8:30643801-30643820_PPP2CB_+|PPP2CB|PPP2CA	F6|chr8:30643801-30643820_PPP2CB_+	GTTCTGCATGAGAAGCACTA|GAGGCGCTGGGTCAAATTGA	PPP2CB|PPP2CA	PPP2CA|PPP2CB	PPP2CB	PPP2CA	F6|PPP2CB	F6	PPP2CB	CO|TO	Project Achilles/MASHUP	safe_control|gene	safe_control|geneA	PPP2CB	GTTCTGCATGAGAAGCACTA	GAGGCGCTGGGTCAAATTGA	0.772678	0	0	0.663783	0	0
5515_4_AATAAAAGTCATACCTCATG|F3|PPP2CB|PPP2CA	5515_4_AATAAAAGTCATACCTCATG|F3	AATAAAAGTCATACCTCATG|GATCAGGGAATCTTTGAGAA	PPP2CB|PPP2CA	PPP2CA|PPP2CB	PPP2CB	PPP2CA	PPP2CA|F3	PPP2CA	F3	BR|CO	Project Achilles/MASHUP	gene|safe_control	geneB|safe_control	PPP2CA	AATAAAAGTCATACCTCATG	GATCAGGGAATCTTTGAGAA	0.790434	0	0	0.723898	0	0
F7|5516_3_ATGAATGTCTGCGAAAGTAT|PPP2CB|PPP2CA	F7|5516_3_ATGAATGTCTGCGAAAGTAT	GTTTCAACCATTAGGGGGCT|ATGAATGTCTGCGAAAGTAT	PPP2CB|PPP2CA	PPP2CA|PPP2CB	PPP2CB	PPP2CA	F7|PPP2CB	F7	PPP2CB	CO|BR	Project Achilles/MASHUP	safe_control|gene	safe_control|geneA	PPP2CB	GTTTCAACCATTAGGGGGCT	ATGAATGTCTGCGAAAGTAT	0.545469	0	0	0.667516	0.533333	0.921
5515_4_CTCGCCATCTATAGATACAC|F4|PPP2CB|PPP2CA	5515_4_CTCGCCATCTATAGATACAC|F4	CTCGCCATCTATAGATACAC|GATGTTCACTGTTAATTGAT	PPP2CB|PPP2CA	PPP2CA|PPP2CB	PPP2CB	PPP2CA	PPP2CA|F4	PPP2CA	F4	BR|CO	Project Achilles/MASHUP	gene|safe_control	geneB|safe_control	PPP2CA	CTCGCCATCTATAGATACAC	GATGTTCACTGTTAATTGAT	0.526819	0	0	0.604559	0	0
F8|5516_3_GAACGCATTACAATATTGAG|PPP2CB|PPP2CA	F8|5516_3_GAACGCATTACAATATTGAG	GCTTTCTATGTAGTACACTT|GAACGCATTACAATATTGAG	PPP2CB|PPP2CA	PPP2CA|PPP2CB	PPP2CB	PPP2CA	F8|PPP2CB	F8	PPP2CB	CO|BR	Project Achilles/MASHUP	safe_control|gene	safe_control|geneA	PPP2CB	GCTTTCTATGTAGTACACTT	GAACGCATTACAATATTGAG	0.639161	0	0	0.674224	0.8	1
chr19:14523440-14523459_DDX39A_+|chr6:31500616-31500635_DDX39B_-|DDX39A|DDX39B	chr19:14523440-14523459_DDX39A_+|chr6:31500616-31500635_DDX39B_-	GGCACAGGACGTCCATGCCC|GCAGTACTACGTGAAACTGA	DDX39A|DDX39B	DDX39A|DDX39B	DDX39A	DDX39B	DDX39A|DDX39B	DDX39A	DDX39B	TO|TO	Project Achilles/MASHUP	gene|gene	geneA|geneB		GGCACAGGACGTCCATGCCC	GCAGTACTACGTGAAACTGA	0.626052	0	0	0.667516	1	0.555
chr19:14523440-14523459_DDX39A_+|chr6:31499156-31499175_DDX39B_-|DDX39A|DDX39B	chr19:14523440-14523459_DDX39A_+|chr6:31499156-31499175_DDX39B_-	GGCACAGGACGTCCATGCCC|TCTTTGTGAAGTCTGTGCAG	DDX39A|DDX39B	DDX39A|DDX39B	DDX39A	DDX39B	DDX39A|DDX39B	DDX39A	DDX39B	TO|TO	Project Achilles/MASHUP	gene|gene	geneA|geneB		GGCACAGGACGTCCATGCCC	TCTTTGTGAAGTCTGTGCAG	0.626052	0	0	0.828165	0.666667	0.605
chr19:14523440-14523459_DDX39A_+|7919_2_CCTGCCAAGAAGGATGTCAA|DDX39A|DDX39B	chr19:14523440-14523459_DDX39A_+|7919_2_CCTGCCAAGAAGGATGTCAA	GGCACAGGACGTCCATGCCC|CCTGCCAAGAAGGATGTCAA	DDX39A|DDX39B	DDX39A|DDX39B	DDX39A	DDX39B	DDX39A|DDX39B	DDX39A	DDX39B	TO|BR	Project Achilles/MASHUP	gene|gene	geneA|geneB		GGCACAGGACGTCCATGCCC	CCTGCCAAGAAGGATGTCAA	0.626052	0	0	0.693481	0	0
chr19:14523440-14523459_DDX39A_+|7919_2_CTCAAAGCCACAGTCGACAA|DDX39A|DDX39B	chr19:14523440-14523459_DDX39A_+|7919_2_CTCAAAGCCACAGTCGACAA	GGCACAGGACGTCCATGCCC|CTCAAAGCCACAGTCGACAA	DDX39A|DDX39B	DDX39A|DDX39B	DDX39A	DDX39B	DDX39A|DDX39B	DDX39A	DDX39B	TO|BR	Project Achilles/MASHUP	gene|gene	geneA|geneB		GGCACAGGACGTCCATGCCC	CTCAAAGCCACAGTCGACAA	0.626052	0	0	0.749123	0	0
chr19:14522368-14522387_DDX39A_+|chr6:31500616-31500635_DDX39B_-|DDX39A|DDX39B	chr19:14522368-14522387_DDX39A_+|chr6:31500616-31500635_DDX39B_-	GGAAGGCCAGCTCCCTCGTG|GCAGTACTACGTGAAACTGA	DDX39A|DDX39B	DDX39A|DDX39B	DDX39A	DDX39B	DDX39A|DDX39B	DDX39A	DDX39B	TO|TO	Project Achilles/MASHUP	gene|gene	geneA|geneB		GGAAGGCCAGCTCCCTCGTG	GCAGTACTACGTGAAACTGA	0.836095	0	0	0.667516	1	0.555
chr19:14522368-14522387_DDX39A_+|chr6:31499156-31499175_DDX39B_-|DDX39A|DDX39B	chr19:14522368-14522387_DDX39A_+|chr6:31499156-31499175_DDX39B_-	GGAAGGCCAGCTCCCTCGTG|TCTTTGTGAAGTCTGTGCAG	DDX39A|DDX39B	DDX39A|DDX39B	DDX39A	DDX39B	DDX39A|DDX39B	DDX39A	DDX39B	TO|TO	Project Achilles/MASHUP	gene|gene	geneA|geneB		GGAAGGCCAGCTCCCTCGTG	TCTTTGTGAAGTCTGTGCAG	0.836095	0	0	0.828165	0.666667	0.605
chr19:14522368-14522387_DDX39A_+|7919_2_CCTGCCAAGAAGGATGTCAA|DDX39A|DDX39B	chr19:14522368-14522387_DDX39A_+|7919_2_CCTGCCAAGAAGGATGTCAA	GGAAGGCCAGCTCCCTCGTG|CCTGCCAAGAAGGATGTCAA	DDX39A|DDX39B	DDX39A|DDX39B	DDX39A	DDX39B	DDX39A|DDX39B	DDX39A	DDX39B	TO|BR	Project Achilles/MASHUP	gene|gene	geneA|geneB		GGAAGGCCAGCTCCCTCGTG	CCTGCCAAGAAGGATGTCAA	0.836095	0	0	0.693481	0	0
chr19:14522368-14522387_DDX39A_+|7919_2_CTCAAAGCCACAGTCGACAA|DDX39A|DDX39B	chr19:14522368-14522387_DDX39A_+|7919_2_CTCAAAGCCACAGTCGACAA	GGAAGGCCAGCTCCCTCGTG|CTCAAAGCCACAGTCGACAA	DDX39A|DDX39B	DDX39A|DDX39B	DDX39A	DDX39B	DDX39A|DDX39B	DDX39A	DDX39B	TO|BR	Project Achilles/MASHUP	gene|gene	geneA|geneB		GGAAGGCCAGCTCCCTCGTG	CTCAAAGCCACAGTCGACAA	0.836095	0	0	0.749123	0	0
10212_2_CCCCCTAAGAAAGACATCAA|chr6:31500616-31500635_DDX39B_-|DDX39A|DDX39B	10212_2_CCCCCTAAGAAAGACATCAA|chr6:31500616-31500635_DDX39B_-	CCCCCTAAGAAAGACATCAA|GCAGTACTACGTGAAACTGA	DDX39A|DDX39B	DDX39A|DDX39B	DDX39A	DDX39B	DDX39A|DDX39B	DDX39A	DDX39B	BR|TO	Project Achilles/MASHUP	gene|gene	geneA|geneB		CCCCCTAAGAAAGACATCAA	GCAGTACTACGTGAAACTGA	0.665127	0	0	0.667516	1	0.555
10212_2_CCCCCTAAGAAAGACATCAA|chr6:31499156-31499175_DDX39B_-|DDX39A|DDX39B	10212_2_CCCCCTAAGAAAGACATCAA|chr6:31499156-31499175_DDX39B_-	CCCCCTAAGAAAGACATCAA|TCTTTGTGAAGTCTGTGCAG	DDX39A|DDX39B	DDX39A|DDX39B	DDX39A	DDX39B	DDX39A|DDX39B	DDX39A	DDX39B	BR|TO	Project Achilles/MASHUP	gene|gene	geneA|geneB		CCCCCTAAGAAAGACATCAA	TCTTTGTGAAGTCTGTGCAG	0.665127	0	0	0.828165	0.666667	0.605
10212_2_CCCCCTAAGAAAGACATCAA|7919_2_CCTGCCAAGAAGGATGTCAA|DDX39A|DDX39B	10212_2_CCCCCTAAGAAAGACATCAA|7919_2_CCTGCCAAGAAGGATGTCAA	CCCCCTAAGAAAGACATCAA|CCTGCCAAGAAGGATGTCAA	DDX39A|DDX39B	DDX39A|DDX39B	DDX39A	DDX39B	DDX39A|DDX39B	DDX39A	DDX39B	BR|BR	Project Achilles/MASHUP	gene|gene	geneA|geneB		CCCCCTAAGAAAGACATCAA	CCTGCCAAGAAGGATGTCAA	0.665127	0	0	0.693481	0	0
10212_2_CCCCCTAAGAAAGACATCAA|7919_2_CTCAAAGCCACAGTCGACAA|DDX39A|DDX39B	10212_2_CCCCCTAAGAAAGACATCAA|7919_2_CTCAAAGCCACAGTCGACAA	CCCCCTAAGAAAGACATCAA|CTCAAAGCCACAGTCGACAA	DDX39A|DDX39B	DDX39A|DDX39B	DDX39A	DDX39B	DDX39A|DDX39B	DDX39A	DDX39B	BR|BR	Project Achilles/MASHUP	gene|gene	geneA|geneB		CCCCCTAAGAAAGACATCAA	CTCAAAGCCACAGTCGACAA	0.665127	0	0	0.749123	0	0
10212_4_CCTGGTCATGTGCCACACGA|chr6:31500616-31500635_DDX39B_-|DDX39A|DDX39B	10212_4_CCTGGTCATGTGCCACACGA|chr6:31500616-31500635_DDX39B_-	CCTGGTCATGTGCCACACGA|GCAGTACTACGTGAAACTGA	DDX39A|DDX39B	DDX39A|DDX39B	DDX39A	DDX39B	DDX39A|DDX39B	DDX39A	DDX39B	BR|TO	Project Achilles/MASHUP	gene|gene	geneA|geneB		CCTGGTCATGTGCCACACGA	GCAGTACTACGTGAAACTGA	0.695871	0	0	0.667516	1	0.555
10212_4_CCTGGTCATGTGCCACACGA|chr6:31499156-31499175_DDX39B_-|DDX39A|DDX39B	10212_4_CCTGGTCATGTGCCACACGA|chr6:31499156-31499175_DDX39B_-	CCTGGTCATGTGCCACACGA|TCTTTGTGAAGTCTGTGCAG	DDX39A|DDX39B	DDX39A|DDX39B	DDX39A	DDX39B	DDX39A|DDX39B	DDX39A	DDX39B	BR|TO	Project Achilles/MASHUP	gene|gene	geneA|geneB		CCTGGTCATGTGCCACACGA	TCTTTGTGAAGTCTGTGCAG	0.695871	0	0	0.828165	0.666667	0.605
10212_4_CCTGGTCATGTGCCACACGA|7919_2_CCTGCCAAGAAGGATGTCAA|DDX39A|DDX39B	10212_4_CCTGGTCATGTGCCACACGA|7919_2_CCTGCCAAGAAGGATGTCAA	CCTGGTCATGTGCCACACGA|CCTGCCAAGAAGGATGTCAA	DDX39A|DDX39B	DDX39A|DDX39B	DDX39A	DDX39B	DDX39A|DDX39B	DDX39A	DDX39B	BR|BR	Project Achilles/MASHUP	gene|gene	geneA|geneB		CCTGGTCATGTGCCACACGA	CCTGCCAAGAAGGATGTCAA	0.695871	0	0	0.693481	0	0
10212_4_CCTGGTCATGTGCCACACGA|7919_2_CTCAAAGCCACAGTCGACAA|DDX39A|DDX39B	10212_4_CCTGGTCATGTGCCACACGA|7919_2_CTCAAAGCCACAGTCGACAA	CCTGGTCATGTGCCACACGA|CTCAAAGCCACAGTCGACAA	DDX39A|DDX39B	DDX39A|DDX39B	DDX39A	DDX39B	DDX39A|DDX39B	DDX39A	DDX39B	BR|BR	Project Achilles/MASHUP	gene|gene	geneA|geneB		CCTGGTCATGTGCCACACGA	CTCAAAGCCACAGTCGACAA	0.695871	0	0	0.749123	0	0
chr6:31498906-31498925_DDX39B_-|chr19:14521968-14521987_DDX39A_-|DDX39A|DDX39B	chr6:31498906-31498925_DDX39B_-|chr19:14521968-14521987_DDX39A_-	GCTACCAACCTATTTGGCCG|TAGGTGTCTGTGTTCTTCGG	DDX39A|DDX39B	DDX39A|DDX39B	DDX39A	DDX39B	DDX39B|DDX39A	DDX39B	DDX39A	TO|TO	Project Achilles/MASHUP	gene|gene	geneB|geneA		GCTACCAACCTATTTGGCCG	TAGGTGTCTGTGTTCTTCGG	0.734792	0.9375	0.417	0.842343	0	0
chr6:31498906-31498925_DDX39B_-|chr19:14521033-14521052_DDX39A_-|DDX39A|DDX39B	chr6:31498906-31498925_DDX39B_-|chr19:14521033-14521052_DDX39A_-	GCTACCAACCTATTTGGCCG|TGTGTGCAGGAAGTTCATGC	DDX39A|DDX39B	DDX39A|DDX39B	DDX39A	DDX39B	DDX39B|DDX39A	DDX39B	DDX39A	TO|TO	Project Achilles/MASHUP	gene|gene	geneB|geneA		GCTACCAACCTATTTGGCCG	TGTGTGCAGGAAGTTCATGC	0.734792	0.9375	0.417	0.786855	0	0
chr6:31498906-31498925_DDX39B_-|10212_2_CTCAAAGCCACAGTCCACGA|DDX39A|DDX39B	chr6:31498906-31498925_DDX39B_-|10212_2_CTCAAAGCCACAGTCCACGA	GCTACCAACCTATTTGGCCG|CTCAAAGCCACAGTCCACGA	DDX39A|DDX39B	DDX39A|DDX39B	DDX39A	DDX39B	DDX39B|DDX39A	DDX39B	DDX39A	TO|BR	Project Achilles/MASHUP	gene|gene	geneB|geneA		GCTACCAACCTATTTGGCCG	CTCAAAGCCACAGTCCACGA	0.734792	0.9375	0.417	0.749123	0	0
chr6:31498906-31498925_DDX39B_-|10212_5_GAAGAACTGTCCCCATGTCG|DDX39A|DDX39B	chr6:31498906-31498925_DDX39B_-|10212_5_GAAGAACTGTCCCCATGTCG	GCTACCAACCTATTTGGCCG|GAAGAACTGTCCCCATGTCG	DDX39A|DDX39B	DDX39A|DDX39B	DDX39A	DDX39B	DDX39B|DDX39A	DDX39B	DDX39A	TO|BR	Project Achilles/MASHUP	gene|gene	geneB|geneA		GCTACCAACCTATTTGGCCG	GAAGAACTGTCCCCATGTCG	0.734792	0.9375	0.417	0.765536	0	0
sgDDX39B_1|chr19:14521968-14521987_DDX39A_-|DDX39A|DDX39B	sgDDX39B_1|chr19:14521968-14521987_DDX39A_-	GGACTATGAAGATGATGAGG|TAGGTGTCTGTGTTCTTCGG	DDX39A|DDX39B	DDX39A|DDX39B	DDX39A	DDX39B	DDX39B|DDX39A	DDX39B	DDX39A	LS|TO	Project Achilles/MASHUP	gene|gene	geneB|geneA		GGACTATGAAGATGATGAGG	TAGGTGTCTGTGTTCTTCGG	0.652126	0	0	0.842343	0	0
sgDDX39B_1|chr19:14521033-14521052_DDX39A_-|DDX39A|DDX39B	sgDDX39B_1|chr19:14521033-14521052_DDX39A_-	GGACTATGAAGATGATGAGG|TGTGTGCAGGAAGTTCATGC	DDX39A|DDX39B	DDX39A|DDX39B	DDX39A	DDX39B	DDX39B|DDX39A	DDX39B	DDX39A	LS|TO	Project Achilles/MASHUP	gene|gene	geneB|geneA		GGACTATGAAGATGATGAGG	TGTGTGCAGGAAGTTCATGC	0.652126	0	0	0.786855	0	0
sgDDX39B_1|10212_2_CTCAAAGCCACAGTCCACGA|DDX39A|DDX39B	sgDDX39B_1|10212_2_CTCAAAGCCACAGTCCACGA	GGACTATGAAGATGATGAGG|CTCAAAGCCACAGTCCACGA	DDX39A|DDX39B	DDX39A|DDX39B	DDX39A	DDX39B	DDX39B|DDX39A	DDX39B	DDX39A	LS|BR	Project Achilles/MASHUP	gene|gene	geneB|geneA		GGACTATGAAGATGATGAGG	CTCAAAGCCACAGTCCACGA	0.652126	0	0	0.749123	0	0
sgDDX39B_1|10212_5_GAAGAACTGTCCCCATGTCG|DDX39A|DDX39B	sgDDX39B_1|10212_5_GAAGAACTGTCCCCATGTCG	GGACTATGAAGATGATGAGG|GAAGAACTGTCCCCATGTCG	DDX39A|DDX39B	DDX39A|DDX39B	DDX39A	DDX39B	DDX39B|DDX39A	DDX39B	DDX39A	LS|BR	Project Achilles/MASHUP	gene|gene	geneB|geneA		GGACTATGAAGATGATGAGG	GAAGAACTGTCCCCATGTCG	0.652126	0	0	0.765536	0	0
7919_5_GAGGCTCTTATTTCGAGCCA|chr19:14521968-14521987_DDX39A_-|DDX39A|DDX39B	7919_5_GAGGCTCTTATTTCGAGCCA|chr19:14521968-14521987_DDX39A_-	GAGGCTCTTATTTCGAGCCA|TAGGTGTCTGTGTTCTTCGG	DDX39A|DDX39B	DDX39A|DDX39B	DDX39A	DDX39B	DDX39B|DDX39A	DDX39B	DDX39A	BR|TO	Project Achilles/MASHUP	gene|gene	geneB|geneA		GAGGCTCTTATTTCGAGCCA	TAGGTGTCTGTGTTCTTCGG	0.665127	0.272727	0.268	0.842343	0	0
7919_5_GAGGCTCTTATTTCGAGCCA|chr19:14521033-14521052_DDX39A_-|DDX39A|DDX39B	7919_5_GAGGCTCTTATTTCGAGCCA|chr19:14521033-14521052_DDX39A_-	GAGGCTCTTATTTCGAGCCA|TGTGTGCAGGAAGTTCATGC	DDX39A|DDX39B	DDX39A|DDX39B	DDX39A	DDX39B	DDX39B|DDX39A	DDX39B	DDX39A	BR|TO	Project Achilles/MASHUP	gene|gene	geneB|geneA		GAGGCTCTTATTTCGAGCCA	TGTGTGCAGGAAGTTCATGC	0.665127	0.272727	0.268	0.786855	0	0
7919_5_GAGGCTCTTATTTCGAGCCA|10212_2_CTCAAAGCCACAGTCCACGA|DDX39A|DDX39B	7919_5_GAGGCTCTTATTTCGAGCCA|10212_2_CTCAAAGCCACAGTCCACGA	GAGGCTCTTATTTCGAGCCA|CTCAAAGCCACAGTCCACGA	DDX39A|DDX39B	DDX39A|DDX39B	DDX39A	DDX39B	DDX39B|DDX39A	DDX39B	DDX39A	BR|BR	Project Achilles/MASHUP	gene|gene	geneB|geneA		GAGGCTCTTATTTCGAGCCA	CTCAAAGCCACAGTCCACGA	0.665127	0.272727	0.268	0.749123	0	0
7919_5_GAGGCTCTTATTTCGAGCCA|10212_5_GAAGAACTGTCCCCATGTCG|DDX39A|DDX39B	7919_5_GAGGCTCTTATTTCGAGCCA|10212_5_GAAGAACTGTCCCCATGTCG	GAGGCTCTTATTTCGAGCCA|GAAGAACTGTCCCCATGTCG	DDX39A|DDX39B	DDX39A|DDX39B	DDX39A	DDX39B	DDX39B|DDX39A	DDX39B	DDX39A	BR|BR	Project Achilles/MASHUP	gene|gene	geneB|geneA		GAGGCTCTTATTTCGAGCCA	GAAGAACTGTCCCCATGTCG	0.665127	0.272727	0.268	0.765536	0	0
7919_5_GATAAGATGCTTGAACAGCT|chr19:14521968-14521987_DDX39A_-|DDX39A|DDX39B	7919_5_GATAAGATGCTTGAACAGCT|chr19:14521968-14521987_DDX39A_-	GATAAGATGCTTGAACAGCT|TAGGTGTCTGTGTTCTTCGG	DDX39A|DDX39B	DDX39A|DDX39B	DDX39A	DDX39B	DDX39B|DDX39A	DDX39B	DDX39A	BR|TO	Project Achilles/MASHUP	gene|gene	geneB|geneA		GATAAGATGCTTGAACAGCT	TAGGTGTCTGTGTTCTTCGG	0.628113	0	0	0.842343	0	0
7919_5_GATAAGATGCTTGAACAGCT|chr19:14521033-14521052_DDX39A_-|DDX39A|DDX39B	7919_5_GATAAGATGCTTGAACAGCT|chr19:14521033-14521052_DDX39A_-	GATAAGATGCTTGAACAGCT|TGTGTGCAGGAAGTTCATGC	DDX39A|DDX39B	DDX39A|DDX39B	DDX39A	DDX39B	DDX39B|DDX39A	DDX39B	DDX39A	BR|TO	Project Achilles/MASHUP	gene|gene	geneB|geneA		GATAAGATGCTTGAACAGCT	TGTGTGCAGGAAGTTCATGC	0.628113	0	0	0.786855	0	0
7919_5_GATAAGATGCTTGAACAGCT|10212_2_CTCAAAGCCACAGTCCACGA|DDX39A|DDX39B	7919_5_GATAAGATGCTTGAACAGCT|10212_2_CTCAAAGCCACAGTCCACGA	GATAAGATGCTTGAACAGCT|CTCAAAGCCACAGTCCACGA	DDX39A|DDX39B	DDX39A|DDX39B	DDX39A	DDX39B	DDX39B|DDX39A	DDX39B	DDX39A	BR|BR	Project Achilles/MASHUP	gene|gene	geneB|geneA		GATAAGATGCTTGAACAGCT	CTCAAAGCCACAGTCCACGA	0.628113	0	0	0.749123	0	0
7919_5_GATAAGATGCTTGAACAGCT|10212_5_GAAGAACTGTCCCCATGTCG|DDX39A|DDX39B	7919_5_GATAAGATGCTTGAACAGCT|10212_5_GAAGAACTGTCCCCATGTCG	GATAAGATGCTTGAACAGCT|GAAGAACTGTCCCCATGTCG	DDX39A|DDX39B	DDX39A|DDX39B	DDX39A	DDX39B	DDX39B|DDX39A	DDX39B	DDX39A	BR|BR	Project Achilles/MASHUP	gene|gene	geneB|geneA		GATAAGATGCTTGAACAGCT	GAAGAACTGTCCCCATGTCG	0.628113	0	0	0.765536	0	0
chr19:14523440-14523459_DDX39A_+|F1|DDX39A|DDX39B	chr19:14523440-14523459_DDX39A_+|F1	GGCACAGGACGTCCATGCCC|GTATCAACAGAGTGTCAGAT	DDX39A|DDX39B	DDX39A|DDX39B	DDX39A	DDX39B	DDX39A|F1	DDX39A	F1	TO|CO	Project Achilles/MASHUP	gene|safe_control	geneA|safe_control	DDX39A	GGCACAGGACGTCCATGCCC	GTATCAACAGAGTGTCAGAT	0.626052	0	0	0.559646	0	0
F5|chr6:31500616-31500635_DDX39B_-|DDX39A|DDX39B	F5|chr6:31500616-31500635_DDX39B_-	GTGAAGATGATCGCTTATAC|GCAGTACTACGTGAAACTGA	DDX39A|DDX39B	DDX39A|DDX39B	DDX39A	DDX39B	F5|DDX39B	F5	DDX39B	CO|TO	Project Achilles/MASHUP	safe_control|gene	safe_control|geneB	DDX39B	GTGAAGATGATCGCTTATAC	GCAGTACTACGTGAAACTGA	0.772678	0	0	0.667516	1	0.555
chr19:14522368-14522387_DDX39A_+|F2|DDX39A|DDX39B	chr19:14522368-14522387_DDX39A_+|F2	GGAAGGCCAGCTCCCTCGTG|GGATGAAACTTCATCTAACT	DDX39A|DDX39B	DDX39A|DDX39B	DDX39A	DDX39B	DDX39A|F2	DDX39A	F2	TO|CO	Project Achilles/MASHUP	gene|safe_control	geneA|safe_control	DDX39A	GGAAGGCCAGCTCCCTCGTG	GGATGAAACTTCATCTAACT	0.836095	0	0	0.720768	0	0
F6|chr6:31499156-31499175_DDX39B_-|DDX39A|DDX39B	F6|chr6:31499156-31499175_DDX39B_-	GTTCTGCATGAGAAGCACTA|TCTTTGTGAAGTCTGTGCAG	DDX39A|DDX39B	DDX39A|DDX39B	DDX39A	DDX39B	F6|DDX39B	F6	DDX39B	CO|TO	Project Achilles/MASHUP	safe_control|gene	safe_control|geneB	DDX39B	GTTCTGCATGAGAAGCACTA	TCTTTGTGAAGTCTGTGCAG	0.772678	0	0	0.828165	0.666667	0.605
10212_2_CCCCCTAAGAAAGACATCAA|F3|DDX39A|DDX39B	10212_2_CCCCCTAAGAAAGACATCAA|F3	CCCCCTAAGAAAGACATCAA|GATCAGGGAATCTTTGAGAA	DDX39A|DDX39B	DDX39A|DDX39B	DDX39A	DDX39B	DDX39A|F3	DDX39A	F3	BR|CO	Project Achilles/MASHUP	gene|safe_control	geneA|safe_control	DDX39A	CCCCCTAAGAAAGACATCAA	GATCAGGGAATCTTTGAGAA	0.665127	0	0	0.723898	0	0
F7|7919_2_CCTGCCAAGAAGGATGTCAA|DDX39A|DDX39B	F7|7919_2_CCTGCCAAGAAGGATGTCAA	GTTTCAACCATTAGGGGGCT|CCTGCCAAGAAGGATGTCAA	DDX39A|DDX39B	DDX39A|DDX39B	DDX39A	DDX39B	F7|DDX39B	F7	DDX39B	CO|BR	Project Achilles/MASHUP	safe_control|gene	safe_control|geneB	DDX39B	GTTTCAACCATTAGGGGGCT	CCTGCCAAGAAGGATGTCAA	0.545469	0	0	0.693481	0	0
10212_4_CCTGGTCATGTGCCACACGA|F4|DDX39A|DDX39B	10212_4_CCTGGTCATGTGCCACACGA|F4	CCTGGTCATGTGCCACACGA|GATGTTCACTGTTAATTGAT	DDX39A|DDX39B	DDX39A|DDX39B	DDX39A	DDX39B	DDX39A|F4	DDX39A	F4	BR|CO	Project Achilles/MASHUP	gene|safe_control	geneA|safe_control	DDX39A	CCTGGTCATGTGCCACACGA	GATGTTCACTGTTAATTGAT	0.695871	0	0	0.604559	0	0
F8|7919_2_CTCAAAGCCACAGTCGACAA|DDX39A|DDX39B	F8|7919_2_CTCAAAGCCACAGTCGACAA	GCTTTCTATGTAGTACACTT|CTCAAAGCCACAGTCGACAA	DDX39A|DDX39B	DDX39A|DDX39B	DDX39A	DDX39B	F8|DDX39B	F8	DDX39B	CO|BR	Project Achilles/MASHUP	safe_control|gene	safe_control|geneB	DDX39B	GCTTTCTATGTAGTACACTT	CTCAAAGCCACAGTCGACAA	0.639161	0	0	0.749123	0	0
chr6:31498906-31498925_DDX39B_-|F1|DDX39A|DDX39B	chr6:31498906-31498925_DDX39B_-|F1	GCTACCAACCTATTTGGCCG|GTATCAACAGAGTGTCAGAT	DDX39A|DDX39B	DDX39A|DDX39B	DDX39A	DDX39B	DDX39B|F1	DDX39B	F1	TO|CO	Project Achilles/MASHUP	gene|safe_control	geneB|safe_control	DDX39B	GCTACCAACCTATTTGGCCG	GTATCAACAGAGTGTCAGAT	0.734792	0.9375	0.417	0.559646	0	0
F5|chr19:14521968-14521987_DDX39A_-|DDX39A|DDX39B	F5|chr19:14521968-14521987_DDX39A_-	GTGAAGATGATCGCTTATAC|TAGGTGTCTGTGTTCTTCGG	DDX39A|DDX39B	DDX39A|DDX39B	DDX39A	DDX39B	F5|DDX39A	F5	DDX39A	CO|TO	Project Achilles/MASHUP	safe_control|gene	safe_control|geneA	DDX39A	GTGAAGATGATCGCTTATAC	TAGGTGTCTGTGTTCTTCGG	0.772678	0	0	0.842343	0	0
sgDDX39B_1|F2|DDX39A|DDX39B	sgDDX39B_1|F2	GGACTATGAAGATGATGAGG|GGATGAAACTTCATCTAACT	DDX39A|DDX39B	DDX39A|DDX39B	DDX39A	DDX39B	DDX39B|F2	DDX39B	F2	LS|CO	Project Achilles/MASHUP	gene|safe_control	geneB|safe_control	DDX39B	GGACTATGAAGATGATGAGG	GGATGAAACTTCATCTAACT	0.652126	0	0	0.720768	0	0
F6|chr19:14521033-14521052_DDX39A_-|DDX39A|DDX39B	F6|chr19:14521033-14521052_DDX39A_-	GTTCTGCATGAGAAGCACTA|TGTGTGCAGGAAGTTCATGC	DDX39A|DDX39B	DDX39A|DDX39B	DDX39A	DDX39B	F6|DDX39A	F6	DDX39A	CO|TO	Project Achilles/MASHUP	safe_control|gene	safe_control|geneA	DDX39A	GTTCTGCATGAGAAGCACTA	TGTGTGCAGGAAGTTCATGC	0.772678	0	0	0.786855	0	0
7919_5_GAGGCTCTTATTTCGAGCCA|F3|DDX39A|DDX39B	7919_5_GAGGCTCTTATTTCGAGCCA|F3	GAGGCTCTTATTTCGAGCCA|GATCAGGGAATCTTTGAGAA	DDX39A|DDX39B	DDX39A|DDX39B	DDX39A	DDX39B	DDX39B|F3	DDX39B	F3	BR|CO	Project Achilles/MASHUP	gene|safe_control	geneB|safe_control	DDX39B	GAGGCTCTTATTTCGAGCCA	GATCAGGGAATCTTTGAGAA	0.665127	0.272727	0.268	0.723898	0	0
F7|10212_2_CTCAAAGCCACAGTCCACGA|DDX39A|DDX39B	F7|10212_2_CTCAAAGCCACAGTCCACGA	GTTTCAACCATTAGGGGGCT|CTCAAAGCCACAGTCCACGA	DDX39A|DDX39B	DDX39A|DDX39B	DDX39A	DDX39B	F7|DDX39A	F7	DDX39A	CO|BR	Project Achilles/MASHUP	safe_control|gene	safe_control|geneA	DDX39A	GTTTCAACCATTAGGGGGCT	CTCAAAGCCACAGTCCACGA	0.545469	0	0	0.749123	0	0
7919_5_GATAAGATGCTTGAACAGCT|F4|DDX39A|DDX39B	7919_5_GATAAGATGCTTGAACAGCT|F4	GATAAGATGCTTGAACAGCT|GATGTTCACTGTTAATTGAT	DDX39A|DDX39B	DDX39A|DDX39B	DDX39A	DDX39B	DDX39B|F4	DDX39B	F4	BR|CO	Project Achilles/MASHUP	gene|safe_control	geneB|safe_control	DDX39B	GATAAGATGCTTGAACAGCT	GATGTTCACTGTTAATTGAT	0.628113	0	0	0.604559	0	0
F8|10212_5_GAAGAACTGTCCCCATGTCG|DDX39A|DDX39B	F8|10212_5_GAAGAACTGTCCCCATGTCG	GCTTTCTATGTAGTACACTT|GAAGAACTGTCCCCATGTCG	DDX39A|DDX39B	DDX39A|DDX39B	DDX39A	DDX39B	F8|DDX39A	F8	DDX39A	CO|BR	Project Achilles/MASHUP	safe_control|gene	safe_control|geneA	DDX39A	GCTTTCTATGTAGTACACTT	GAAGAACTGTCCCCATGTCG	0.639161	0	0	0.765536	0	0
chr9:140135820-140135839_TUBB4B_+|chr6:30691559-30691578_TUBB_-|TUBB4B|TUBB	chr9:140135820-140135839_TUBB4B_+|chr6:30691559-30691578_TUBB_-	AAATCGTGCACTTGCAGGCC|TGAGCTGGCCAGGGAAACGG	TUBB4B|TUBB	TUBB|TUBB4B	TUBB4B	TUBB	TUBB4B|TUBB	TUBB4B	TUBB	TO|TO	Project Achilles/MASHUP	gene|gene	geneA|geneB		AAATCGTGCACTTGCAGGCC	TGAGCTGGCCAGGGAAACGG	0.597378	0	0	0.653194	0.714286	0.385
chr9:140135820-140135839_TUBB4B_+|203068_3_AGATCCACCAGGATGGCACG|TUBB4B|TUBB	chr9:140135820-140135839_TUBB4B_+|203068_3_AGATCCACCAGGATGGCACG	AAATCGTGCACTTGCAGGCC|AGATCCACCAGGATGGCACG	TUBB4B|TUBB	TUBB|TUBB4B	TUBB4B	TUBB	TUBB4B|TUBB	TUBB4B	TUBB	TO|BR	Project Achilles/MASHUP	gene|gene	geneA|geneB		AAATCGTGCACTTGCAGGCC	AGATCCACCAGGATGGCACG	0.597378	0	0	0.763147	0.384615	0.492
chr9:140135820-140135839_TUBB4B_+|203068_2_CCCCACCGGCACCTACCACG|TUBB4B|TUBB	chr9:140135820-140135839_TUBB4B_+|203068_2_CCCCACCGGCACCTACCACG	AAATCGTGCACTTGCAGGCC|CCCCACCGGCACCTACCACG	TUBB4B|TUBB	TUBB|TUBB4B	TUBB4B	TUBB	TUBB4B|TUBB	TUBB4B	TUBB	TO|BR	Project Achilles/MASHUP	gene|gene	geneA|geneB		AAATCGTGCACTTGCAGGCC	CCCCACCGGCACCTACCACG	0.597378	0	0	0.779714	0.8125	0.683
chr9:140136958-140136977_TUBB4B_+|chr6:30691559-30691578_TUBB_-|TUBB4B|TUBB	chr9:140136958-140136977_TUBB4B_+|chr6:30691559-30691578_TUBB_-	TGCTGGGAACAACTGGGCCA|TGAGCTGGCCAGGGAAACGG	TUBB4B|TUBB	TUBB|TUBB4B	TUBB4B	TUBB	TUBB4B|TUBB	TUBB4B	TUBB	TO|TO	Project Achilles/MASHUP	gene|gene	geneA|geneB		TGCTGGGAACAACTGGGCCA	TGAGCTGGCCAGGGAAACGG	0.772678	0	0	0.653194	0.714286	0.385
chr9:140136958-140136977_TUBB4B_+|203068_3_AGATCCACCAGGATGGCACG|TUBB4B|TUBB	chr9:140136958-140136977_TUBB4B_+|203068_3_AGATCCACCAGGATGGCACG	TGCTGGGAACAACTGGGCCA|AGATCCACCAGGATGGCACG	TUBB4B|TUBB	TUBB|TUBB4B	TUBB4B	TUBB	TUBB4B|TUBB	TUBB4B	TUBB	TO|BR	Project Achilles/MASHUP	gene|gene	geneA|geneB		TGCTGGGAACAACTGGGCCA	AGATCCACCAGGATGGCACG	0.772678	0	0	0.763147	0.384615	0.492
chr9:140136958-140136977_TUBB4B_+|203068_2_CCCCACCGGCACCTACCACG|TUBB4B|TUBB	chr9:140136958-140136977_TUBB4B_+|203068_2_CCCCACCGGCACCTACCACG	TGCTGGGAACAACTGGGCCA|CCCCACCGGCACCTACCACG	TUBB4B|TUBB	TUBB|TUBB4B	TUBB4B	TUBB	TUBB4B|TUBB	TUBB4B	TUBB	TO|BR	Project Achilles/MASHUP	gene|gene	geneA|geneB		TGCTGGGAACAACTGGGCCA	CCCCACCGGCACCTACCACG	0.772678	0	0	0.779714	0.8125	0.683
10383_4_CAAAGTGTCAGACACAGTGG|chr6:30691559-30691578_TUBB_-|TUBB4B|TUBB	10383_4_CAAAGTGTCAGACACAGTGG|chr6:30691559-30691578_TUBB_-	CAAAGTGTCAGACACAGTGG|TGAGCTGGCCAGGGAAACGG	TUBB4B|TUBB	TUBB|TUBB4B	TUBB4B	TUBB	TUBB4B|TUBB	TUBB4B	TUBB	BR|TO	Project Achilles/MASHUP	gene|gene	geneA|geneB		CAAAGTGTCAGACACAGTGG	TGAGCTGGCCAGGGAAACGG	0.818788	0.192308	0.268	0.653194	0.714286	0.385
10383_4_CAAAGTGTCAGACACAGTGG|203068_3_AGATCCACCAGGATGGCACG|TUBB4B|TUBB	10383_4_CAAAGTGTCAGACACAGTGG|203068_3_AGATCCACCAGGATGGCACG	CAAAGTGTCAGACACAGTGG|AGATCCACCAGGATGGCACG	TUBB4B|TUBB	TUBB|TUBB4B	TUBB4B	TUBB	TUBB4B|TUBB	TUBB4B	TUBB	BR|BR	Project Achilles/MASHUP	gene|gene	geneA|geneB		CAAAGTGTCAGACACAGTGG	AGATCCACCAGGATGGCACG	0.818788	0.192308	0.268	0.763147	0.384615	0.492
10383_4_CAAAGTGTCAGACACAGTGG|203068_2_CCCCACCGGCACCTACCACG|TUBB4B|TUBB	10383_4_CAAAGTGTCAGACACAGTGG|203068_2_CCCCACCGGCACCTACCACG	CAAAGTGTCAGACACAGTGG|CCCCACCGGCACCTACCACG	TUBB4B|TUBB	TUBB|TUBB4B	TUBB4B	TUBB	TUBB4B|TUBB	TUBB4B	TUBB	BR|BR	Project Achilles/MASHUP	gene|gene	geneA|geneB		CAAAGTGTCAGACACAGTGG	CCCCACCGGCACCTACCACG	0.818788	0.192308	0.268	0.779714	0.8125	0.683
10383_3_CCAGATCCACGAGCACGGCG|chr6:30691559-30691578_TUBB_-|TUBB4B|TUBB	10383_3_CCAGATCCACGAGCACGGCG|chr6:30691559-30691578_TUBB_-	CCAGATCCACGAGCACGGCG|TGAGCTGGCCAGGGAAACGG	TUBB4B|TUBB	TUBB|TUBB4B	TUBB4B	TUBB	TUBB4B|TUBB	TUBB4B	TUBB	BR|TO	Project Achilles/MASHUP	gene|gene	geneA|geneB		CCAGATCCACGAGCACGGCG	TGAGCTGGCCAGGGAAACGG	0.716756	0.933333	0.385	0.653194	0.714286	0.385
10383_3_CCAGATCCACGAGCACGGCG|203068_3_AGATCCACCAGGATGGCACG|TUBB4B|TUBB	10383_3_CCAGATCCACGAGCACGGCG|203068_3_AGATCCACCAGGATGGCACG	CCAGATCCACGAGCACGGCG|AGATCCACCAGGATGGCACG	TUBB4B|TUBB	TUBB|TUBB4B	TUBB4B	TUBB	TUBB4B|TUBB	TUBB4B	TUBB	BR|BR	Project Achilles/MASHUP	gene|gene	geneA|geneB		CCAGATCCACGAGCACGGCG	AGATCCACCAGGATGGCACG	0.716756	0.933333	0.385	0.763147	0.384615	0.492
10383_3_CCAGATCCACGAGCACGGCG|203068_2_CCCCACCGGCACCTACCACG|TUBB4B|TUBB	10383_3_CCAGATCCACGAGCACGGCG|203068_2_CCCCACCGGCACCTACCACG	CCAGATCCACGAGCACGGCG|CCCCACCGGCACCTACCACG	TUBB4B|TUBB	TUBB|TUBB4B	TUBB4B	TUBB	TUBB4B|TUBB	TUBB4B	TUBB	BR|BR	Project Achilles/MASHUP	gene|gene	geneA|geneB		CCAGATCCACGAGCACGGCG	CCCCACCGGCACCTACCACG	0.716756	0.933333	0.385	0.779714	0.8125	0.683
sgTUBB_1|chr9:140137156-140137175_TUBB4B_+|TUBB4B|TUBB	sgTUBB_1|chr9:140137156-140137175_TUBB4B_+	AGGTTCTAGATCCACCAGGA|GATCATGAACACGTTTAGTG	TUBB4B|TUBB	TUBB|TUBB4B	TUBB4B	TUBB	TUBB|TUBB4B	TUBB	TUBB4B	LS|TO	Project Achilles/MASHUP	gene|gene	geneB|geneA		AGGTTCTAGATCCACCAGGA	GATCATGAACACGTTTAGTG	0.686166	0.7	0.387	0.770008	0.866667	0.605
sgTUBB_1|chr9:140137604-140137623_TUBB4B_+|TUBB4B|TUBB	sgTUBB_1|chr9:140137604-140137623_TUBB4B_+	AGGTTCTAGATCCACCAGGA|ACGGTTGCCGCCGTGTTCAG	TUBB4B|TUBB	TUBB|TUBB4B	TUBB4B	TUBB	TUBB|TUBB4B	TUBB	TUBB4B	LS|TO	Project Achilles/MASHUP	gene|gene	geneB|geneA		AGGTTCTAGATCCACCAGGA	ACGGTTGCCGCCGTGTTCAG	0.686166	0.7	0.387	0.861321	0	0
sgTUBB_1|10383_2_CCCCGTGGTAGGTGCCCGTG|TUBB4B|TUBB	sgTUBB_1|10383_2_CCCCGTGGTAGGTGCCCGTG	AGGTTCTAGATCCACCAGGA|CCCCGTGGTAGGTGCCCGTG	TUBB4B|TUBB	TUBB|TUBB4B	TUBB4B	TUBB	TUBB|TUBB4B	TUBB	TUBB4B	LS|BR	Project Achilles/MASHUP	gene|gene	geneB|geneA		AGGTTCTAGATCCACCAGGA	CCCCGTGGTAGGTGCCCGTG	0.686166	0.7	0.387	0.727486	0.466667	0.385
sgTUBB_1|10383_4_GCTGGATGTTGTGAGAAAGG|TUBB4B|TUBB	sgTUBB_1|10383_4_GCTGGATGTTGTGAGAAAGG	AGGTTCTAGATCCACCAGGA|GCTGGATGTTGTGAGAAAGG	TUBB4B|TUBB	TUBB|TUBB4B	TUBB4B	TUBB	TUBB|TUBB4B	TUBB	TUBB4B	LS|BR	Project Achilles/MASHUP	gene|gene	geneB|geneA		AGGTTCTAGATCCACCAGGA	GCTGGATGTTGTGAGAAAGG	0.686166	0.7	0.387	0.818788	0	0
203068_4_CTGCATTCCAGGTCAGTCTG|chr9:140137156-140137175_TUBB4B_+|TUBB4B|TUBB	203068_4_CTGCATTCCAGGTCAGTCTG|chr9:140137156-140137175_TUBB4B_+	CTGCATTCCAGGTCAGTCTG|GATCATGAACACGTTTAGTG	TUBB4B|TUBB	TUBB|TUBB4B	TUBB4B	TUBB	TUBB|TUBB4B	TUBB	TUBB4B	BR|TO	Project Achilles/MASHUP	gene|gene	geneB|geneA		CTGCATTCCAGGTCAGTCTG	GATCATGAACACGTTTAGTG	0.751359	0	0	0.770008	0.866667	0.605
203068_4_CTGCATTCCAGGTCAGTCTG|chr9:140137604-140137623_TUBB4B_+|TUBB4B|TUBB	203068_4_CTGCATTCCAGGTCAGTCTG|chr9:140137604-140137623_TUBB4B_+	CTGCATTCCAGGTCAGTCTG|ACGGTTGCCGCCGTGTTCAG	TUBB4B|TUBB	TUBB|TUBB4B	TUBB4B	TUBB	TUBB|TUBB4B	TUBB	TUBB4B	BR|TO	Project Achilles/MASHUP	gene|gene	geneB|geneA		CTGCATTCCAGGTCAGTCTG	ACGGTTGCCGCCGTGTTCAG	0.751359	0	0	0.861321	0	0
203068_4_CTGCATTCCAGGTCAGTCTG|10383_2_CCCCGTGGTAGGTGCCCGTG|TUBB4B|TUBB	203068_4_CTGCATTCCAGGTCAGTCTG|10383_2_CCCCGTGGTAGGTGCCCGTG	CTGCATTCCAGGTCAGTCTG|CCCCGTGGTAGGTGCCCGTG	TUBB4B|TUBB	TUBB|TUBB4B	TUBB4B	TUBB	TUBB|TUBB4B	TUBB	TUBB4B	BR|BR	Project Achilles/MASHUP	gene|gene	geneB|geneA		CTGCATTCCAGGTCAGTCTG	CCCCGTGGTAGGTGCCCGTG	0.751359	0	0	0.727486	0.466667	0.385
203068_4_CTGCATTCCAGGTCAGTCTG|10383_4_GCTGGATGTTGTGAGAAAGG|TUBB4B|TUBB	203068_4_CTGCATTCCAGGTCAGTCTG|10383_4_GCTGGATGTTGTGAGAAAGG	CTGCATTCCAGGTCAGTCTG|GCTGGATGTTGTGAGAAAGG	TUBB4B|TUBB	TUBB|TUBB4B	TUBB4B	TUBB	TUBB|TUBB4B	TUBB	TUBB4B	BR|BR	Project Achilles/MASHUP	gene|gene	geneB|geneA		CTGCATTCCAGGTCAGTCTG	GCTGGATGTTGTGAGAAAGG	0.751359	0	0	0.818788	0	0
203068_4_GCTGACCACACCAACCTACG|chr9:140137156-140137175_TUBB4B_+|TUBB4B|TUBB	203068_4_GCTGACCACACCAACCTACG|chr9:140137156-140137175_TUBB4B_+	GCTGACCACACCAACCTACG|GATCATGAACACGTTTAGTG	TUBB4B|TUBB	TUBB|TUBB4B	TUBB4B	TUBB	TUBB|TUBB4B	TUBB	TUBB4B	BR|TO	Project Achilles/MASHUP	gene|gene	geneB|geneA		GCTGACCACACCAACCTACG	GATCATGAACACGTTTAGTG	0.832966	0.7	0.417	0.770008	0.866667	0.605
203068_4_GCTGACCACACCAACCTACG|chr9:140137604-140137623_TUBB4B_+|TUBB4B|TUBB	203068_4_GCTGACCACACCAACCTACG|chr9:140137604-140137623_TUBB4B_+	GCTGACCACACCAACCTACG|ACGGTTGCCGCCGTGTTCAG	TUBB4B|TUBB	TUBB|TUBB4B	TUBB4B	TUBB	TUBB|TUBB4B	TUBB	TUBB4B	BR|TO	Project Achilles/MASHUP	gene|gene	geneB|geneA		GCTGACCACACCAACCTACG	ACGGTTGCCGCCGTGTTCAG	0.832966	0.7	0.417	0.861321	0	0
203068_4_GCTGACCACACCAACCTACG|10383_2_CCCCGTGGTAGGTGCCCGTG|TUBB4B|TUBB	203068_4_GCTGACCACACCAACCTACG|10383_2_CCCCGTGGTAGGTGCCCGTG	GCTGACCACACCAACCTACG|CCCCGTGGTAGGTGCCCGTG	TUBB4B|TUBB	TUBB|TUBB4B	TUBB4B	TUBB	TUBB|TUBB4B	TUBB	TUBB4B	BR|BR	Project Achilles/MASHUP	gene|gene	geneB|geneA		GCTGACCACACCAACCTACG	CCCCGTGGTAGGTGCCCGTG	0.832966	0.7	0.417	0.727486	0.466667	0.385
203068_4_GCTGACCACACCAACCTACG|10383_4_GCTGGATGTTGTGAGAAAGG|TUBB4B|TUBB	203068_4_GCTGACCACACCAACCTACG|10383_4_GCTGGATGTTGTGAGAAAGG	GCTGACCACACCAACCTACG|GCTGGATGTTGTGAGAAAGG	TUBB4B|TUBB	TUBB|TUBB4B	TUBB4B	TUBB	TUBB|TUBB4B	TUBB	TUBB4B	BR|BR	Project Achilles/MASHUP	gene|gene	geneB|geneA		GCTGACCACACCAACCTACG	GCTGGATGTTGTGAGAAAGG	0.832966	0.7	0.417	0.818788	0	0
chr9:140135820-140135839_TUBB4B_+|F1|TUBB4B|TUBB	chr9:140135820-140135839_TUBB4B_+|F1	AAATCGTGCACTTGCAGGCC|GTATCAACAGAGTGTCAGAT	TUBB4B|TUBB	TUBB|TUBB4B	TUBB4B	TUBB	TUBB4B|F1	TUBB4B	F1	TO|CO	Project Achilles/MASHUP	gene|safe_control	geneA|safe_control	TUBB4B	AAATCGTGCACTTGCAGGCC	GTATCAACAGAGTGTCAGAT	0.597378	0	0	0.559646	0	0
chr9:140136958-140136977_TUBB4B_+|F2|TUBB4B|TUBB	chr9:140136958-140136977_TUBB4B_+|F2	TGCTGGGAACAACTGGGCCA|GGATGAAACTTCATCTAACT	TUBB4B|TUBB	TUBB|TUBB4B	TUBB4B	TUBB	TUBB4B|F2	TUBB4B	F2	TO|CO	Project Achilles/MASHUP	gene|safe_control	geneA|safe_control	TUBB4B	TGCTGGGAACAACTGGGCCA	GGATGAAACTTCATCTAACT	0.772678	0	0	0.720768	0	0
F6|chr6:30691559-30691578_TUBB_-|TUBB4B|TUBB	F6|chr6:30691559-30691578_TUBB_-	GTTCTGCATGAGAAGCACTA|TGAGCTGGCCAGGGAAACGG	TUBB4B|TUBB	TUBB|TUBB4B	TUBB4B	TUBB	F6|TUBB	F6	TUBB	CO|TO	Project Achilles/MASHUP	safe_control|gene	safe_control|geneB	TUBB	GTTCTGCATGAGAAGCACTA	TGAGCTGGCCAGGGAAACGG	0.772678	0	0	0.653194	0.714286	0.385
10383_4_CAAAGTGTCAGACACAGTGG|F3|TUBB4B|TUBB	10383_4_CAAAGTGTCAGACACAGTGG|F3	CAAAGTGTCAGACACAGTGG|GATCAGGGAATCTTTGAGAA	TUBB4B|TUBB	TUBB|TUBB4B	TUBB4B	TUBB	TUBB4B|F3	TUBB4B	F3	BR|CO	Project Achilles/MASHUP	gene|safe_control	geneA|safe_control	TUBB4B	CAAAGTGTCAGACACAGTGG	GATCAGGGAATCTTTGAGAA	0.818788	0.192308	0.268	0.723898	0	0
F7|203068_3_AGATCCACCAGGATGGCACG|TUBB4B|TUBB	F7|203068_3_AGATCCACCAGGATGGCACG	GTTTCAACCATTAGGGGGCT|AGATCCACCAGGATGGCACG	TUBB4B|TUBB	TUBB|TUBB4B	TUBB4B	TUBB	F7|TUBB	F7	TUBB	CO|BR	Project Achilles/MASHUP	safe_control|gene	safe_control|geneB	TUBB	GTTTCAACCATTAGGGGGCT	AGATCCACCAGGATGGCACG	0.545469	0	0	0.763147	0.384615	0.492
10383_3_CCAGATCCACGAGCACGGCG|F4|TUBB4B|TUBB	10383_3_CCAGATCCACGAGCACGGCG|F4	CCAGATCCACGAGCACGGCG|GATGTTCACTGTTAATTGAT	TUBB4B|TUBB	TUBB|TUBB4B	TUBB4B	TUBB	TUBB4B|F4	TUBB4B	F4	BR|CO	Project Achilles/MASHUP	gene|safe_control	geneA|safe_control	TUBB4B	CCAGATCCACGAGCACGGCG	GATGTTCACTGTTAATTGAT	0.716756	0.933333	0.385	0.604559	0	0
F8|203068_2_CCCCACCGGCACCTACCACG|TUBB4B|TUBB	F8|203068_2_CCCCACCGGCACCTACCACG	GCTTTCTATGTAGTACACTT|CCCCACCGGCACCTACCACG	TUBB4B|TUBB	TUBB|TUBB4B	TUBB4B	TUBB	F8|TUBB	F8	TUBB	CO|BR	Project Achilles/MASHUP	safe_control|gene	safe_control|geneB	TUBB	GCTTTCTATGTAGTACACTT	CCCCACCGGCACCTACCACG	0.639161	0	0	0.779714	0.8125	0.683
F5|chr9:140137156-140137175_TUBB4B_+|TUBB4B|TUBB	F5|chr9:140137156-140137175_TUBB4B_+	GTGAAGATGATCGCTTATAC|GATCATGAACACGTTTAGTG	TUBB4B|TUBB	TUBB|TUBB4B	TUBB4B	TUBB	F5|TUBB4B	F5	TUBB4B	CO|TO	Project Achilles/MASHUP	safe_control|gene	safe_control|geneA	TUBB4B	GTGAAGATGATCGCTTATAC	GATCATGAACACGTTTAGTG	0.772678	0	0	0.770008	0.866667	0.605
sgTUBB_1|F2|TUBB4B|TUBB	sgTUBB_1|F2	AGGTTCTAGATCCACCAGGA|GGATGAAACTTCATCTAACT	TUBB4B|TUBB	TUBB|TUBB4B	TUBB4B	TUBB	TUBB|F2	TUBB	F2	LS|CO	Project Achilles/MASHUP	gene|safe_control	geneB|safe_control	TUBB	AGGTTCTAGATCCACCAGGA	GGATGAAACTTCATCTAACT	0.686166	0.7	0.387	0.720768	0	0
F6|chr9:140137604-140137623_TUBB4B_+|TUBB4B|TUBB	F6|chr9:140137604-140137623_TUBB4B_+	GTTCTGCATGAGAAGCACTA|ACGGTTGCCGCCGTGTTCAG	TUBB4B|TUBB	TUBB|TUBB4B	TUBB4B	TUBB	F6|TUBB4B	F6	TUBB4B	CO|TO	Project Achilles/MASHUP	safe_control|gene	safe_control|geneA	TUBB4B	GTTCTGCATGAGAAGCACTA	ACGGTTGCCGCCGTGTTCAG	0.772678	0	0	0.861321	0	0
203068_4_CTGCATTCCAGGTCAGTCTG|F3|TUBB4B|TUBB	203068_4_CTGCATTCCAGGTCAGTCTG|F3	CTGCATTCCAGGTCAGTCTG|GATCAGGGAATCTTTGAGAA	TUBB4B|TUBB	TUBB|TUBB4B	TUBB4B	TUBB	TUBB|F3	TUBB	F3	BR|CO	Project Achilles/MASHUP	gene|safe_control	geneB|safe_control	TUBB	CTGCATTCCAGGTCAGTCTG	GATCAGGGAATCTTTGAGAA	0.751359	0	0	0.723898	0	0
F7|10383_2_CCCCGTGGTAGGTGCCCGTG|TUBB4B|TUBB	F7|10383_2_CCCCGTGGTAGGTGCCCGTG	GTTTCAACCATTAGGGGGCT|CCCCGTGGTAGGTGCCCGTG	TUBB4B|TUBB	TUBB|TUBB4B	TUBB4B	TUBB	F7|TUBB4B	F7	TUBB4B	CO|BR	Project Achilles/MASHUP	safe_control|gene	safe_control|geneA	TUBB4B	GTTTCAACCATTAGGGGGCT	CCCCGTGGTAGGTGCCCGTG	0.545469	0	0	0.727486	0.466667	0.385
203068_4_GCTGACCACACCAACCTACG|F4|TUBB4B|TUBB	203068_4_GCTGACCACACCAACCTACG|F4	GCTGACCACACCAACCTACG|GATGTTCACTGTTAATTGAT	TUBB4B|TUBB	TUBB|TUBB4B	TUBB4B	TUBB	TUBB|F4	TUBB	F4	BR|CO	Project Achilles/MASHUP	gene|safe_control	geneB|safe_control	TUBB	GCTGACCACACCAACCTACG	GATGTTCACTGTTAATTGAT	0.832966	0.7	0.417	0.604559	0	0
F8|10383_4_GCTGGATGTTGTGAGAAAGG|TUBB4B|TUBB	F8|10383_4_GCTGGATGTTGTGAGAAAGG	GCTTTCTATGTAGTACACTT|GCTGGATGTTGTGAGAAAGG	TUBB4B|TUBB	TUBB|TUBB4B	TUBB4B	TUBB	F8|TUBB4B	F8	TUBB4B	CO|BR	Project Achilles/MASHUP	safe_control|gene	safe_control|geneA	TUBB4B	GCTTTCTATGTAGTACACTT	GCTGGATGTTGTGAGAAAGG	0.639161	0	0	0.818788	0	0
chr8:22380197-22380216_PPP3CC_-|chr5:133561441-133561460_PPP2CA_+|PPP3CC|PPP2CA	chr8:22380197-22380216_PPP3CC_-|chr5:133561441-133561460_PPP2CA_+	AATAAGTGATGGAAAGCCTG|TACAGCTCACCTTCTCGCAG	PPP3CC|PPP2CA	PPP2CA|PPP3CC	PPP3CC	PPP2CA	PPP3CC|PPP2CA	PPP3CC	PPP2CA	TO|TO	Project Achilles/MASHUP	gene|gene	geneA|geneB		AATAAGTGATGGAAAGCCTG	TACAGCTCACCTTCTCGCAG	0.746558	0	0	0.832966	0	0
chr8:22380197-22380216_PPP3CC_-|chr5:133561453-133561472_PPP2CA_-|PPP3CC|PPP2CA	chr8:22380197-22380216_PPP3CC_-|chr5:133561453-133561472_PPP2CA_-	AATAAGTGATGGAAAGCCTG|GGTCAAGAGCCTCTGCGAGA	PPP3CC|PPP2CA	PPP2CA|PPP3CC	PPP3CC	PPP2CA	PPP3CC|PPP2CA	PPP3CC	PPP2CA	TO|TO	Project Achilles/MASHUP	gene|gene	geneA|geneB		AATAAGTGATGGAAAGCCTG	GGTCAAGAGCCTCTGCGAGA	0.746558	0	0	0.763301	0	0
chr8:22380197-22380216_PPP3CC_-|5515_2_AAAAGAATCCAACGTGCAAG|PPP3CC|PPP2CA	chr8:22380197-22380216_PPP3CC_-|5515_2_AAAAGAATCCAACGTGCAAG	AATAAGTGATGGAAAGCCTG|AAAAGAATCCAACGTGCAAG	PPP3CC|PPP2CA	PPP2CA|PPP3CC	PPP3CC	PPP2CA	PPP3CC|PPP2CA	PPP3CC	PPP2CA	TO|BR	Project Achilles/MASHUP	gene|gene	geneA|geneB		AATAAGTGATGGAAAGCCTG	AAAAGAATCCAACGTGCAAG	0.746558	0	0	0.747911	0	0
chr8:22380197-22380216_PPP3CC_-|5515_3_AACGCATCACCATTCTTCGA|PPP3CC|PPP2CA	chr8:22380197-22380216_PPP3CC_-|5515_3_AACGCATCACCATTCTTCGA	AATAAGTGATGGAAAGCCTG|AACGCATCACCATTCTTCGA	PPP3CC|PPP2CA	PPP2CA|PPP3CC	PPP3CC	PPP2CA	PPP3CC|PPP2CA	PPP3CC	PPP2CA	TO|BR	Project Achilles/MASHUP	gene|gene	geneA|geneB		AATAAGTGATGGAAAGCCTG	AACGCATCACCATTCTTCGA	0.746558	0	0	0.679304	0	0
chr8:22389786-22389805_PPP3CC_-|chr5:133561441-133561460_PPP2CA_+|PPP3CC|PPP2CA	chr8:22389786-22389805_PPP3CC_-|chr5:133561441-133561460_PPP2CA_+	GACCCGTGCCATCTTCCCAA|TACAGCTCACCTTCTCGCAG	PPP3CC|PPP2CA	PPP2CA|PPP3CC	PPP3CC	PPP2CA	PPP3CC|PPP2CA	PPP3CC	PPP2CA	TO|TO	Project Achilles/MASHUP	gene|gene	geneA|geneB		GACCCGTGCCATCTTCCCAA	TACAGCTCACCTTCTCGCAG	0.731213	0	0	0.832966	0	0
chr8:22389786-22389805_PPP3CC_-|chr5:133561453-133561472_PPP2CA_-|PPP3CC|PPP2CA	chr8:22389786-22389805_PPP3CC_-|chr5:133561453-133561472_PPP2CA_-	GACCCGTGCCATCTTCCCAA|GGTCAAGAGCCTCTGCGAGA	PPP3CC|PPP2CA	PPP2CA|PPP3CC	PPP3CC	PPP2CA	PPP3CC|PPP2CA	PPP3CC	PPP2CA	TO|TO	Project Achilles/MASHUP	gene|gene	geneA|geneB		GACCCGTGCCATCTTCCCAA	GGTCAAGAGCCTCTGCGAGA	0.731213	0	0	0.763301	0	0
chr8:22389786-22389805_PPP3CC_-|5515_2_AAAAGAATCCAACGTGCAAG|PPP3CC|PPP2CA	chr8:22389786-22389805_PPP3CC_-|5515_2_AAAAGAATCCAACGTGCAAG	GACCCGTGCCATCTTCCCAA|AAAAGAATCCAACGTGCAAG	PPP3CC|PPP2CA	PPP2CA|PPP3CC	PPP3CC	PPP2CA	PPP3CC|PPP2CA	PPP3CC	PPP2CA	TO|BR	Project Achilles/MASHUP	gene|gene	geneA|geneB		GACCCGTGCCATCTTCCCAA	AAAAGAATCCAACGTGCAAG	0.731213	0	0	0.747911	0	0
chr8:22389786-22389805_PPP3CC_-|5515_3_AACGCATCACCATTCTTCGA|PPP3CC|PPP2CA	chr8:22389786-22389805_PPP3CC_-|5515_3_AACGCATCACCATTCTTCGA	GACCCGTGCCATCTTCCCAA|AACGCATCACCATTCTTCGA	PPP3CC|PPP2CA	PPP2CA|PPP3CC	PPP3CC	PPP2CA	PPP3CC|PPP2CA	PPP3CC	PPP2CA	TO|BR	Project Achilles/MASHUP	gene|gene	geneA|geneB		GACCCGTGCCATCTTCCCAA	AACGCATCACCATTCTTCGA	0.731213	0	0	0.679304	0	0
5533_6_ATACCCACAACACTGTCCGA|chr5:133561441-133561460_PPP2CA_+|PPP3CC|PPP2CA	5533_6_ATACCCACAACACTGTCCGA|chr5:133561441-133561460_PPP2CA_+	ATACCCACAACACTGTCCGA|TACAGCTCACCTTCTCGCAG	PPP3CC|PPP2CA	PPP2CA|PPP3CC	PPP3CC	PPP2CA	PPP3CC|PPP2CA	PPP3CC	PPP2CA	BR|TO	Project Achilles/MASHUP	gene|gene	geneA|geneB		ATACCCACAACACTGTCCGA	TACAGCTCACCTTCTCGCAG	0.693481	0	0	0.832966	0	0
5533_6_ATACCCACAACACTGTCCGA|chr5:133561453-133561472_PPP2CA_-|PPP3CC|PPP2CA	5533_6_ATACCCACAACACTGTCCGA|chr5:133561453-133561472_PPP2CA_-	ATACCCACAACACTGTCCGA|GGTCAAGAGCCTCTGCGAGA	PPP3CC|PPP2CA	PPP2CA|PPP3CC	PPP3CC	PPP2CA	PPP3CC|PPP2CA	PPP3CC	PPP2CA	BR|TO	Project Achilles/MASHUP	gene|gene	geneA|geneB		ATACCCACAACACTGTCCGA	GGTCAAGAGCCTCTGCGAGA	0.693481	0	0	0.763301	0	0
5533_6_ATACCCACAACACTGTCCGA|5515_2_AAAAGAATCCAACGTGCAAG|PPP3CC|PPP2CA	5533_6_ATACCCACAACACTGTCCGA|5515_2_AAAAGAATCCAACGTGCAAG	ATACCCACAACACTGTCCGA|AAAAGAATCCAACGTGCAAG	PPP3CC|PPP2CA	PPP2CA|PPP3CC	PPP3CC	PPP2CA	PPP3CC|PPP2CA	PPP3CC	PPP2CA	BR|BR	Project Achilles/MASHUP	gene|gene	geneA|geneB		ATACCCACAACACTGTCCGA	AAAAGAATCCAACGTGCAAG	0.693481	0	0	0.747911	0	0
5533_6_ATACCCACAACACTGTCCGA|5515_3_AACGCATCACCATTCTTCGA|PPP3CC|PPP2CA	5533_6_ATACCCACAACACTGTCCGA|5515_3_AACGCATCACCATTCTTCGA	ATACCCACAACACTGTCCGA|AACGCATCACCATTCTTCGA	PPP3CC|PPP2CA	PPP2CA|PPP3CC	PPP3CC	PPP2CA	PPP3CC|PPP2CA	PPP3CC	PPP2CA	BR|BR	Project Achilles/MASHUP	gene|gene	geneA|geneB		ATACCCACAACACTGTCCGA	AACGCATCACCATTCTTCGA	0.693481	0	0	0.679304	0	0
5533_8_ATAGACATCTAGGTAATTGG|chr5:133561441-133561460_PPP2CA_+|PPP3CC|PPP2CA	5533_8_ATAGACATCTAGGTAATTGG|chr5:133561441-133561460_PPP2CA_+	ATAGACATCTAGGTAATTGG|TACAGCTCACCTTCTCGCAG	PPP3CC|PPP2CA	PPP2CA|PPP3CC	PPP3CC	PPP2CA	PPP3CC|PPP2CA	PPP3CC	PPP2CA	BR|TO	Project Achilles/MASHUP	gene|gene	geneA|geneB		ATAGACATCTAGGTAATTGG	TACAGCTCACCTTCTCGCAG	0.737181	0	0	0.832966	0	0
5533_8_ATAGACATCTAGGTAATTGG|chr5:133561453-133561472_PPP2CA_-|PPP3CC|PPP2CA	5533_8_ATAGACATCTAGGTAATTGG|chr5:133561453-133561472_PPP2CA_-	ATAGACATCTAGGTAATTGG|GGTCAAGAGCCTCTGCGAGA	PPP3CC|PPP2CA	PPP2CA|PPP3CC	PPP3CC	PPP2CA	PPP3CC|PPP2CA	PPP3CC	PPP2CA	BR|TO	Project Achilles/MASHUP	gene|gene	geneA|geneB		ATAGACATCTAGGTAATTGG	GGTCAAGAGCCTCTGCGAGA	0.737181	0	0	0.763301	0	0
5533_8_ATAGACATCTAGGTAATTGG|5515_2_AAAAGAATCCAACGTGCAAG|PPP3CC|PPP2CA	5533_8_ATAGACATCTAGGTAATTGG|5515_2_AAAAGAATCCAACGTGCAAG	ATAGACATCTAGGTAATTGG|AAAAGAATCCAACGTGCAAG	PPP3CC|PPP2CA	PPP2CA|PPP3CC	PPP3CC	PPP2CA	PPP3CC|PPP2CA	PPP3CC	PPP2CA	BR|BR	Project Achilles/MASHUP	gene|gene	geneA|geneB		ATAGACATCTAGGTAATTGG	AAAAGAATCCAACGTGCAAG	0.737181	0	0	0.747911	0	0
5533_8_ATAGACATCTAGGTAATTGG|5515_3_AACGCATCACCATTCTTCGA|PPP3CC|PPP2CA	5533_8_ATAGACATCTAGGTAATTGG|5515_3_AACGCATCACCATTCTTCGA	ATAGACATCTAGGTAATTGG|AACGCATCACCATTCTTCGA	PPP3CC|PPP2CA	PPP2CA|PPP3CC	PPP3CC	PPP2CA	PPP3CC|PPP2CA	PPP3CC	PPP2CA	BR|BR	Project Achilles/MASHUP	gene|gene	geneA|geneB		ATAGACATCTAGGTAATTGG	AACGCATCACCATTCTTCGA	0.737181	0	0	0.679304	0	0
chr5:133541659-133541678_PPP2CA_-|chr8:22396990-22397009_PPP3CC_+|PPP3CC|PPP2CA	chr5:133541659-133541678_PPP2CA_-|chr8:22396990-22397009_PPP3CC_+	ATGGGAGATTATGTTGACAG|GAAGCGGTAGAGGCCCGGGA	PPP3CC|PPP2CA	PPP2CA|PPP3CC	PPP3CC	PPP2CA	PPP2CA|PPP3CC	PPP2CA	PPP3CC	TO|TO	Project Achilles/MASHUP	gene|gene	geneB|geneA		ATGGGAGATTATGTTGACAG	GAAGCGGTAGAGGCCCGGGA	0.804611	0	0	0.69661	0	0
chr5:133541659-133541678_PPP2CA_-|sgPPP3CC_1|PPP3CC|PPP2CA	chr5:133541659-133541678_PPP2CA_-|sgPPP3CC_1	ATGGGAGATTATGTTGACAG|CCGAGGGGACCATGTCCGGG	PPP3CC|PPP2CA	PPP2CA|PPP3CC	PPP3CC	PPP2CA	PPP2CA|PPP3CC	PPP2CA	PPP3CC	TO|LS	Project Achilles/MASHUP	gene|gene	geneB|geneA		ATGGGAGATTATGTTGACAG	CCGAGGGGACCATGTCCGGG	0.804611	0	0	0.75104	0	0
chr5:133541659-133541678_PPP2CA_-|5533_6_CACACAGGTCCAAAGGCGGG|PPP3CC|PPP2CA	chr5:133541659-133541678_PPP2CA_-|5533_6_CACACAGGTCCAAAGGCGGG	ATGGGAGATTATGTTGACAG|CACACAGGTCCAAAGGCGGG	PPP3CC|PPP2CA	PPP2CA|PPP3CC	PPP3CC	PPP2CA	PPP2CA|PPP3CC	PPP2CA	PPP3CC	TO|BR	Project Achilles/MASHUP	gene|gene	geneB|geneA		ATGGGAGATTATGTTGACAG	CACACAGGTCCAAAGGCGGG	0.804611	0	0	0.700189	0	0
chr5:133541659-133541678_PPP2CA_-|5533_5_GAGAAACTGCTGGTTTAAGA|PPP3CC|PPP2CA	chr5:133541659-133541678_PPP2CA_-|5533_5_GAGAAACTGCTGGTTTAAGA	ATGGGAGATTATGTTGACAG|GAGAAACTGCTGGTTTAAGA	PPP3CC|PPP2CA	PPP2CA|PPP3CC	PPP3CC	PPP2CA	PPP2CA|PPP3CC	PPP2CA	PPP3CC	TO|BR	Project Achilles/MASHUP	gene|gene	geneB|geneA		ATGGGAGATTATGTTGACAG	GAGAAACTGCTGGTTTAAGA	0.804611	0	0	0.749123	0.75	0.683
sgPPP2CA_1|chr8:22396990-22397009_PPP3CC_+|PPP3CC|PPP2CA	sgPPP2CA_1|chr8:22396990-22397009_PPP3CC_+	GAAGGTGTTCACCAAGGAGC|GAAGCGGTAGAGGCCCGGGA	PPP3CC|PPP2CA	PPP2CA|PPP3CC	PPP3CC	PPP2CA	PPP2CA|PPP3CC	PPP2CA	PPP3CC	LS|TO	Project Achilles/MASHUP	gene|gene	geneB|geneA		GAAGGTGTTCACCAAGGAGC	GAAGCGGTAGAGGCCCGGGA	0.681694	0	0	0.69661	0	0
sgPPP2CA_1|sgPPP3CC_1|PPP3CC|PPP2CA	sgPPP2CA_1|sgPPP3CC_1	GAAGGTGTTCACCAAGGAGC|CCGAGGGGACCATGTCCGGG	PPP3CC|PPP2CA	PPP2CA|PPP3CC	PPP3CC	PPP2CA	PPP2CA|PPP3CC	PPP2CA	PPP3CC	LS|LS	Project Achilles/MASHUP	gene|gene	geneB|geneA		GAAGGTGTTCACCAAGGAGC	CCGAGGGGACCATGTCCGGG	0.681694	0	0	0.75104	0	0
sgPPP2CA_1|5533_6_CACACAGGTCCAAAGGCGGG|PPP3CC|PPP2CA	sgPPP2CA_1|5533_6_CACACAGGTCCAAAGGCGGG	GAAGGTGTTCACCAAGGAGC|CACACAGGTCCAAAGGCGGG	PPP3CC|PPP2CA	PPP2CA|PPP3CC	PPP3CC	PPP2CA	PPP2CA|PPP3CC	PPP2CA	PPP3CC	LS|BR	Project Achilles/MASHUP	gene|gene	geneB|geneA		GAAGGTGTTCACCAAGGAGC	CACACAGGTCCAAAGGCGGG	0.681694	0	0	0.700189	0	0
sgPPP2CA_1|5533_5_GAGAAACTGCTGGTTTAAGA|PPP3CC|PPP2CA	sgPPP2CA_1|5533_5_GAGAAACTGCTGGTTTAAGA	GAAGGTGTTCACCAAGGAGC|GAGAAACTGCTGGTTTAAGA	PPP3CC|PPP2CA	PPP2CA|PPP3CC	PPP3CC	PPP2CA	PPP2CA|PPP3CC	PPP2CA	PPP3CC	LS|BR	Project Achilles/MASHUP	gene|gene	geneB|geneA		GAAGGTGTTCACCAAGGAGC	GAGAAACTGCTGGTTTAAGA	0.681694	0	0	0.749123	0.75	0.683
5515_4_AATAAAAGTCATACCTCATG|chr8:22396990-22397009_PPP3CC_+|PPP3CC|PPP2CA	5515_4_AATAAAAGTCATACCTCATG|chr8:22396990-22397009_PPP3CC_+	AATAAAAGTCATACCTCATG|GAAGCGGTAGAGGCCCGGGA	PPP3CC|PPP2CA	PPP2CA|PPP3CC	PPP3CC	PPP2CA	PPP2CA|PPP3CC	PPP2CA	PPP3CC	BR|TO	Project Achilles/MASHUP	gene|gene	geneB|geneA		AATAAAAGTCATACCTCATG	GAAGCGGTAGAGGCCCGGGA	0.790434	0	0	0.69661	0	0
5515_4_AATAAAAGTCATACCTCATG|sgPPP3CC_1|PPP3CC|PPP2CA	5515_4_AATAAAAGTCATACCTCATG|sgPPP3CC_1	AATAAAAGTCATACCTCATG|CCGAGGGGACCATGTCCGGG	PPP3CC|PPP2CA	PPP2CA|PPP3CC	PPP3CC	PPP2CA	PPP2CA|PPP3CC	PPP2CA	PPP3CC	BR|LS	Project Achilles/MASHUP	gene|gene	geneB|geneA		AATAAAAGTCATACCTCATG	CCGAGGGGACCATGTCCGGG	0.790434	0	0	0.75104	0	0
5515_4_AATAAAAGTCATACCTCATG|5533_6_CACACAGGTCCAAAGGCGGG|PPP3CC|PPP2CA	5515_4_AATAAAAGTCATACCTCATG|5533_6_CACACAGGTCCAAAGGCGGG	AATAAAAGTCATACCTCATG|CACACAGGTCCAAAGGCGGG	PPP3CC|PPP2CA	PPP2CA|PPP3CC	PPP3CC	PPP2CA	PPP2CA|PPP3CC	PPP2CA	PPP3CC	BR|BR	Project Achilles/MASHUP	gene|gene	geneB|geneA		AATAAAAGTCATACCTCATG	CACACAGGTCCAAAGGCGGG	0.790434	0	0	0.700189	0	0
5515_4_AATAAAAGTCATACCTCATG|5533_5_GAGAAACTGCTGGTTTAAGA|PPP3CC|PPP2CA	5515_4_AATAAAAGTCATACCTCATG|5533_5_GAGAAACTGCTGGTTTAAGA	AATAAAAGTCATACCTCATG|GAGAAACTGCTGGTTTAAGA	PPP3CC|PPP2CA	PPP2CA|PPP3CC	PPP3CC	PPP2CA	PPP2CA|PPP3CC	PPP2CA	PPP3CC	BR|BR	Project Achilles/MASHUP	gene|gene	geneB|geneA		AATAAAAGTCATACCTCATG	GAGAAACTGCTGGTTTAAGA	0.790434	0	0	0.749123	0.75	0.683
5515_4_CTCGCCATCTATAGATACAC|chr8:22396990-22397009_PPP3CC_+|PPP3CC|PPP2CA	5515_4_CTCGCCATCTATAGATACAC|chr8:22396990-22397009_PPP3CC_+	CTCGCCATCTATAGATACAC|GAAGCGGTAGAGGCCCGGGA	PPP3CC|PPP2CA	PPP2CA|PPP3CC	PPP3CC	PPP2CA	PPP2CA|PPP3CC	PPP2CA	PPP3CC	BR|TO	Project Achilles/MASHUP	gene|gene	geneB|geneA		CTCGCCATCTATAGATACAC	GAAGCGGTAGAGGCCCGGGA	0.526819	0	0	0.69661	0	0
5515_4_CTCGCCATCTATAGATACAC|sgPPP3CC_1|PPP3CC|PPP2CA	5515_4_CTCGCCATCTATAGATACAC|sgPPP3CC_1	CTCGCCATCTATAGATACAC|CCGAGGGGACCATGTCCGGG	PPP3CC|PPP2CA	PPP2CA|PPP3CC	PPP3CC	PPP2CA	PPP2CA|PPP3CC	PPP2CA	PPP3CC	BR|LS	Project Achilles/MASHUP	gene|gene	geneB|geneA		CTCGCCATCTATAGATACAC	CCGAGGGGACCATGTCCGGG	0.526819	0	0	0.75104	0	0
5515_4_CTCGCCATCTATAGATACAC|5533_6_CACACAGGTCCAAAGGCGGG|PPP3CC|PPP2CA	5515_4_CTCGCCATCTATAGATACAC|5533_6_CACACAGGTCCAAAGGCGGG	CTCGCCATCTATAGATACAC|CACACAGGTCCAAAGGCGGG	PPP3CC|PPP2CA	PPP2CA|PPP3CC	PPP3CC	PPP2CA	PPP2CA|PPP3CC	PPP2CA	PPP3CC	BR|BR	Project Achilles/MASHUP	gene|gene	geneB|geneA		CTCGCCATCTATAGATACAC	CACACAGGTCCAAAGGCGGG	0.526819	0	0	0.700189	0	0
5515_4_CTCGCCATCTATAGATACAC|5533_5_GAGAAACTGCTGGTTTAAGA|PPP3CC|PPP2CA	5515_4_CTCGCCATCTATAGATACAC|5533_5_GAGAAACTGCTGGTTTAAGA	CTCGCCATCTATAGATACAC|GAGAAACTGCTGGTTTAAGA	PPP3CC|PPP2CA	PPP2CA|PPP3CC	PPP3CC	PPP2CA	PPP2CA|PPP3CC	PPP2CA	PPP3CC	BR|BR	Project Achilles/MASHUP	gene|gene	geneB|geneA		CTCGCCATCTATAGATACAC	GAGAAACTGCTGGTTTAAGA	0.526819	0	0	0.749123	0.75	0.683
chr8:22380197-22380216_PPP3CC_-|F1|PPP3CC|PPP2CA	chr8:22380197-22380216_PPP3CC_-|F1	AATAAGTGATGGAAAGCCTG|GTATCAACAGAGTGTCAGAT	PPP3CC|PPP2CA	PPP2CA|PPP3CC	PPP3CC	PPP2CA	PPP3CC|F1	PPP3CC	F1	TO|CO	Project Achilles/MASHUP	gene|safe_control	geneA|safe_control	PPP3CC	AATAAGTGATGGAAAGCCTG	GTATCAACAGAGTGTCAGAT	0.746558	0	0	0.559646	0	0
F5|chr5:133561441-133561460_PPP2CA_+|PPP3CC|PPP2CA	F5|chr5:133561441-133561460_PPP2CA_+	GTGAAGATGATCGCTTATAC|TACAGCTCACCTTCTCGCAG	PPP3CC|PPP2CA	PPP2CA|PPP3CC	PPP3CC	PPP2CA	F5|PPP2CA	F5	PPP2CA	CO|TO	Project Achilles/MASHUP	safe_control|gene	safe_control|geneB	PPP2CA	GTGAAGATGATCGCTTATAC	TACAGCTCACCTTCTCGCAG	0.772678	0	0	0.832966	0	0
chr8:22389786-22389805_PPP3CC_-|F2|PPP3CC|PPP2CA	chr8:22389786-22389805_PPP3CC_-|F2	GACCCGTGCCATCTTCCCAA|GGATGAAACTTCATCTAACT	PPP3CC|PPP2CA	PPP2CA|PPP3CC	PPP3CC	PPP2CA	PPP3CC|F2	PPP3CC	F2	TO|CO	Project Achilles/MASHUP	gene|safe_control	geneA|safe_control	PPP3CC	GACCCGTGCCATCTTCCCAA	GGATGAAACTTCATCTAACT	0.731213	0	0	0.720768	0	0
F6|chr5:133561453-133561472_PPP2CA_-|PPP3CC|PPP2CA	F6|chr5:133561453-133561472_PPP2CA_-	GTTCTGCATGAGAAGCACTA|GGTCAAGAGCCTCTGCGAGA	PPP3CC|PPP2CA	PPP2CA|PPP3CC	PPP3CC	PPP2CA	F6|PPP2CA	F6	PPP2CA	CO|TO	Project Achilles/MASHUP	safe_control|gene	safe_control|geneB	PPP2CA	GTTCTGCATGAGAAGCACTA	GGTCAAGAGCCTCTGCGAGA	0.772678	0	0	0.763301	0	0
5533_6_ATACCCACAACACTGTCCGA|F3|PPP3CC|PPP2CA	5533_6_ATACCCACAACACTGTCCGA|F3	ATACCCACAACACTGTCCGA|GATCAGGGAATCTTTGAGAA	PPP3CC|PPP2CA	PPP2CA|PPP3CC	PPP3CC	PPP2CA	PPP3CC|F3	PPP3CC	F3	BR|CO	Project Achilles/MASHUP	gene|safe_control	geneA|safe_control	PPP3CC	ATACCCACAACACTGTCCGA	GATCAGGGAATCTTTGAGAA	0.693481	0	0	0.723898	0	0
F7|5515_2_AAAAGAATCCAACGTGCAAG|PPP3CC|PPP2CA	F7|5515_2_AAAAGAATCCAACGTGCAAG	GTTTCAACCATTAGGGGGCT|AAAAGAATCCAACGTGCAAG	PPP3CC|PPP2CA	PPP2CA|PPP3CC	PPP3CC	PPP2CA	F7|PPP2CA	F7	PPP2CA	CO|BR	Project Achilles/MASHUP	safe_control|gene	safe_control|geneB	PPP2CA	GTTTCAACCATTAGGGGGCT	AAAAGAATCCAACGTGCAAG	0.545469	0	0	0.747911	0	0
5533_8_ATAGACATCTAGGTAATTGG|F4|PPP3CC|PPP2CA	5533_8_ATAGACATCTAGGTAATTGG|F4	ATAGACATCTAGGTAATTGG|GATGTTCACTGTTAATTGAT	PPP3CC|PPP2CA	PPP2CA|PPP3CC	PPP3CC	PPP2CA	PPP3CC|F4	PPP3CC	F4	BR|CO	Project Achilles/MASHUP	gene|safe_control	geneA|safe_control	PPP3CC	ATAGACATCTAGGTAATTGG	GATGTTCACTGTTAATTGAT	0.737181	0	0	0.604559	0	0
F8|5515_3_AACGCATCACCATTCTTCGA|PPP3CC|PPP2CA	F8|5515_3_AACGCATCACCATTCTTCGA	GCTTTCTATGTAGTACACTT|AACGCATCACCATTCTTCGA	PPP3CC|PPP2CA	PPP2CA|PPP3CC	PPP3CC	PPP2CA	F8|PPP2CA	F8	PPP2CA	CO|BR	Project Achilles/MASHUP	safe_control|gene	safe_control|geneB	PPP2CA	GCTTTCTATGTAGTACACTT	AACGCATCACCATTCTTCGA	0.639161	0	0	0.679304	0	0
chr5:133541659-133541678_PPP2CA_-|F1|PPP3CC|PPP2CA	chr5:133541659-133541678_PPP2CA_-|F1	ATGGGAGATTATGTTGACAG|GTATCAACAGAGTGTCAGAT	PPP3CC|PPP2CA	PPP2CA|PPP3CC	PPP3CC	PPP2CA	PPP2CA|F1	PPP2CA	F1	TO|CO	Project Achilles/MASHUP	gene|safe_control	geneB|safe_control	PPP2CA	ATGGGAGATTATGTTGACAG	GTATCAACAGAGTGTCAGAT	0.804611	0	0	0.559646	0	0
F5|chr8:22396990-22397009_PPP3CC_+|PPP3CC|PPP2CA	F5|chr8:22396990-22397009_PPP3CC_+	GTGAAGATGATCGCTTATAC|GAAGCGGTAGAGGCCCGGGA	PPP3CC|PPP2CA	PPP2CA|PPP3CC	PPP3CC	PPP2CA	F5|PPP3CC	F5	PPP3CC	CO|TO	Project Achilles/MASHUP	safe_control|gene	safe_control|geneA	PPP3CC	GTGAAGATGATCGCTTATAC	GAAGCGGTAGAGGCCCGGGA	0.772678	0	0	0.69661	0	0
sgPPP2CA_1|F2|PPP3CC|PPP2CA	sgPPP2CA_1|F2	GAAGGTGTTCACCAAGGAGC|GGATGAAACTTCATCTAACT	PPP3CC|PPP2CA	PPP2CA|PPP3CC	PPP3CC	PPP2CA	PPP2CA|F2	PPP2CA	F2	LS|CO	Project Achilles/MASHUP	gene|safe_control	geneB|safe_control	PPP2CA	GAAGGTGTTCACCAAGGAGC	GGATGAAACTTCATCTAACT	0.681694	0	0	0.720768	0	0
F6|sgPPP3CC_1|PPP3CC|PPP2CA	F6|sgPPP3CC_1	GTTCTGCATGAGAAGCACTA|CCGAGGGGACCATGTCCGGG	PPP3CC|PPP2CA	PPP2CA|PPP3CC	PPP3CC	PPP2CA	F6|PPP3CC	F6	PPP3CC	CO|LS	Project Achilles/MASHUP	safe_control|gene	safe_control|geneA	PPP3CC	GTTCTGCATGAGAAGCACTA	CCGAGGGGACCATGTCCGGG	0.772678	0	0	0.75104	0	0
5515_4_AATAAAAGTCATACCTCATG|F3|PPP3CC|PPP2CA	5515_4_AATAAAAGTCATACCTCATG|F3	AATAAAAGTCATACCTCATG|GATCAGGGAATCTTTGAGAA	PPP3CC|PPP2CA	PPP2CA|PPP3CC	PPP3CC	PPP2CA	PPP2CA|F3	PPP2CA	F3	BR|CO	Project Achilles/MASHUP	gene|safe_control	geneB|safe_control	PPP2CA	AATAAAAGTCATACCTCATG	GATCAGGGAATCTTTGAGAA	0.790434	0	0	0.723898	0	0
F7|5533_6_CACACAGGTCCAAAGGCGGG|PPP3CC|PPP2CA	F7|5533_6_CACACAGGTCCAAAGGCGGG	GTTTCAACCATTAGGGGGCT|CACACAGGTCCAAAGGCGGG	PPP3CC|PPP2CA	PPP2CA|PPP3CC	PPP3CC	PPP2CA	F7|PPP3CC	F7	PPP3CC	CO|BR	Project Achilles/MASHUP	safe_control|gene	safe_control|geneA	PPP3CC	GTTTCAACCATTAGGGGGCT	CACACAGGTCCAAAGGCGGG	0.545469	0	0	0.700189	0	0
5515_4_CTCGCCATCTATAGATACAC|F4|PPP3CC|PPP2CA	5515_4_CTCGCCATCTATAGATACAC|F4	CTCGCCATCTATAGATACAC|GATGTTCACTGTTAATTGAT	PPP3CC|PPP2CA	PPP2CA|PPP3CC	PPP3CC	PPP2CA	PPP2CA|F4	PPP2CA	F4	BR|CO	Project Achilles/MASHUP	gene|safe_control	geneB|safe_control	PPP2CA	CTCGCCATCTATAGATACAC	GATGTTCACTGTTAATTGAT	0.526819	0	0	0.604559	0	0
F8|5533_5_GAGAAACTGCTGGTTTAAGA|PPP3CC|PPP2CA	F8|5533_5_GAGAAACTGCTGGTTTAAGA	GCTTTCTATGTAGTACACTT|GAGAAACTGCTGGTTTAAGA	PPP3CC|PPP2CA	PPP2CA|PPP3CC	PPP3CC	PPP2CA	F8|PPP3CC	F8	PPP3CC	CO|BR	Project Achilles/MASHUP	safe_control|gene	safe_control|geneA	PPP3CC	GCTTTCTATGTAGTACACTT	GAGAAACTGCTGGTTTAAGA	0.639161	0	0	0.749123	0.75	0.683
sgDDX17_1|chr17:62502209-62502228_DDX5_-|DDX17|DDX5	sgDDX17_1|chr17:62502209-62502228_DDX5_-	GAGCAAAACACAGAGAATCG|TATTCGAGTGACCGAGACCG	DDX17|DDX5	DDX5|DDX17	DDX17	DDX5	DDX17|DDX5	DDX17	DDX5	LS|TO	Project Achilles/MASHUP	gene|gene	geneA|geneB		GAGCAAAACACAGAGAATCG	TATTCGAGTGACCGAGACCG	0.804611	0	0	0.648394	0	0
sgDDX17_1|chr17:62500893-62500912_DDX5_-|DDX17|DDX5	sgDDX17_1|chr17:62500893-62500912_DDX5_-	GAGCAAAACACAGAGAATCG|AAAGAAGTTTGGAAACCCTG	DDX17|DDX5	DDX5|DDX17	DDX17	DDX5	DDX17|DDX5	DDX17	DDX5	LS|TO	Project Achilles/MASHUP	gene|gene	geneA|geneB		GAGCAAAACACAGAGAATCG	AAAGAAGTTTGGAAACCCTG	0.804611	0	0	0.723004	0	0
sgDDX17_1|1655_6_AAGTCTACTTGTATCTACGG|DDX17|DDX5	sgDDX17_1|1655_6_AAGTCTACTTGTATCTACGG	GAGCAAAACACAGAGAATCG|AAGTCTACTTGTATCTACGG	DDX17|DDX5	DDX5|DDX17	DDX17	DDX5	DDX17|DDX5	DDX17	DDX5	LS|BR	Project Achilles/MASHUP	gene|gene	geneA|geneB		GAGCAAAACACAGAGAATCG	AAGTCTACTTGTATCTACGG	0.804611	0	0	0.720614	0	0
sgDDX17_1|1655_5_CATTCCTAGAGAGAGGCGAT|DDX17|DDX5	sgDDX17_1|1655_5_CATTCCTAGAGAGAGGCGAT	GAGCAAAACACAGAGAATCG|CATTCCTAGAGAGAGGCGAT	DDX17|DDX5	DDX5|DDX17	DDX17	DDX5	DDX17|DDX5	DDX17	DDX5	LS|BR	Project Achilles/MASHUP	gene|gene	geneA|geneB		GAGCAAAACACAGAGAATCG	CATTCCTAGAGAGAGGCGAT	0.804611	0	0	0.630524	0	0
sgDDX17_2|chr17:62502209-62502228_DDX5_-|DDX17|DDX5	sgDDX17_2|chr17:62502209-62502228_DDX5_-	GACGAGAGAGGCGGCGACGG|TATTCGAGTGACCGAGACCG	DDX17|DDX5	DDX5|DDX17	DDX17	DDX5	DDX17|DDX5	DDX17	DDX5	LS|TO	Project Achilles/MASHUP	gene|gene	geneA|geneB		GACGAGAGAGGCGGCGACGG	TATTCGAGTGACCGAGACCG	0.813997	0	0	0.648394	0	0
sgDDX17_2|chr17:62500893-62500912_DDX5_-|DDX17|DDX5	sgDDX17_2|chr17:62500893-62500912_DDX5_-	GACGAGAGAGGCGGCGACGG|AAAGAAGTTTGGAAACCCTG	DDX17|DDX5	DDX5|DDX17	DDX17	DDX5	DDX17|DDX5	DDX17	DDX5	LS|TO	Project Achilles/MASHUP	gene|gene	geneA|geneB		GACGAGAGAGGCGGCGACGG	AAAGAAGTTTGGAAACCCTG	0.813997	0	0	0.723004	0	0
sgDDX17_2|1655_6_AAGTCTACTTGTATCTACGG|DDX17|DDX5	sgDDX17_2|1655_6_AAGTCTACTTGTATCTACGG	GACGAGAGAGGCGGCGACGG|AAGTCTACTTGTATCTACGG	DDX17|DDX5	DDX5|DDX17	DDX17	DDX5	DDX17|DDX5	DDX17	DDX5	LS|BR	Project Achilles/MASHUP	gene|gene	geneA|geneB		GACGAGAGAGGCGGCGACGG	AAGTCTACTTGTATCTACGG	0.813997	0	0	0.720614	0	0
sgDDX17_2|1655_5_CATTCCTAGAGAGAGGCGAT|DDX17|DDX5	sgDDX17_2|1655_5_CATTCCTAGAGAGAGGCGAT	GACGAGAGAGGCGGCGACGG|CATTCCTAGAGAGAGGCGAT	DDX17|DDX5	DDX5|DDX17	DDX17	DDX5	DDX17|DDX5	DDX17	DDX5	LS|BR	Project Achilles/MASHUP	gene|gene	geneA|geneB		GACGAGAGAGGCGGCGACGG	CATTCCTAGAGAGAGGCGAT	0.813997	0	0	0.630524	0	0
10521_6_CTTTCCAAGTCTCGAATCTG|chr17:62502209-62502228_DDX5_-|DDX17|DDX5	10521_6_CTTTCCAAGTCTCGAATCTG|chr17:62502209-62502228_DDX5_-	CTTTCCAAGTCTCGAATCTG|TATTCGAGTGACCGAGACCG	DDX17|DDX5	DDX5|DDX17	DDX17	DDX5	DDX17|DDX5	DDX17	DDX5	BR|TO	Project Achilles/MASHUP	gene|gene	geneA|geneB		CTTTCCAAGTCTCGAATCTG	TATTCGAGTGACCGAGACCG	0.610662	0	0	0.648394	0	0
10521_6_CTTTCCAAGTCTCGAATCTG|chr17:62500893-62500912_DDX5_-|DDX17|DDX5	10521_6_CTTTCCAAGTCTCGAATCTG|chr17:62500893-62500912_DDX5_-	CTTTCCAAGTCTCGAATCTG|AAAGAAGTTTGGAAACCCTG	DDX17|DDX5	DDX5|DDX17	DDX17	DDX5	DDX17|DDX5	DDX17	DDX5	BR|TO	Project Achilles/MASHUP	gene|gene	geneA|geneB		CTTTCCAAGTCTCGAATCTG	AAAGAAGTTTGGAAACCCTG	0.610662	0	0	0.723004	0	0
10521_6_CTTTCCAAGTCTCGAATCTG|1655_6_AAGTCTACTTGTATCTACGG|DDX17|DDX5	10521_6_CTTTCCAAGTCTCGAATCTG|1655_6_AAGTCTACTTGTATCTACGG	CTTTCCAAGTCTCGAATCTG|AAGTCTACTTGTATCTACGG	DDX17|DDX5	DDX5|DDX17	DDX17	DDX5	DDX17|DDX5	DDX17	DDX5	BR|BR	Project Achilles/MASHUP	gene|gene	geneA|geneB		CTTTCCAAGTCTCGAATCTG	AAGTCTACTTGTATCTACGG	0.610662	0	0	0.720614	0	0
10521_6_CTTTCCAAGTCTCGAATCTG|1655_5_CATTCCTAGAGAGAGGCGAT|DDX17|DDX5	10521_6_CTTTCCAAGTCTCGAATCTG|1655_5_CATTCCTAGAGAGAGGCGAT	CTTTCCAAGTCTCGAATCTG|CATTCCTAGAGAGAGGCGAT	DDX17|DDX5	DDX5|DDX17	DDX17	DDX5	DDX17|DDX5	DDX17	DDX5	BR|BR	Project Achilles/MASHUP	gene|gene	geneA|geneB		CTTTCCAAGTCTCGAATCTG	CATTCCTAGAGAGAGGCGAT	0.610662	0	0	0.630524	0	0
10521_8_GATTACACCCAGATCAACGT|chr17:62502209-62502228_DDX5_-|DDX17|DDX5	10521_8_GATTACACCCAGATCAACGT|chr17:62502209-62502228_DDX5_-	GATTACACCCAGATCAACGT|TATTCGAGTGACCGAGACCG	DDX17|DDX5	DDX5|DDX17	DDX17	DDX5	DDX17|DDX5	DDX17	DDX5	BR|TO	Project Achilles/MASHUP	gene|gene	geneA|geneB		GATTACACCCAGATCAACGT	TATTCGAGTGACCGAGACCG	0.749123	0	0	0.648394	0	0
10521_8_GATTACACCCAGATCAACGT|chr17:62500893-62500912_DDX5_-|DDX17|DDX5	10521_8_GATTACACCCAGATCAACGT|chr17:62500893-62500912_DDX5_-	GATTACACCCAGATCAACGT|AAAGAAGTTTGGAAACCCTG	DDX17|DDX5	DDX5|DDX17	DDX17	DDX5	DDX17|DDX5	DDX17	DDX5	BR|TO	Project Achilles/MASHUP	gene|gene	geneA|geneB		GATTACACCCAGATCAACGT	AAAGAAGTTTGGAAACCCTG	0.749123	0	0	0.723004	0	0
10521_8_GATTACACCCAGATCAACGT|1655_6_AAGTCTACTTGTATCTACGG|DDX17|DDX5	10521_8_GATTACACCCAGATCAACGT|1655_6_AAGTCTACTTGTATCTACGG	GATTACACCCAGATCAACGT|AAGTCTACTTGTATCTACGG	DDX17|DDX5	DDX5|DDX17	DDX17	DDX5	DDX17|DDX5	DDX17	DDX5	BR|BR	Project Achilles/MASHUP	gene|gene	geneA|geneB		GATTACACCCAGATCAACGT	AAGTCTACTTGTATCTACGG	0.749123	0	0	0.720614	0	0
10521_8_GATTACACCCAGATCAACGT|1655_5_CATTCCTAGAGAGAGGCGAT|DDX17|DDX5	10521_8_GATTACACCCAGATCAACGT|1655_5_CATTCCTAGAGAGAGGCGAT	GATTACACCCAGATCAACGT|CATTCCTAGAGAGAGGCGAT	DDX17|DDX5	DDX5|DDX17	DDX17	DDX5	DDX17|DDX5	DDX17	DDX5	BR|BR	Project Achilles/MASHUP	gene|gene	geneA|geneB		GATTACACCCAGATCAACGT	CATTCCTAGAGAGAGGCGAT	0.749123	0	0	0.630524	0	0
chr17:62498311-62498330_DDX5_+|sgDDX17_4|DDX17|DDX5	chr17:62498311-62498330_DDX5_+|sgDDX17_4	CTTGTCACCATGGATACCCA|GTGGACCACAGAGGAGGCGG	DDX17|DDX5	DDX5|DDX17	DDX17	DDX5	DDX5|DDX17	DDX5	DDX17	TO|LS	Project Achilles/MASHUP	gene|gene	geneB|geneA		CTTGTCACCATGGATACCCA	GTGGACCACAGAGGAGGCGG	0.763301	0	0	0.694659	0	0
chr17:62498311-62498330_DDX5_+|sgDDX17_5|DDX17|DDX5	chr17:62498311-62498330_DDX5_+|sgDDX17_5	CTTGTCACCATGGATACCCA|AATCGGGGCTACAAAGCCGG	DDX17|DDX5	DDX5|DDX17	DDX17	DDX5	DDX5|DDX17	DDX5	DDX17	TO|LS	Project Achilles/MASHUP	gene|gene	geneB|geneA		CTTGTCACCATGGATACCCA	AATCGGGGCTACAAAGCCGG	0.763301	0	0	0.78909	0	0
chr17:62498311-62498330_DDX5_+|10521_9_GCTGTGATGATCTGACTCGA|DDX17|DDX5	chr17:62498311-62498330_DDX5_+|10521_9_GCTGTGATGATCTGACTCGA	CTTGTCACCATGGATACCCA|GCTGTGATGATCTGACTCGA	DDX17|DDX5	DDX5|DDX17	DDX17	DDX5	DDX5|DDX17	DDX5	DDX17	TO|BR	Project Achilles/MASHUP	gene|gene	geneB|geneA		CTTGTCACCATGGATACCCA	GCTGTGATGATCTGACTCGA	0.763301	0	0	0.620193	0	0
chr17:62498311-62498330_DDX5_+|10521_1_GGTCTGGTGACGACCGATGG|DDX17|DDX5	chr17:62498311-62498330_DDX5_+|10521_1_GGTCTGGTGACGACCGATGG	CTTGTCACCATGGATACCCA|GGTCTGGTGACGACCGATGG	DDX17|DDX5	DDX5|DDX17	DDX17	DDX5	DDX5|DDX17	DDX5	DDX17	TO|BR	Project Achilles/MASHUP	gene|gene	geneB|geneA		CTTGTCACCATGGATACCCA	GGTCTGGTGACGACCGATGG	0.763301	0	0	0.870697	0	0
sgDDX5_1|sgDDX17_4|DDX17|DDX5	sgDDX5_1|sgDDX17_4	GATTTGGAGGAAGTAGGGCA|GTGGACCACAGAGGAGGCGG	DDX17|DDX5	DDX5|DDX17	DDX17	DDX5	DDX5|DDX17	DDX5	DDX17	LS|LS	Project Achilles/MASHUP	gene|gene	geneB|geneA		GATTTGGAGGAAGTAGGGCA	GTGGACCACAGAGGAGGCGG	0.642291	0	0	0.694659	0	0
sgDDX5_1|sgDDX17_5|DDX17|DDX5	sgDDX5_1|sgDDX17_5	GATTTGGAGGAAGTAGGGCA|AATCGGGGCTACAAAGCCGG	DDX17|DDX5	DDX5|DDX17	DDX17	DDX5	DDX5|DDX17	DDX5	DDX17	LS|LS	Project Achilles/MASHUP	gene|gene	geneB|geneA		GATTTGGAGGAAGTAGGGCA	AATCGGGGCTACAAAGCCGG	0.642291	0	0	0.78909	0	0
sgDDX5_1|10521_9_GCTGTGATGATCTGACTCGA|DDX17|DDX5	sgDDX5_1|10521_9_GCTGTGATGATCTGACTCGA	GATTTGGAGGAAGTAGGGCA|GCTGTGATGATCTGACTCGA	DDX17|DDX5	DDX5|DDX17	DDX17	DDX5	DDX5|DDX17	DDX5	DDX17	LS|BR	Project Achilles/MASHUP	gene|gene	geneB|geneA		GATTTGGAGGAAGTAGGGCA	GCTGTGATGATCTGACTCGA	0.642291	0	0	0.620193	0	0
sgDDX5_1|10521_1_GGTCTGGTGACGACCGATGG|DDX17|DDX5	sgDDX5_1|10521_1_GGTCTGGTGACGACCGATGG	GATTTGGAGGAAGTAGGGCA|GGTCTGGTGACGACCGATGG	DDX17|DDX5	DDX5|DDX17	DDX17	DDX5	DDX5|DDX17	DDX5	DDX17	LS|BR	Project Achilles/MASHUP	gene|gene	geneB|geneA		GATTTGGAGGAAGTAGGGCA	GGTCTGGTGACGACCGATGG	0.642291	0	0	0.870697	0	0
1655_4_CCCACTGCTATTCAAGCTCA|sgDDX17_4|DDX17|DDX5	1655_4_CCCACTGCTATTCAAGCTCA|sgDDX17_4	CCCACTGCTATTCAAGCTCA|GTGGACCACAGAGGAGGCGG	DDX17|DDX5	DDX5|DDX17	DDX17	DDX5	DDX5|DDX17	DDX5	DDX17	BR|LS	Project Achilles/MASHUP	gene|gene	geneB|geneA		CCCACTGCTATTCAAGCTCA	GTGGACCACAGAGGAGGCGG	0.58352	0	0	0.694659	0	0
1655_4_CCCACTGCTATTCAAGCTCA|sgDDX17_5|DDX17|DDX5	1655_4_CCCACTGCTATTCAAGCTCA|sgDDX17_5	CCCACTGCTATTCAAGCTCA|AATCGGGGCTACAAAGCCGG	DDX17|DDX5	DDX5|DDX17	DDX17	DDX5	DDX5|DDX17	DDX5	DDX17	BR|LS	Project Achilles/MASHUP	gene|gene	geneB|geneA		CCCACTGCTATTCAAGCTCA	AATCGGGGCTACAAAGCCGG	0.58352	0	0	0.78909	0	0
1655_4_CCCACTGCTATTCAAGCTCA|10521_9_GCTGTGATGATCTGACTCGA|DDX17|DDX5	1655_4_CCCACTGCTATTCAAGCTCA|10521_9_GCTGTGATGATCTGACTCGA	CCCACTGCTATTCAAGCTCA|GCTGTGATGATCTGACTCGA	DDX17|DDX5	DDX5|DDX17	DDX17	DDX5	DDX5|DDX17	DDX5	DDX17	BR|BR	Project Achilles/MASHUP	gene|gene	geneB|geneA		CCCACTGCTATTCAAGCTCA	GCTGTGATGATCTGACTCGA	0.58352	0	0	0.620193	0	0
1655_4_CCCACTGCTATTCAAGCTCA|10521_1_GGTCTGGTGACGACCGATGG|DDX17|DDX5	1655_4_CCCACTGCTATTCAAGCTCA|10521_1_GGTCTGGTGACGACCGATGG	CCCACTGCTATTCAAGCTCA|GGTCTGGTGACGACCGATGG	DDX17|DDX5	DDX5|DDX17	DDX17	DDX5	DDX5|DDX17	DDX5	DDX17	BR|BR	Project Achilles/MASHUP	gene|gene	geneB|geneA		CCCACTGCTATTCAAGCTCA	GGTCTGGTGACGACCGATGG	0.58352	0	0	0.870697	0	0
1655_8_CTGATAGGCAAACTCTAATG|sgDDX17_4|DDX17|DDX5	1655_8_CTGATAGGCAAACTCTAATG|sgDDX17_4	CTGATAGGCAAACTCTAATG|GTGGACCACAGAGGAGGCGG	DDX17|DDX5	DDX5|DDX17	DDX17	DDX5	DDX5|DDX17	DDX5	DDX17	BR|LS	Project Achilles/MASHUP	gene|gene	geneB|geneA		CTGATAGGCAAACTCTAATG	GTGGACCACAGAGGAGGCGG	0.804611	0	0	0.694659	0	0
1655_8_CTGATAGGCAAACTCTAATG|sgDDX17_5|DDX17|DDX5	1655_8_CTGATAGGCAAACTCTAATG|sgDDX17_5	CTGATAGGCAAACTCTAATG|AATCGGGGCTACAAAGCCGG	DDX17|DDX5	DDX5|DDX17	DDX17	DDX5	DDX5|DDX17	DDX5	DDX17	BR|LS	Project Achilles/MASHUP	gene|gene	geneB|geneA		CTGATAGGCAAACTCTAATG	AATCGGGGCTACAAAGCCGG	0.804611	0	0	0.78909	0	0
1655_8_CTGATAGGCAAACTCTAATG|10521_9_GCTGTGATGATCTGACTCGA|DDX17|DDX5	1655_8_CTGATAGGCAAACTCTAATG|10521_9_GCTGTGATGATCTGACTCGA	CTGATAGGCAAACTCTAATG|GCTGTGATGATCTGACTCGA	DDX17|DDX5	DDX5|DDX17	DDX17	DDX5	DDX5|DDX17	DDX5	DDX17	BR|BR	Project Achilles/MASHUP	gene|gene	geneB|geneA		CTGATAGGCAAACTCTAATG	GCTGTGATGATCTGACTCGA	0.804611	0	0	0.620193	0	0
1655_8_CTGATAGGCAAACTCTAATG|10521_1_GGTCTGGTGACGACCGATGG|DDX17|DDX5	1655_8_CTGATAGGCAAACTCTAATG|10521_1_GGTCTGGTGACGACCGATGG	CTGATAGGCAAACTCTAATG|GGTCTGGTGACGACCGATGG	DDX17|DDX5	DDX5|DDX17	DDX17	DDX5	DDX5|DDX17	DDX5	DDX17	BR|BR	Project Achilles/MASHUP	gene|gene	geneB|geneA		CTGATAGGCAAACTCTAATG	GGTCTGGTGACGACCGATGG	0.804611	0	0	0.870697	0	0
sgDDX17_1|F1|DDX17|DDX5	sgDDX17_1|F1	GAGCAAAACACAGAGAATCG|GTATCAACAGAGTGTCAGAT	DDX17|DDX5	DDX5|DDX17	DDX17	DDX5	DDX17|F1	DDX17	F1	LS|CO	Project Achilles/MASHUP	gene|safe_control	geneA|safe_control	DDX17	GAGCAAAACACAGAGAATCG	GTATCAACAGAGTGTCAGAT	0.804611	0	0	0.559646	0	0
F5|chr17:62502209-62502228_DDX5_-|DDX17|DDX5	F5|chr17:62502209-62502228_DDX5_-	GTGAAGATGATCGCTTATAC|TATTCGAGTGACCGAGACCG	DDX17|DDX5	DDX5|DDX17	DDX17	DDX5	F5|DDX5	F5	DDX5	CO|TO	Project Achilles/MASHUP	safe_control|gene	safe_control|geneB	DDX5	GTGAAGATGATCGCTTATAC	TATTCGAGTGACCGAGACCG	0.772678	0	0	0.648394	0	0
sgDDX17_2|F2|DDX17|DDX5	sgDDX17_2|F2	GACGAGAGAGGCGGCGACGG|GGATGAAACTTCATCTAACT	DDX17|DDX5	DDX5|DDX17	DDX17	DDX5	DDX17|F2	DDX17	F2	LS|CO	Project Achilles/MASHUP	gene|safe_control	geneA|safe_control	DDX17	GACGAGAGAGGCGGCGACGG	GGATGAAACTTCATCTAACT	0.813997	0	0	0.720768	0	0
F6|chr17:62500893-62500912_DDX5_-|DDX17|DDX5	F6|chr17:62500893-62500912_DDX5_-	GTTCTGCATGAGAAGCACTA|AAAGAAGTTTGGAAACCCTG	DDX17|DDX5	DDX5|DDX17	DDX17	DDX5	F6|DDX5	F6	DDX5	CO|TO	Project Achilles/MASHUP	safe_control|gene	safe_control|geneB	DDX5	GTTCTGCATGAGAAGCACTA	AAAGAAGTTTGGAAACCCTG	0.772678	0	0	0.723004	0	0
10521_6_CTTTCCAAGTCTCGAATCTG|F3|DDX17|DDX5	10521_6_CTTTCCAAGTCTCGAATCTG|F3	CTTTCCAAGTCTCGAATCTG|GATCAGGGAATCTTTGAGAA	DDX17|DDX5	DDX5|DDX17	DDX17	DDX5	DDX17|F3	DDX17	F3	BR|CO	Project Achilles/MASHUP	gene|safe_control	geneA|safe_control	DDX17	CTTTCCAAGTCTCGAATCTG	GATCAGGGAATCTTTGAGAA	0.610662	0	0	0.723898	0	0
F7|1655_6_AAGTCTACTTGTATCTACGG|DDX17|DDX5	F7|1655_6_AAGTCTACTTGTATCTACGG	GTTTCAACCATTAGGGGGCT|AAGTCTACTTGTATCTACGG	DDX17|DDX5	DDX5|DDX17	DDX17	DDX5	F7|DDX5	F7	DDX5	CO|BR	Project Achilles/MASHUP	safe_control|gene	safe_control|geneB	DDX5	GTTTCAACCATTAGGGGGCT	AAGTCTACTTGTATCTACGG	0.545469	0	0	0.720614	0	0
10521_8_GATTACACCCAGATCAACGT|F4|DDX17|DDX5	10521_8_GATTACACCCAGATCAACGT|F4	GATTACACCCAGATCAACGT|GATGTTCACTGTTAATTGAT	DDX17|DDX5	DDX5|DDX17	DDX17	DDX5	DDX17|F4	DDX17	F4	BR|CO	Project Achilles/MASHUP	gene|safe_control	geneA|safe_control	DDX17	GATTACACCCAGATCAACGT	GATGTTCACTGTTAATTGAT	0.749123	0	0	0.604559	0	0
F8|1655_5_CATTCCTAGAGAGAGGCGAT|DDX17|DDX5	F8|1655_5_CATTCCTAGAGAGAGGCGAT	GCTTTCTATGTAGTACACTT|CATTCCTAGAGAGAGGCGAT	DDX17|DDX5	DDX5|DDX17	DDX17	DDX5	F8|DDX5	F8	DDX5	CO|BR	Project Achilles/MASHUP	safe_control|gene	safe_control|geneB	DDX5	GCTTTCTATGTAGTACACTT	CATTCCTAGAGAGAGGCGAT	0.639161	0	0	0.630524	0	0
chr17:62498311-62498330_DDX5_+|F1|DDX17|DDX5	chr17:62498311-62498330_DDX5_+|F1	CTTGTCACCATGGATACCCA|GTATCAACAGAGTGTCAGAT	DDX17|DDX5	DDX5|DDX17	DDX17	DDX5	DDX5|F1	DDX5	F1	TO|CO	Project Achilles/MASHUP	gene|safe_control	geneB|safe_control	DDX5	CTTGTCACCATGGATACCCA	GTATCAACAGAGTGTCAGAT	0.763301	0	0	0.559646	0	0
F5|sgDDX17_4|DDX17|DDX5	F5|sgDDX17_4	GTGAAGATGATCGCTTATAC|GTGGACCACAGAGGAGGCGG	DDX17|DDX5	DDX5|DDX17	DDX17	DDX5	F5|DDX17	F5	DDX17	CO|LS	Project Achilles/MASHUP	safe_control|gene	safe_control|geneA	DDX17	GTGAAGATGATCGCTTATAC	GTGGACCACAGAGGAGGCGG	0.772678	0	0	0.694659	0	0
sgDDX5_1|F2|DDX17|DDX5	sgDDX5_1|F2	GATTTGGAGGAAGTAGGGCA|GGATGAAACTTCATCTAACT	DDX17|DDX5	DDX5|DDX17	DDX17	DDX5	DDX5|F2	DDX5	F2	LS|CO	Project Achilles/MASHUP	gene|safe_control	geneB|safe_control	DDX5	GATTTGGAGGAAGTAGGGCA	GGATGAAACTTCATCTAACT	0.642291	0	0	0.720768	0	0
F6|sgDDX17_5|DDX17|DDX5	F6|sgDDX17_5	GTTCTGCATGAGAAGCACTA|AATCGGGGCTACAAAGCCGG	DDX17|DDX5	DDX5|DDX17	DDX17	DDX5	F6|DDX17	F6	DDX17	CO|LS	Project Achilles/MASHUP	safe_control|gene	safe_control|geneA	DDX17	GTTCTGCATGAGAAGCACTA	AATCGGGGCTACAAAGCCGG	0.772678	0	0	0.78909	0	0
1655_4_CCCACTGCTATTCAAGCTCA|F3|DDX17|DDX5	1655_4_CCCACTGCTATTCAAGCTCA|F3	CCCACTGCTATTCAAGCTCA|GATCAGGGAATCTTTGAGAA	DDX17|DDX5	DDX5|DDX17	DDX17	DDX5	DDX5|F3	DDX5	F3	BR|CO	Project Achilles/MASHUP	gene|safe_control	geneB|safe_control	DDX5	CCCACTGCTATTCAAGCTCA	GATCAGGGAATCTTTGAGAA	0.58352	0	0	0.723898	0	0
F7|10521_9_GCTGTGATGATCTGACTCGA|DDX17|DDX5	F7|10521_9_GCTGTGATGATCTGACTCGA	GTTTCAACCATTAGGGGGCT|GCTGTGATGATCTGACTCGA	DDX17|DDX5	DDX5|DDX17	DDX17	DDX5	F7|DDX17	F7	DDX17	CO|BR	Project Achilles/MASHUP	safe_control|gene	safe_control|geneA	DDX17	GTTTCAACCATTAGGGGGCT	GCTGTGATGATCTGACTCGA	0.545469	0	0	0.620193	0	0
1655_8_CTGATAGGCAAACTCTAATG|F4|DDX17|DDX5	1655_8_CTGATAGGCAAACTCTAATG|F4	CTGATAGGCAAACTCTAATG|GATGTTCACTGTTAATTGAT	DDX17|DDX5	DDX5|DDX17	DDX17	DDX5	DDX5|F4	DDX5	F4	BR|CO	Project Achilles/MASHUP	gene|safe_control	geneB|safe_control	DDX5	CTGATAGGCAAACTCTAATG	GATGTTCACTGTTAATTGAT	0.804611	0	0	0.604559	0	0
F8|10521_1_GGTCTGGTGACGACCGATGG|DDX17|DDX5	F8|10521_1_GGTCTGGTGACGACCGATGG	GCTTTCTATGTAGTACACTT|GGTCTGGTGACGACCGATGG	DDX17|DDX5	DDX5|DDX17	DDX17	DDX5	F8|DDX17	F8	DDX17	CO|BR	Project Achilles/MASHUP	safe_control|gene	safe_control|geneA	DDX17	GCTTTCTATGTAGTACACTT	GGTCTGGTGACGACCGATGG	0.639161	0	0	0.870697	0	0
chr4:1729799-1729818_TACC3_+|chr11:46839925-46839944_CKAP5_-|TACC3|CKAP5	chr4:1729799-1729818_TACC3_+|chr11:46839925-46839944_CKAP5_-	TGCAAAGCGGAGACTCCGCA|TGTCACTGATTCCAATGCAG	TACC3|CKAP5	CKAP5|TACC3	TACC3	CKAP5	TACC3|CKAP5	TACC3	CKAP5	TO|TO	Project Achilles/MASHUP	gene|gene	geneA|geneB		TGCAAAGCGGAGACTCCGCA	TGTCACTGATTCCAATGCAG	0.714521	0	0	0.737181	0	0
chr4:1729799-1729818_TACC3_+|chr11:46837885-46837904_CKAP5_-|TACC3|CKAP5	chr4:1729799-1729818_TACC3_+|chr11:46837885-46837904_CKAP5_-	TGCAAAGCGGAGACTCCGCA|TAAAGCTAAAGCCAAGGAGC	TACC3|CKAP5	CKAP5|TACC3	TACC3	CKAP5	TACC3|CKAP5	TACC3	CKAP5	TO|TO	Project Achilles/MASHUP	gene|gene	geneA|geneB		TGCAAAGCGGAGACTCCGCA	TAAAGCTAAAGCCAAGGAGC	0.714521	0	0	0.667516	0	0
chr4:1729799-1729818_TACC3_+|9793_20_CAGATACATCACGCCAAGCA|TACC3|CKAP5	chr4:1729799-1729818_TACC3_+|9793_20_CAGATACATCACGCCAAGCA	TGCAAAGCGGAGACTCCGCA|CAGATACATCACGCCAAGCA	TACC3|CKAP5	CKAP5|TACC3	TACC3	CKAP5	TACC3|CKAP5	TACC3	CKAP5	TO|BR	Project Achilles/MASHUP	gene|gene	geneA|geneB		TGCAAAGCGGAGACTCCGCA	CAGATACATCACGCCAAGCA	0.714521	0	0	0.700343	0	0
chr4:1729799-1729818_TACC3_+|9793_29_CTCAATGTATTCATCCCGTG|TACC3|CKAP5	chr4:1729799-1729818_TACC3_+|9793_29_CTCAATGTATTCATCCCGTG	TGCAAAGCGGAGACTCCGCA|CTCAATGTATTCATCCCGTG	TACC3|CKAP5	CKAP5|TACC3	TACC3	CKAP5	TACC3|CKAP5	TACC3	CKAP5	TO|BR	Project Achilles/MASHUP	gene|gene	geneA|geneB		TGCAAAGCGGAGACTCCGCA	CTCAATGTATTCATCCCGTG	0.714521	0	0	0.727476	0	0
chr4:1732631-1732650_TACC3_-|chr11:46839925-46839944_CKAP5_-|TACC3|CKAP5	chr4:1732631-1732650_TACC3_-|chr11:46839925-46839944_CKAP5_-	CACAGGCGTGTCCTCCGCTG|TGTCACTGATTCCAATGCAG	TACC3|CKAP5	CKAP5|TACC3	TACC3	CKAP5	TACC3|CKAP5	TACC3	CKAP5	TO|TO	Project Achilles/MASHUP	gene|gene	geneA|geneB		CACAGGCGTGTCCTCCGCTG	TGTCACTGATTCCAATGCAG	0.870697	0	0	0.737181	0	0
chr4:1732631-1732650_TACC3_-|chr11:46837885-46837904_CKAP5_-|TACC3|CKAP5	chr4:1732631-1732650_TACC3_-|chr11:46837885-46837904_CKAP5_-	CACAGGCGTGTCCTCCGCTG|TAAAGCTAAAGCCAAGGAGC	TACC3|CKAP5	CKAP5|TACC3	TACC3	CKAP5	TACC3|CKAP5	TACC3	CKAP5	TO|TO	Project Achilles/MASHUP	gene|gene	geneA|geneB		CACAGGCGTGTCCTCCGCTG	TAAAGCTAAAGCCAAGGAGC	0.870697	0	0	0.667516	0	0
chr4:1732631-1732650_TACC3_-|9793_20_CAGATACATCACGCCAAGCA|TACC3|CKAP5	chr4:1732631-1732650_TACC3_-|9793_20_CAGATACATCACGCCAAGCA	CACAGGCGTGTCCTCCGCTG|CAGATACATCACGCCAAGCA	TACC3|CKAP5	CKAP5|TACC3	TACC3	CKAP5	TACC3|CKAP5	TACC3	CKAP5	TO|BR	Project Achilles/MASHUP	gene|gene	geneA|geneB		CACAGGCGTGTCCTCCGCTG	CAGATACATCACGCCAAGCA	0.870697	0	0	0.700343	0	0
chr4:1732631-1732650_TACC3_-|9793_29_CTCAATGTATTCATCCCGTG|TACC3|CKAP5	chr4:1732631-1732650_TACC3_-|9793_29_CTCAATGTATTCATCCCGTG	CACAGGCGTGTCCTCCGCTG|CTCAATGTATTCATCCCGTG	TACC3|CKAP5	CKAP5|TACC3	TACC3	CKAP5	TACC3|CKAP5	TACC3	CKAP5	TO|BR	Project Achilles/MASHUP	gene|gene	geneA|geneB		CACAGGCGTGTCCTCCGCTG	CTCAATGTATTCATCCCGTG	0.870697	0	0	0.727476	0	0
10460_6_CAGGCAACGTACCCTCAGCG|chr11:46839925-46839944_CKAP5_-|TACC3|CKAP5	10460_6_CAGGCAACGTACCCTCAGCG|chr11:46839925-46839944_CKAP5_-	CAGGCAACGTACCCTCAGCG|TGTCACTGATTCCAATGCAG	TACC3|CKAP5	CKAP5|TACC3	TACC3	CKAP5	TACC3|CKAP5	TACC3	CKAP5	BR|TO	Project Achilles/MASHUP	gene|gene	geneA|geneB		CAGGCAACGTACCCTCAGCG	TGTCACTGATTCCAATGCAG	0.728544	0	0	0.737181	0	0
10460_6_CAGGCAACGTACCCTCAGCG|chr11:46837885-46837904_CKAP5_-|TACC3|CKAP5	10460_6_CAGGCAACGTACCCTCAGCG|chr11:46837885-46837904_CKAP5_-	CAGGCAACGTACCCTCAGCG|TAAAGCTAAAGCCAAGGAGC	TACC3|CKAP5	CKAP5|TACC3	TACC3	CKAP5	TACC3|CKAP5	TACC3	CKAP5	BR|TO	Project Achilles/MASHUP	gene|gene	geneA|geneB		CAGGCAACGTACCCTCAGCG	TAAAGCTAAAGCCAAGGAGC	0.728544	0	0	0.667516	0	0
10460_6_CAGGCAACGTACCCTCAGCG|9793_20_CAGATACATCACGCCAAGCA|TACC3|CKAP5	10460_6_CAGGCAACGTACCCTCAGCG|9793_20_CAGATACATCACGCCAAGCA	CAGGCAACGTACCCTCAGCG|CAGATACATCACGCCAAGCA	TACC3|CKAP5	CKAP5|TACC3	TACC3	CKAP5	TACC3|CKAP5	TACC3	CKAP5	BR|BR	Project Achilles/MASHUP	gene|gene	geneA|geneB		CAGGCAACGTACCCTCAGCG	CAGATACATCACGCCAAGCA	0.728544	0	0	0.700343	0	0
10460_6_CAGGCAACGTACCCTCAGCG|9793_29_CTCAATGTATTCATCCCGTG|TACC3|CKAP5	10460_6_CAGGCAACGTACCCTCAGCG|9793_29_CTCAATGTATTCATCCCGTG	CAGGCAACGTACCCTCAGCG|CTCAATGTATTCATCCCGTG	TACC3|CKAP5	CKAP5|TACC3	TACC3	CKAP5	TACC3|CKAP5	TACC3	CKAP5	BR|BR	Project Achilles/MASHUP	gene|gene	geneA|geneB		CAGGCAACGTACCCTCAGCG	CTCAATGTATTCATCCCGTG	0.728544	0	0	0.727476	0	0
10460_4_GACTTGGTGTCACCTCCGAA|chr11:46839925-46839944_CKAP5_-|TACC3|CKAP5	10460_4_GACTTGGTGTCACCTCCGAA|chr11:46839925-46839944_CKAP5_-	GACTTGGTGTCACCTCCGAA|TGTCACTGATTCCAATGCAG	TACC3|CKAP5	CKAP5|TACC3	TACC3	CKAP5	TACC3|CKAP5	TACC3	CKAP5	BR|TO	Project Achilles/MASHUP	gene|gene	geneA|geneB		GACTTGGTGTCACCTCCGAA	TGTCACTGATTCCAATGCAG	0.738075	0	0	0.737181	0	0
10460_4_GACTTGGTGTCACCTCCGAA|chr11:46837885-46837904_CKAP5_-|TACC3|CKAP5	10460_4_GACTTGGTGTCACCTCCGAA|chr11:46837885-46837904_CKAP5_-	GACTTGGTGTCACCTCCGAA|TAAAGCTAAAGCCAAGGAGC	TACC3|CKAP5	CKAP5|TACC3	TACC3	CKAP5	TACC3|CKAP5	TACC3	CKAP5	BR|TO	Project Achilles/MASHUP	gene|gene	geneA|geneB		GACTTGGTGTCACCTCCGAA	TAAAGCTAAAGCCAAGGAGC	0.738075	0	0	0.667516	0	0
10460_4_GACTTGGTGTCACCTCCGAA|9793_20_CAGATACATCACGCCAAGCA|TACC3|CKAP5	10460_4_GACTTGGTGTCACCTCCGAA|9793_20_CAGATACATCACGCCAAGCA	GACTTGGTGTCACCTCCGAA|CAGATACATCACGCCAAGCA	TACC3|CKAP5	CKAP5|TACC3	TACC3	CKAP5	TACC3|CKAP5	TACC3	CKAP5	BR|BR	Project Achilles/MASHUP	gene|gene	geneA|geneB		GACTTGGTGTCACCTCCGAA	CAGATACATCACGCCAAGCA	0.738075	0	0	0.700343	0	0
10460_4_GACTTGGTGTCACCTCCGAA|9793_29_CTCAATGTATTCATCCCGTG|TACC3|CKAP5	10460_4_GACTTGGTGTCACCTCCGAA|9793_29_CTCAATGTATTCATCCCGTG	GACTTGGTGTCACCTCCGAA|CTCAATGTATTCATCCCGTG	TACC3|CKAP5	CKAP5|TACC3	TACC3	CKAP5	TACC3|CKAP5	TACC3	CKAP5	BR|BR	Project Achilles/MASHUP	gene|gene	geneA|geneB		GACTTGGTGTCACCTCCGAA	CTCAATGTATTCATCCCGTG	0.738075	0	0	0.727476	0	0
chr11:46832622-46832641_CKAP5_-|chr4:1737510-1737529_TACC3_-|TACC3|CKAP5	chr11:46832622-46832641_CKAP5_-|chr4:1737510-1737529_TACC3_-	TGAAGCCAAACTAATTGCTG|ACCAGGACTGTCCCTCAGGA	TACC3|CKAP5	CKAP5|TACC3	TACC3	CKAP5	CKAP5|TACC3	CKAP5	TACC3	TO|TO	Project Achilles/MASHUP	gene|gene	geneB|geneA		TGAAGCCAAACTAATTGCTG	ACCAGGACTGTCCCTCAGGA	0.804611	0	0	0.752252	0	0
chr11:46832622-46832641_CKAP5_-|sgTACC3_1|TACC3|CKAP5	chr11:46832622-46832641_CKAP5_-|sgTACC3_1	TGAAGCCAAACTAATTGCTG|GAGGAGGAATGCCGGCACGG	TACC3|CKAP5	CKAP5|TACC3	TACC3	CKAP5	CKAP5|TACC3	CKAP5	TACC3	TO|LS	Project Achilles/MASHUP	gene|gene	geneB|geneA		TGAAGCCAAACTAATTGCTG	GAGGAGGAATGCCGGCACGG	0.804611	0	0	0.79982	0	0
chr11:46832622-46832641_CKAP5_-|10460_4_TCCTTAGGGATTGCACCAGG|TACC3|CKAP5	chr11:46832622-46832641_CKAP5_-|10460_4_TCCTTAGGGATTGCACCAGG	TGAAGCCAAACTAATTGCTG|TCCTTAGGGATTGCACCAGG	TACC3|CKAP5	CKAP5|TACC3	TACC3	CKAP5	CKAP5|TACC3	CKAP5	TACC3	TO|BR	Project Achilles/MASHUP	gene|gene	geneB|geneA		TGAAGCCAAACTAATTGCTG	TCCTTAGGGATTGCACCAGG	0.804611	0	0	0.737181	0	0
chr11:46832622-46832641_CKAP5_-|10460_3_TGGACTGGAAAACTCACACC|TACC3|CKAP5	chr11:46832622-46832641_CKAP5_-|10460_3_TGGACTGGAAAACTCACACC	TGAAGCCAAACTAATTGCTG|TGGACTGGAAAACTCACACC	TACC3|CKAP5	CKAP5|TACC3	TACC3	CKAP5	CKAP5|TACC3	CKAP5	TACC3	TO|BR	Project Achilles/MASHUP	gene|gene	geneB|geneA		TGAAGCCAAACTAATTGCTG	TGGACTGGAAAACTCACACC	0.804611	0	0	0.665127	0	0
chr11:46831351-46831370_CKAP5_+|chr4:1737510-1737529_TACC3_-|TACC3|CKAP5	chr11:46831351-46831370_CKAP5_+|chr4:1737510-1737529_TACC3_-	TGGGAACGAAGAAATCGAGT|ACCAGGACTGTCCCTCAGGA	TACC3|CKAP5	CKAP5|TACC3	TACC3	CKAP5	CKAP5|TACC3	CKAP5	TACC3	TO|TO	Project Achilles/MASHUP	gene|gene	geneB|geneA		TGGGAACGAAGAAATCGAGT	ACCAGGACTGTCCCTCAGGA	0.734946	0	0	0.752252	0	0
chr11:46831351-46831370_CKAP5_+|sgTACC3_1|TACC3|CKAP5	chr11:46831351-46831370_CKAP5_+|sgTACC3_1	TGGGAACGAAGAAATCGAGT|GAGGAGGAATGCCGGCACGG	TACC3|CKAP5	CKAP5|TACC3	TACC3	CKAP5	CKAP5|TACC3	CKAP5	TACC3	TO|LS	Project Achilles/MASHUP	gene|gene	geneB|geneA		TGGGAACGAAGAAATCGAGT	GAGGAGGAATGCCGGCACGG	0.734946	0	0	0.79982	0	0
chr11:46831351-46831370_CKAP5_+|10460_4_TCCTTAGGGATTGCACCAGG|TACC3|CKAP5	chr11:46831351-46831370_CKAP5_+|10460_4_TCCTTAGGGATTGCACCAGG	TGGGAACGAAGAAATCGAGT|TCCTTAGGGATTGCACCAGG	TACC3|CKAP5	CKAP5|TACC3	TACC3	CKAP5	CKAP5|TACC3	CKAP5	TACC3	TO|BR	Project Achilles/MASHUP	gene|gene	geneB|geneA		TGGGAACGAAGAAATCGAGT	TCCTTAGGGATTGCACCAGG	0.734946	0	0	0.737181	0	0
chr11:46831351-46831370_CKAP5_+|10460_3_TGGACTGGAAAACTCACACC|TACC3|CKAP5	chr11:46831351-46831370_CKAP5_+|10460_3_TGGACTGGAAAACTCACACC	TGGGAACGAAGAAATCGAGT|TGGACTGGAAAACTCACACC	TACC3|CKAP5	CKAP5|TACC3	TACC3	CKAP5	CKAP5|TACC3	CKAP5	TACC3	TO|BR	Project Achilles/MASHUP	gene|gene	geneB|geneA		TGGGAACGAAGAAATCGAGT	TGGACTGGAAAACTCACACC	0.734946	0	0	0.665127	0	0
9793_14_CTGGTGGGCCACCAAAAAAG|chr4:1737510-1737529_TACC3_-|TACC3|CKAP5	9793_14_CTGGTGGGCCACCAAAAAAG|chr4:1737510-1737529_TACC3_-	CTGGTGGGCCACCAAAAAAG|ACCAGGACTGTCCCTCAGGA	TACC3|CKAP5	CKAP5|TACC3	TACC3	CKAP5	CKAP5|TACC3	CKAP5	TACC3	BR|TO	Project Achilles/MASHUP	gene|gene	geneB|geneA		CTGGTGGGCCACCAAAAAAG	ACCAGGACTGTCCCTCAGGA	0.803268	0	0	0.752252	0	0
9793_14_CTGGTGGGCCACCAAAAAAG|sgTACC3_1|TACC3|CKAP5	9793_14_CTGGTGGGCCACCAAAAAAG|sgTACC3_1	CTGGTGGGCCACCAAAAAAG|GAGGAGGAATGCCGGCACGG	TACC3|CKAP5	CKAP5|TACC3	TACC3	CKAP5	CKAP5|TACC3	CKAP5	TACC3	BR|LS	Project Achilles/MASHUP	gene|gene	geneB|geneA		CTGGTGGGCCACCAAAAAAG	GAGGAGGAATGCCGGCACGG	0.803268	0	0	0.79982	0	0
9793_14_CTGGTGGGCCACCAAAAAAG|10460_4_TCCTTAGGGATTGCACCAGG|TACC3|CKAP5	9793_14_CTGGTGGGCCACCAAAAAAG|10460_4_TCCTTAGGGATTGCACCAGG	CTGGTGGGCCACCAAAAAAG|TCCTTAGGGATTGCACCAGG	TACC3|CKAP5	CKAP5|TACC3	TACC3	CKAP5	CKAP5|TACC3	CKAP5	TACC3	BR|BR	Project Achilles/MASHUP	gene|gene	geneB|geneA		CTGGTGGGCCACCAAAAAAG	TCCTTAGGGATTGCACCAGG	0.803268	0	0	0.737181	0	0
9793_14_CTGGTGGGCCACCAAAAAAG|10460_3_TGGACTGGAAAACTCACACC|TACC3|CKAP5	9793_14_CTGGTGGGCCACCAAAAAAG|10460_3_TGGACTGGAAAACTCACACC	CTGGTGGGCCACCAAAAAAG|TGGACTGGAAAACTCACACC	TACC3|CKAP5	CKAP5|TACC3	TACC3	CKAP5	CKAP5|TACC3	CKAP5	TACC3	BR|BR	Project Achilles/MASHUP	gene|gene	geneB|geneA		CTGGTGGGCCACCAAAAAAG	TGGACTGGAAAACTCACACC	0.803268	0	0	0.665127	0	0
9793_31_TCTTGCTAGCTGGGTAGACA|chr4:1737510-1737529_TACC3_-|TACC3|CKAP5	9793_31_TCTTGCTAGCTGGGTAGACA|chr4:1737510-1737529_TACC3_-	TCTTGCTAGCTGGGTAGACA|ACCAGGACTGTCCCTCAGGA	TACC3|CKAP5	CKAP5|TACC3	TACC3	CKAP5	CKAP5|TACC3	CKAP5	TACC3	BR|TO	Project Achilles/MASHUP	gene|gene	geneB|geneA		TCTTGCTAGCTGGGTAGACA	ACCAGGACTGTCCCTCAGGA	0.7066	0	0	0.752252	0	0
9793_31_TCTTGCTAGCTGGGTAGACA|sgTACC3_1|TACC3|CKAP5	9793_31_TCTTGCTAGCTGGGTAGACA|sgTACC3_1	TCTTGCTAGCTGGGTAGACA|GAGGAGGAATGCCGGCACGG	TACC3|CKAP5	CKAP5|TACC3	TACC3	CKAP5	CKAP5|TACC3	CKAP5	TACC3	BR|LS	Project Achilles/MASHUP	gene|gene	geneB|geneA		TCTTGCTAGCTGGGTAGACA	GAGGAGGAATGCCGGCACGG	0.7066	0	0	0.79982	0	0
9793_31_TCTTGCTAGCTGGGTAGACA|10460_4_TCCTTAGGGATTGCACCAGG|TACC3|CKAP5	9793_31_TCTTGCTAGCTGGGTAGACA|10460_4_TCCTTAGGGATTGCACCAGG	TCTTGCTAGCTGGGTAGACA|TCCTTAGGGATTGCACCAGG	TACC3|CKAP5	CKAP5|TACC3	TACC3	CKAP5	CKAP5|TACC3	CKAP5	TACC3	BR|BR	Project Achilles/MASHUP	gene|gene	geneB|geneA		TCTTGCTAGCTGGGTAGACA	TCCTTAGGGATTGCACCAGG	0.7066	0	0	0.737181	0	0
9793_31_TCTTGCTAGCTGGGTAGACA|10460_3_TGGACTGGAAAACTCACACC|TACC3|CKAP5	9793_31_TCTTGCTAGCTGGGTAGACA|10460_3_TGGACTGGAAAACTCACACC	TCTTGCTAGCTGGGTAGACA|TGGACTGGAAAACTCACACC	TACC3|CKAP5	CKAP5|TACC3	TACC3	CKAP5	CKAP5|TACC3	CKAP5	TACC3	BR|BR	Project Achilles/MASHUP	gene|gene	geneB|geneA		TCTTGCTAGCTGGGTAGACA	TGGACTGGAAAACTCACACC	0.7066	0	0	0.665127	0	0
chr4:1729799-1729818_TACC3_+|F1|TACC3|CKAP5	chr4:1729799-1729818_TACC3_+|F1	TGCAAAGCGGAGACTCCGCA|GTATCAACAGAGTGTCAGAT	TACC3|CKAP5	CKAP5|TACC3	TACC3	CKAP5	TACC3|F1	TACC3	F1	TO|CO	Project Achilles/MASHUP	gene|safe_control	geneA|safe_control	TACC3	TGCAAAGCGGAGACTCCGCA	GTATCAACAGAGTGTCAGAT	0.714521	0	0	0.559646	0	0
F5|chr11:46839925-46839944_CKAP5_-|TACC3|CKAP5	F5|chr11:46839925-46839944_CKAP5_-	GTGAAGATGATCGCTTATAC|TGTCACTGATTCCAATGCAG	TACC3|CKAP5	CKAP5|TACC3	TACC3	CKAP5	F5|CKAP5	F5	CKAP5	CO|TO	Project Achilles/MASHUP	safe_control|gene	safe_control|geneB	CKAP5	GTGAAGATGATCGCTTATAC	TGTCACTGATTCCAATGCAG	0.772678	0	0	0.737181	0	0
chr4:1732631-1732650_TACC3_-|F2|TACC3|CKAP5	chr4:1732631-1732650_TACC3_-|F2	CACAGGCGTGTCCTCCGCTG|GGATGAAACTTCATCTAACT	TACC3|CKAP5	CKAP5|TACC3	TACC3	CKAP5	TACC3|F2	TACC3	F2	TO|CO	Project Achilles/MASHUP	gene|safe_control	geneA|safe_control	TACC3	CACAGGCGTGTCCTCCGCTG	GGATGAAACTTCATCTAACT	0.870697	0	0	0.720768	0	0
F6|chr11:46837885-46837904_CKAP5_-|TACC3|CKAP5	F6|chr11:46837885-46837904_CKAP5_-	GTTCTGCATGAGAAGCACTA|TAAAGCTAAAGCCAAGGAGC	TACC3|CKAP5	CKAP5|TACC3	TACC3	CKAP5	F6|CKAP5	F6	CKAP5	CO|TO	Project Achilles/MASHUP	safe_control|gene	safe_control|geneB	CKAP5	GTTCTGCATGAGAAGCACTA	TAAAGCTAAAGCCAAGGAGC	0.772678	0	0	0.667516	0	0
10460_6_CAGGCAACGTACCCTCAGCG|F3|TACC3|CKAP5	10460_6_CAGGCAACGTACCCTCAGCG|F3	CAGGCAACGTACCCTCAGCG|GATCAGGGAATCTTTGAGAA	TACC3|CKAP5	CKAP5|TACC3	TACC3	CKAP5	TACC3|F3	TACC3	F3	BR|CO	Project Achilles/MASHUP	gene|safe_control	geneA|safe_control	TACC3	CAGGCAACGTACCCTCAGCG	GATCAGGGAATCTTTGAGAA	0.728544	0	0	0.723898	0	0
F7|9793_20_CAGATACATCACGCCAAGCA|TACC3|CKAP5	F7|9793_20_CAGATACATCACGCCAAGCA	GTTTCAACCATTAGGGGGCT|CAGATACATCACGCCAAGCA	TACC3|CKAP5	CKAP5|TACC3	TACC3	CKAP5	F7|CKAP5	F7	CKAP5	CO|BR	Project Achilles/MASHUP	safe_control|gene	safe_control|geneB	CKAP5	GTTTCAACCATTAGGGGGCT	CAGATACATCACGCCAAGCA	0.545469	0	0	0.700343	0	0
10460_4_GACTTGGTGTCACCTCCGAA|F4|TACC3|CKAP5	10460_4_GACTTGGTGTCACCTCCGAA|F4	GACTTGGTGTCACCTCCGAA|GATGTTCACTGTTAATTGAT	TACC3|CKAP5	CKAP5|TACC3	TACC3	CKAP5	TACC3|F4	TACC3	F4	BR|CO	Project Achilles/MASHUP	gene|safe_control	geneA|safe_control	TACC3	GACTTGGTGTCACCTCCGAA	GATGTTCACTGTTAATTGAT	0.738075	0	0	0.604559	0	0
F8|9793_29_CTCAATGTATTCATCCCGTG|TACC3|CKAP5	F8|9793_29_CTCAATGTATTCATCCCGTG	GCTTTCTATGTAGTACACTT|CTCAATGTATTCATCCCGTG	TACC3|CKAP5	CKAP5|TACC3	TACC3	CKAP5	F8|CKAP5	F8	CKAP5	CO|BR	Project Achilles/MASHUP	safe_control|gene	safe_control|geneB	CKAP5	GCTTTCTATGTAGTACACTT	CTCAATGTATTCATCCCGTG	0.639161	0	0	0.727476	0	0
chr11:46832622-46832641_CKAP5_-|F1|TACC3|CKAP5	chr11:46832622-46832641_CKAP5_-|F1	TGAAGCCAAACTAATTGCTG|GTATCAACAGAGTGTCAGAT	TACC3|CKAP5	CKAP5|TACC3	TACC3	CKAP5	CKAP5|F1	CKAP5	F1	TO|CO	Project Achilles/MASHUP	gene|safe_control	geneB|safe_control	CKAP5	TGAAGCCAAACTAATTGCTG	GTATCAACAGAGTGTCAGAT	0.804611	0	0	0.559646	0	0
F5|chr4:1737510-1737529_TACC3_-|TACC3|CKAP5	F5|chr4:1737510-1737529_TACC3_-	GTGAAGATGATCGCTTATAC|ACCAGGACTGTCCCTCAGGA	TACC3|CKAP5	CKAP5|TACC3	TACC3	CKAP5	F5|TACC3	F5	TACC3	CO|TO	Project Achilles/MASHUP	safe_control|gene	safe_control|geneA	TACC3	GTGAAGATGATCGCTTATAC	ACCAGGACTGTCCCTCAGGA	0.772678	0	0	0.752252	0	0
chr11:46831351-46831370_CKAP5_+|F2|TACC3|CKAP5	chr11:46831351-46831370_CKAP5_+|F2	TGGGAACGAAGAAATCGAGT|GGATGAAACTTCATCTAACT	TACC3|CKAP5	CKAP5|TACC3	TACC3	CKAP5	CKAP5|F2	CKAP5	F2	TO|CO	Project Achilles/MASHUP	gene|safe_control	geneB|safe_control	CKAP5	TGGGAACGAAGAAATCGAGT	GGATGAAACTTCATCTAACT	0.734946	0	0	0.720768	0	0
F6|sgTACC3_1|TACC3|CKAP5	F6|sgTACC3_1	GTTCTGCATGAGAAGCACTA|GAGGAGGAATGCCGGCACGG	TACC3|CKAP5	CKAP5|TACC3	TACC3	CKAP5	F6|TACC3	F6	TACC3	CO|LS	Project Achilles/MASHUP	safe_control|gene	safe_control|geneA	TACC3	GTTCTGCATGAGAAGCACTA	GAGGAGGAATGCCGGCACGG	0.772678	0	0	0.79982	0	0
9793_14_CTGGTGGGCCACCAAAAAAG|F3|TACC3|CKAP5	9793_14_CTGGTGGGCCACCAAAAAAG|F3	CTGGTGGGCCACCAAAAAAG|GATCAGGGAATCTTTGAGAA	TACC3|CKAP5	CKAP5|TACC3	TACC3	CKAP5	CKAP5|F3	CKAP5	F3	BR|CO	Project Achilles/MASHUP	gene|safe_control	geneB|safe_control	CKAP5	CTGGTGGGCCACCAAAAAAG	GATCAGGGAATCTTTGAGAA	0.803268	0	0	0.723898	0	0
F7|10460_4_TCCTTAGGGATTGCACCAGG|TACC3|CKAP5	F7|10460_4_TCCTTAGGGATTGCACCAGG	GTTTCAACCATTAGGGGGCT|TCCTTAGGGATTGCACCAGG	TACC3|CKAP5	CKAP5|TACC3	TACC3	CKAP5	F7|TACC3	F7	TACC3	CO|BR	Project Achilles/MASHUP	safe_control|gene	safe_control|geneA	TACC3	GTTTCAACCATTAGGGGGCT	TCCTTAGGGATTGCACCAGG	0.545469	0	0	0.737181	0	0
9793_31_TCTTGCTAGCTGGGTAGACA|F4|TACC3|CKAP5	9793_31_TCTTGCTAGCTGGGTAGACA|F4	TCTTGCTAGCTGGGTAGACA|GATGTTCACTGTTAATTGAT	TACC3|CKAP5	CKAP5|TACC3	TACC3	CKAP5	CKAP5|F4	CKAP5	F4	BR|CO	Project Achilles/MASHUP	gene|safe_control	geneB|safe_control	CKAP5	TCTTGCTAGCTGGGTAGACA	GATGTTCACTGTTAATTGAT	0.7066	0	0	0.604559	0	0
F8|10460_3_TGGACTGGAAAACTCACACC|TACC3|CKAP5	F8|10460_3_TGGACTGGAAAACTCACACC	GCTTTCTATGTAGTACACTT|TGGACTGGAAAACTCACACC	TACC3|CKAP5	CKAP5|TACC3	TACC3	CKAP5	F8|TACC3	F8	TACC3	CO|BR	Project Achilles/MASHUP	safe_control|gene	safe_control|geneA	TACC3	GCTTTCTATGTAGTACACTT	TGGACTGGAAAACTCACACC	0.639161	0	0	0.665127	0	0
chr22:39078030-39078049_TOMM22_-|chr19:45397274-45397293_TOMM40_+|TOMM22|TOMM40	chr22:39078030-39078049_TOMM22_-|chr19:45397274-45397293_TOMM40_+	TTTCGGGAGCAATTCGTCCG|CTTCACAGCAGCCGTCACCC	TOMM22|TOMM40	TOMM22|TOMM40	TOMM22	TOMM40	TOMM22|TOMM40	TOMM22	TOMM40	TO|TO	Project Achilles/MASHUP	gene|gene	geneA|geneB		TTTCGGGAGCAATTCGTCCG	CTTCACAGCAGCCGTCACCC	0.85652	0	0	0.720778	0	0
chr22:39078030-39078049_TOMM22_-|chr19:45404277-45404296_TOMM40_+|TOMM22|TOMM40	chr22:39078030-39078049_TOMM22_-|chr19:45404277-45404296_TOMM40_+	TTTCGGGAGCAATTCGTCCG|TCTGACAGTGAACAACTGGT	TOMM22|TOMM40	TOMM22|TOMM40	TOMM22	TOMM40	TOMM22|TOMM40	TOMM22	TOMM40	TO|TO	Project Achilles/MASHUP	gene|gene	geneA|geneB		TTTCGGGAGCAATTCGTCCG	TCTGACAGTGAACAACTGGT	0.85652	0	0	0.618736	0	0
chr22:39078030-39078049_TOMM22_-|10452_4_ACTTCGGGGTCACATATGTG|TOMM22|TOMM40	chr22:39078030-39078049_TOMM22_-|10452_4_ACTTCGGGGTCACATATGTG	TTTCGGGAGCAATTCGTCCG|ACTTCGGGGTCACATATGTG	TOMM22|TOMM40	TOMM22|TOMM40	TOMM22	TOMM40	TOMM22|TOMM40	TOMM22	TOMM40	TO|BR	Project Achilles/MASHUP	gene|gene	geneA|geneB		TTTCGGGAGCAATTCGTCCG	ACTTCGGGGTCACATATGTG	0.85652	0	0	0.752098	0.466667	0.149
chr22:39078030-39078049_TOMM22_-|10452_2_CCTCACCCTTGCACTTCCGG|TOMM22|TOMM40	chr22:39078030-39078049_TOMM22_-|10452_2_CCTCACCCTTGCACTTCCGG	TTTCGGGAGCAATTCGTCCG|CCTCACCCTTGCACTTCCGG	TOMM22|TOMM40	TOMM22|TOMM40	TOMM22	TOMM40	TOMM22|TOMM40	TOMM22	TOMM40	TO|BR	Project Achilles/MASHUP	gene|gene	geneA|geneB		TTTCGGGAGCAATTCGTCCG	CCTCACCCTTGCACTTCCGG	0.85652	0	0	0.847143	0	0
chr22:39078049-39078068_TOMM22_+|chr19:45397274-45397293_TOMM40_+|TOMM22|TOMM40	chr22:39078049-39078068_TOMM22_+|chr19:45397274-45397293_TOMM40_+	AGGCGACGCGGAGAAGCCTG|CTTCACAGCAGCCGTCACCC	TOMM22|TOMM40	TOMM22|TOMM40	TOMM22	TOMM40	TOMM22|TOMM40	TOMM22	TOMM40	TO|TO	Project Achilles/MASHUP	gene|gene	geneA|geneB		AGGCGACGCGGAGAAGCCTG	CTTCACAGCAGCCGTCACCC	0.779714	0	0	0.720778	0	0
chr22:39078049-39078068_TOMM22_+|chr19:45404277-45404296_TOMM40_+|TOMM22|TOMM40	chr22:39078049-39078068_TOMM22_+|chr19:45404277-45404296_TOMM40_+	AGGCGACGCGGAGAAGCCTG|TCTGACAGTGAACAACTGGT	TOMM22|TOMM40	TOMM22|TOMM40	TOMM22	TOMM40	TOMM22|TOMM40	TOMM22	TOMM40	TO|TO	Project Achilles/MASHUP	gene|gene	geneA|geneB		AGGCGACGCGGAGAAGCCTG	TCTGACAGTGAACAACTGGT	0.779714	0	0	0.618736	0	0
chr22:39078049-39078068_TOMM22_+|10452_4_ACTTCGGGGTCACATATGTG|TOMM22|TOMM40	chr22:39078049-39078068_TOMM22_+|10452_4_ACTTCGGGGTCACATATGTG	AGGCGACGCGGAGAAGCCTG|ACTTCGGGGTCACATATGTG	TOMM22|TOMM40	TOMM22|TOMM40	TOMM22	TOMM40	TOMM22|TOMM40	TOMM22	TOMM40	TO|BR	Project Achilles/MASHUP	gene|gene	geneA|geneB		AGGCGACGCGGAGAAGCCTG	ACTTCGGGGTCACATATGTG	0.779714	0	0	0.752098	0.466667	0.149
chr22:39078049-39078068_TOMM22_+|10452_2_CCTCACCCTTGCACTTCCGG|TOMM22|TOMM40	chr22:39078049-39078068_TOMM22_+|10452_2_CCTCACCCTTGCACTTCCGG	AGGCGACGCGGAGAAGCCTG|CCTCACCCTTGCACTTCCGG	TOMM22|TOMM40	TOMM22|TOMM40	TOMM22	TOMM40	TOMM22|TOMM40	TOMM22	TOMM40	TO|BR	Project Achilles/MASHUP	gene|gene	geneA|geneB		AGGCGACGCGGAGAAGCCTG	CCTCACCCTTGCACTTCCGG	0.779714	0	0	0.847143	0	0
56993_2_AAAGAGGGAAAGATCAAAAG|chr19:45397274-45397293_TOMM40_+|TOMM22|TOMM40	56993_2_AAAGAGGGAAAGATCAAAAG|chr19:45397274-45397293_TOMM40_+	AAAGAGGGAAAGATCAAAAG|CTTCACAGCAGCCGTCACCC	TOMM22|TOMM40	TOMM22|TOMM40	TOMM22	TOMM40	TOMM22|TOMM40	TOMM22	TOMM40	BR|TO	Project Achilles/MASHUP	gene|gene	geneA|geneB		AAAGAGGGAAAGATCAAAAG	CTTCACAGCAGCCGTCACCC	0.842343	0.571429	0.683	0.720778	0	0
56993_2_AAAGAGGGAAAGATCAAAAG|chr19:45404277-45404296_TOMM40_+|TOMM22|TOMM40	56993_2_AAAGAGGGAAAGATCAAAAG|chr19:45404277-45404296_TOMM40_+	AAAGAGGGAAAGATCAAAAG|TCTGACAGTGAACAACTGGT	TOMM22|TOMM40	TOMM22|TOMM40	TOMM22	TOMM40	TOMM22|TOMM40	TOMM22	TOMM40	BR|TO	Project Achilles/MASHUP	gene|gene	geneA|geneB		AAAGAGGGAAAGATCAAAAG	TCTGACAGTGAACAACTGGT	0.842343	0.571429	0.683	0.618736	0	0
56993_2_AAAGAGGGAAAGATCAAAAG|10452_4_ACTTCGGGGTCACATATGTG|TOMM22|TOMM40	56993_2_AAAGAGGGAAAGATCAAAAG|10452_4_ACTTCGGGGTCACATATGTG	AAAGAGGGAAAGATCAAAAG|ACTTCGGGGTCACATATGTG	TOMM22|TOMM40	TOMM22|TOMM40	TOMM22	TOMM40	TOMM22|TOMM40	TOMM22	TOMM40	BR|BR	Project Achilles/MASHUP	gene|gene	geneA|geneB		AAAGAGGGAAAGATCAAAAG	ACTTCGGGGTCACATATGTG	0.842343	0.571429	0.683	0.752098	0.466667	0.149
56993_2_AAAGAGGGAAAGATCAAAAG|10452_2_CCTCACCCTTGCACTTCCGG|TOMM22|TOMM40	56993_2_AAAGAGGGAAAGATCAAAAG|10452_2_CCTCACCCTTGCACTTCCGG	AAAGAGGGAAAGATCAAAAG|CCTCACCCTTGCACTTCCGG	TOMM22|TOMM40	TOMM22|TOMM40	TOMM22	TOMM40	TOMM22|TOMM40	TOMM22	TOMM40	BR|BR	Project Achilles/MASHUP	gene|gene	geneA|geneB		AAAGAGGGAAAGATCAAAAG	CCTCACCCTTGCACTTCCGG	0.842343	0.571429	0.683	0.847143	0	0
56993_2_ACAGCTAGATGAGACCCTGT|chr19:45397274-45397293_TOMM40_+|TOMM22|TOMM40	56993_2_ACAGCTAGATGAGACCCTGT|chr19:45397274-45397293_TOMM40_+	ACAGCTAGATGAGACCCTGT|CTTCACAGCAGCCGTCACCC	TOMM22|TOMM40	TOMM22|TOMM40	TOMM22	TOMM40	TOMM22|TOMM40	TOMM22	TOMM40	BR|TO	Project Achilles/MASHUP	gene|gene	geneA|geneB		ACAGCTAGATGAGACCCTGT	CTTCACAGCAGCCGTCACCC	0.679304	0	0	0.720778	0	0
56993_2_ACAGCTAGATGAGACCCTGT|chr19:45404277-45404296_TOMM40_+|TOMM22|TOMM40	56993_2_ACAGCTAGATGAGACCCTGT|chr19:45404277-45404296_TOMM40_+	ACAGCTAGATGAGACCCTGT|TCTGACAGTGAACAACTGGT	TOMM22|TOMM40	TOMM22|TOMM40	TOMM22	TOMM40	TOMM22|TOMM40	TOMM22	TOMM40	BR|TO	Project Achilles/MASHUP	gene|gene	geneA|geneB		ACAGCTAGATGAGACCCTGT	TCTGACAGTGAACAACTGGT	0.679304	0	0	0.618736	0	0
56993_2_ACAGCTAGATGAGACCCTGT|10452_4_ACTTCGGGGTCACATATGTG|TOMM22|TOMM40	56993_2_ACAGCTAGATGAGACCCTGT|10452_4_ACTTCGGGGTCACATATGTG	ACAGCTAGATGAGACCCTGT|ACTTCGGGGTCACATATGTG	TOMM22|TOMM40	TOMM22|TOMM40	TOMM22	TOMM40	TOMM22|TOMM40	TOMM22	TOMM40	BR|BR	Project Achilles/MASHUP	gene|gene	geneA|geneB		ACAGCTAGATGAGACCCTGT	ACTTCGGGGTCACATATGTG	0.679304	0	0	0.752098	0.466667	0.149
56993_2_ACAGCTAGATGAGACCCTGT|10452_2_CCTCACCCTTGCACTTCCGG|TOMM22|TOMM40	56993_2_ACAGCTAGATGAGACCCTGT|10452_2_CCTCACCCTTGCACTTCCGG	ACAGCTAGATGAGACCCTGT|CCTCACCCTTGCACTTCCGG	TOMM22|TOMM40	TOMM22|TOMM40	TOMM22	TOMM40	TOMM22|TOMM40	TOMM22	TOMM40	BR|BR	Project Achilles/MASHUP	gene|gene	geneA|geneB		ACAGCTAGATGAGACCCTGT	CCTCACCCTTGCACTTCCGG	0.679304	0	0	0.847143	0	0
sgTOMM40_1|chr22:39078076-39078095_TOMM22_+|TOMM22|TOMM40	sgTOMM40_1|chr22:39078076-39078095_TOMM22_+	GAGAGCTGGTCTACCACCGG|GCTGGAGGAGGACGACGATG	TOMM22|TOMM40	TOMM22|TOMM40	TOMM22	TOMM40	TOMM40|TOMM22	TOMM40	TOMM22	LS|TO	Project Achilles/MASHUP	gene|gene	geneB|geneA		GAGAGCTGGTCTACCACCGG	GCTGGAGGAGGACGACGATG	0.832966	0.222222	0.268	0.708836	0.7	0.387
sgTOMM40_1|56993_1_CCGGACGAATTGCTCCCGAA|TOMM22|TOMM40	sgTOMM40_1|56993_1_CCGGACGAATTGCTCCCGAA	GAGAGCTGGTCTACCACCGG|CCGGACGAATTGCTCCCGAA	TOMM22|TOMM40	TOMM22|TOMM40	TOMM22	TOMM40	TOMM40|TOMM22	TOMM40	TOMM22	LS|BR	Project Achilles/MASHUP	gene|gene	geneB|geneA		GAGAGCTGGTCTACCACCGG	CCGGACGAATTGCTCCCGAA	0.832966	0.222222	0.268	0.700343	0	0
sgTOMM40_1|56993_1_CGACGCGGAGAAGCCTGAGG|TOMM22|TOMM40	sgTOMM40_1|56993_1_CGACGCGGAGAAGCCTGAGG	GAGAGCTGGTCTACCACCGG|CGACGCGGAGAAGCCTGAGG	TOMM22|TOMM40	TOMM22|TOMM40	TOMM22	TOMM40	TOMM40|TOMM22	TOMM40	TOMM22	LS|BR	Project Achilles/MASHUP	gene|gene	geneB|geneA		GAGAGCTGGTCTACCACCGG	CGACGCGGAGAAGCCTGAGG	0.832966	0.222222	0.268	0.861321	0	0
10452_6_GCCTCTTACCTGAACCCACG|chr22:39078076-39078095_TOMM22_+|TOMM22|TOMM40	10452_6_GCCTCTTACCTGAACCCACG|chr22:39078076-39078095_TOMM22_+	GCCTCTTACCTGAACCCACG|GCTGGAGGAGGACGACGATG	TOMM22|TOMM40	TOMM22|TOMM40	TOMM22	TOMM40	TOMM40|TOMM22	TOMM40	TOMM22	BR|TO	Project Achilles/MASHUP	gene|gene	geneB|geneA		GCCTCTTACCTGAACCCACG	GCTGGAGGAGGACGACGATG	0.734792	0	0	0.708836	0.7	0.387
10452_6_GCCTCTTACCTGAACCCACG|56993_1_CCGGACGAATTGCTCCCGAA|TOMM22|TOMM40	10452_6_GCCTCTTACCTGAACCCACG|56993_1_CCGGACGAATTGCTCCCGAA	GCCTCTTACCTGAACCCACG|CCGGACGAATTGCTCCCGAA	TOMM22|TOMM40	TOMM22|TOMM40	TOMM22	TOMM40	TOMM40|TOMM22	TOMM40	TOMM22	BR|BR	Project Achilles/MASHUP	gene|gene	geneB|geneA		GCCTCTTACCTGAACCCACG	CCGGACGAATTGCTCCCGAA	0.734792	0	0	0.700343	0	0
10452_6_GCCTCTTACCTGAACCCACG|56993_1_CGACGCGGAGAAGCCTGAGG|TOMM22|TOMM40	10452_6_GCCTCTTACCTGAACCCACG|56993_1_CGACGCGGAGAAGCCTGAGG	GCCTCTTACCTGAACCCACG|CGACGCGGAGAAGCCTGAGG	TOMM22|TOMM40	TOMM22|TOMM40	TOMM22	TOMM40	TOMM40|TOMM22	TOMM40	TOMM22	BR|BR	Project Achilles/MASHUP	gene|gene	geneB|geneA		GCCTCTTACCTGAACCCACG	CGACGCGGAGAAGCCTGAGG	0.734792	0	0	0.861321	0	0
10452_2_GTACGAGTCGAAGTTCGGAA|chr22:39078076-39078095_TOMM22_+|TOMM22|TOMM40	10452_2_GTACGAGTCGAAGTTCGGAA|chr22:39078076-39078095_TOMM22_+	GTACGAGTCGAAGTTCGGAA|GCTGGAGGAGGACGACGATG	TOMM22|TOMM40	TOMM22|TOMM40	TOMM22	TOMM40	TOMM40|TOMM22	TOMM40	TOMM22	BR|TO	Project Achilles/MASHUP	gene|gene	geneB|geneA		GTACGAGTCGAAGTTCGGAA	GCTGGAGGAGGACGACGATG	0.714521	0	0	0.708836	0.7	0.387
10452_2_GTACGAGTCGAAGTTCGGAA|56993_1_CCGGACGAATTGCTCCCGAA|TOMM22|TOMM40	10452_2_GTACGAGTCGAAGTTCGGAA|56993_1_CCGGACGAATTGCTCCCGAA	GTACGAGTCGAAGTTCGGAA|CCGGACGAATTGCTCCCGAA	TOMM22|TOMM40	TOMM22|TOMM40	TOMM22	TOMM40	TOMM40|TOMM22	TOMM40	TOMM22	BR|BR	Project Achilles/MASHUP	gene|gene	geneB|geneA		GTACGAGTCGAAGTTCGGAA	CCGGACGAATTGCTCCCGAA	0.714521	0	0	0.700343	0	0
10452_2_GTACGAGTCGAAGTTCGGAA|56993_1_CGACGCGGAGAAGCCTGAGG|TOMM22|TOMM40	10452_2_GTACGAGTCGAAGTTCGGAA|56993_1_CGACGCGGAGAAGCCTGAGG	GTACGAGTCGAAGTTCGGAA|CGACGCGGAGAAGCCTGAGG	TOMM22|TOMM40	TOMM22|TOMM40	TOMM22	TOMM40	TOMM40|TOMM22	TOMM40	TOMM22	BR|BR	Project Achilles/MASHUP	gene|gene	geneB|geneA		GTACGAGTCGAAGTTCGGAA	CGACGCGGAGAAGCCTGAGG	0.714521	0	0	0.861321	0	0
chr22:39078030-39078049_TOMM22_-|F1|TOMM22|TOMM40	chr22:39078030-39078049_TOMM22_-|F1	TTTCGGGAGCAATTCGTCCG|GTATCAACAGAGTGTCAGAT	TOMM22|TOMM40	TOMM22|TOMM40	TOMM22	TOMM40	TOMM22|F1	TOMM22	F1	TO|CO	Project Achilles/MASHUP	gene|safe_control	geneA|safe_control	TOMM22	TTTCGGGAGCAATTCGTCCG	GTATCAACAGAGTGTCAGAT	0.85652	0	0	0.559646	0	0
F5|chr19:45397274-45397293_TOMM40_+|TOMM22|TOMM40	F5|chr19:45397274-45397293_TOMM40_+	GTGAAGATGATCGCTTATAC|CTTCACAGCAGCCGTCACCC	TOMM22|TOMM40	TOMM22|TOMM40	TOMM22	TOMM40	F5|TOMM40	F5	TOMM40	CO|TO	Project Achilles/MASHUP	safe_control|gene	safe_control|geneB	TOMM40	GTGAAGATGATCGCTTATAC	CTTCACAGCAGCCGTCACCC	0.772678	0	0	0.720778	0	0
chr22:39078049-39078068_TOMM22_+|F2|TOMM22|TOMM40	chr22:39078049-39078068_TOMM22_+|F2	AGGCGACGCGGAGAAGCCTG|GGATGAAACTTCATCTAACT	TOMM22|TOMM40	TOMM22|TOMM40	TOMM22	TOMM40	TOMM22|F2	TOMM22	F2	TO|CO	Project Achilles/MASHUP	gene|safe_control	geneA|safe_control	TOMM22	AGGCGACGCGGAGAAGCCTG	GGATGAAACTTCATCTAACT	0.779714	0	0	0.720768	0	0
F6|chr19:45404277-45404296_TOMM40_+|TOMM22|TOMM40	F6|chr19:45404277-45404296_TOMM40_+	GTTCTGCATGAGAAGCACTA|TCTGACAGTGAACAACTGGT	TOMM22|TOMM40	TOMM22|TOMM40	TOMM22	TOMM40	F6|TOMM40	F6	TOMM40	CO|TO	Project Achilles/MASHUP	safe_control|gene	safe_control|geneB	TOMM40	GTTCTGCATGAGAAGCACTA	TCTGACAGTGAACAACTGGT	0.772678	0	0	0.618736	0	0
56993_2_AAAGAGGGAAAGATCAAAAG|F3|TOMM22|TOMM40	56993_2_AAAGAGGGAAAGATCAAAAG|F3	AAAGAGGGAAAGATCAAAAG|GATCAGGGAATCTTTGAGAA	TOMM22|TOMM40	TOMM22|TOMM40	TOMM22	TOMM40	TOMM22|F3	TOMM22	F3	BR|CO	Project Achilles/MASHUP	gene|safe_control	geneA|safe_control	TOMM22	AAAGAGGGAAAGATCAAAAG	GATCAGGGAATCTTTGAGAA	0.842343	0.571429	0.683	0.723898	0	0
F7|10452_4_ACTTCGGGGTCACATATGTG|TOMM22|TOMM40	F7|10452_4_ACTTCGGGGTCACATATGTG	GTTTCAACCATTAGGGGGCT|ACTTCGGGGTCACATATGTG	TOMM22|TOMM40	TOMM22|TOMM40	TOMM22	TOMM40	F7|TOMM40	F7	TOMM40	CO|BR	Project Achilles/MASHUP	safe_control|gene	safe_control|geneB	TOMM40	GTTTCAACCATTAGGGGGCT	ACTTCGGGGTCACATATGTG	0.545469	0	0	0.752098	0.466667	0.149
56993_2_ACAGCTAGATGAGACCCTGT|F4|TOMM22|TOMM40	56993_2_ACAGCTAGATGAGACCCTGT|F4	ACAGCTAGATGAGACCCTGT|GATGTTCACTGTTAATTGAT	TOMM22|TOMM40	TOMM22|TOMM40	TOMM22	TOMM40	TOMM22|F4	TOMM22	F4	BR|CO	Project Achilles/MASHUP	gene|safe_control	geneA|safe_control	TOMM22	ACAGCTAGATGAGACCCTGT	GATGTTCACTGTTAATTGAT	0.679304	0	0	0.604559	0	0
F8|10452_2_CCTCACCCTTGCACTTCCGG|TOMM22|TOMM40	F8|10452_2_CCTCACCCTTGCACTTCCGG	GCTTTCTATGTAGTACACTT|CCTCACCCTTGCACTTCCGG	TOMM22|TOMM40	TOMM22|TOMM40	TOMM22	TOMM40	F8|TOMM40	F8	TOMM40	CO|BR	Project Achilles/MASHUP	safe_control|gene	safe_control|geneB	TOMM40	GCTTTCTATGTAGTACACTT	CCTCACCCTTGCACTTCCGG	0.639161	0	0	0.847143	0	0
F5|chr22:39078076-39078095_TOMM22_+|TOMM22|TOMM40	F5|chr22:39078076-39078095_TOMM22_+	GTGAAGATGATCGCTTATAC|GCTGGAGGAGGACGACGATG	TOMM22|TOMM40	TOMM22|TOMM40	TOMM22	TOMM40	F5|TOMM22	F5	TOMM22	CO|TO	Project Achilles/MASHUP	safe_control|gene	safe_control|geneA	TOMM22	GTGAAGATGATCGCTTATAC	GCTGGAGGAGGACGACGATG	0.772678	0	0	0.708836	0.7	0.387
sgTOMM40_1|F2|TOMM22|TOMM40	sgTOMM40_1|F2	GAGAGCTGGTCTACCACCGG|GGATGAAACTTCATCTAACT	TOMM22|TOMM40	TOMM22|TOMM40	TOMM22	TOMM40	TOMM40|F2	TOMM40	F2	LS|CO	Project Achilles/MASHUP	gene|safe_control	geneB|safe_control	TOMM40	GAGAGCTGGTCTACCACCGG	GGATGAAACTTCATCTAACT	0.832966	0.222222	0.268	0.720768	0	0
10452_6_GCCTCTTACCTGAACCCACG|F3|TOMM22|TOMM40	10452_6_GCCTCTTACCTGAACCCACG|F3	GCCTCTTACCTGAACCCACG|GATCAGGGAATCTTTGAGAA	TOMM22|TOMM40	TOMM22|TOMM40	TOMM22	TOMM40	TOMM40|F3	TOMM40	F3	BR|CO	Project Achilles/MASHUP	gene|safe_control	geneB|safe_control	TOMM40	GCCTCTTACCTGAACCCACG	GATCAGGGAATCTTTGAGAA	0.734792	0	0	0.723898	0	0
F7|56993_1_CCGGACGAATTGCTCCCGAA|TOMM22|TOMM40	F7|56993_1_CCGGACGAATTGCTCCCGAA	GTTTCAACCATTAGGGGGCT|CCGGACGAATTGCTCCCGAA	TOMM22|TOMM40	TOMM22|TOMM40	TOMM22	TOMM40	F7|TOMM22	F7	TOMM22	CO|BR	Project Achilles/MASHUP	safe_control|gene	safe_control|geneA	TOMM22	GTTTCAACCATTAGGGGGCT	CCGGACGAATTGCTCCCGAA	0.545469	0	0	0.700343	0	0
10452_2_GTACGAGTCGAAGTTCGGAA|F4|TOMM22|TOMM40	10452_2_GTACGAGTCGAAGTTCGGAA|F4	GTACGAGTCGAAGTTCGGAA|GATGTTCACTGTTAATTGAT	TOMM22|TOMM40	TOMM22|TOMM40	TOMM22	TOMM40	TOMM40|F4	TOMM40	F4	BR|CO	Project Achilles/MASHUP	gene|safe_control	geneB|safe_control	TOMM40	GTACGAGTCGAAGTTCGGAA	GATGTTCACTGTTAATTGAT	0.714521	0	0	0.604559	0	0
F8|56993_1_CGACGCGGAGAAGCCTGAGG|TOMM22|TOMM40	F8|56993_1_CGACGCGGAGAAGCCTGAGG	GCTTTCTATGTAGTACACTT|CGACGCGGAGAAGCCTGAGG	TOMM22|TOMM40	TOMM22|TOMM40	TOMM22	TOMM40	F8|TOMM22	F8	TOMM22	CO|BR	Project Achilles/MASHUP	safe_control|gene	safe_control|geneA	TOMM22	GCTTTCTATGTAGTACACTT	CGACGCGGAGAAGCCTGAGG	0.639161	0	0	0.861321	0	0
chr5:137513295-137513314_BRD8_+|chr7:98478802-98478821_TRRAP_-|BRD8|TRRAP	chr5:137513295-137513314_BRD8_+|chr7:98478802-98478821_TRRAP_-	TAAACATAGCTTCTCTCGGA|AGTGGTCTGGTCAACCACCG	BRD8|TRRAP	BRD8|TRRAP	BRD8	TRRAP	BRD8|TRRAP	BRD8	TRRAP	TO|TO	Project Achilles/MASHUP	gene|gene	geneA|geneB		TAAACATAGCTTCTCTCGGA	AGTGGTCTGGTCAACCACCG	0.616347	0	0	0.832966	0	0
chr5:137513295-137513314_BRD8_+|chr7:98488008-98488027_TRRAP_-|BRD8|TRRAP	chr5:137513295-137513314_BRD8_+|chr7:98488008-98488027_TRRAP_-	TAAACATAGCTTCTCTCGGA|GGAGAAATGTAAGGAATCGA	BRD8|TRRAP	BRD8|TRRAP	BRD8	TRRAP	BRD8|TRRAP	BRD8	TRRAP	TO|TO	Project Achilles/MASHUP	gene|gene	geneA|geneB		TAAACATAGCTTCTCTCGGA	GGAGAAATGTAAGGAATCGA	0.616347	0	0	0.582461	0	0
chr5:137513295-137513314_BRD8_+|8295_9_CAGCATTCCATCATTCCGAG|BRD8|TRRAP	chr5:137513295-137513314_BRD8_+|8295_9_CAGCATTCCATCATTCCGAG	TAAACATAGCTTCTCTCGGA|CAGCATTCCATCATTCCGAG	BRD8|TRRAP	BRD8|TRRAP	BRD8	TRRAP	BRD8|TRRAP	BRD8	TRRAP	TO|BR	Project Achilles/MASHUP	gene|gene	geneA|geneB		TAAACATAGCTTCTCTCGGA	CAGCATTCCATCATTCCGAG	0.616347	0	0	0.755831	0	0
chr5:137513295-137513314_BRD8_+|8295_33_CCACTGGGGATCGTTCAGTG|BRD8|TRRAP	chr5:137513295-137513314_BRD8_+|8295_33_CCACTGGGGATCGTTCAGTG	TAAACATAGCTTCTCTCGGA|CCACTGGGGATCGTTCAGTG	BRD8|TRRAP	BRD8|TRRAP	BRD8	TRRAP	BRD8|TRRAP	BRD8	TRRAP	TO|BR	Project Achilles/MASHUP	gene|gene	geneA|geneB		TAAACATAGCTTCTCTCGGA	CCACTGGGGATCGTTCAGTG	0.616347	0	0	0.821917	0	0
chr5:137507775-137507794_BRD8_+|chr7:98478802-98478821_TRRAP_-|BRD8|TRRAP	chr5:137507775-137507794_BRD8_+|chr7:98478802-98478821_TRRAP_-	AGGGCGGCCAGGTTCTGCAA|AGTGGTCTGGTCAACCACCG	BRD8|TRRAP	BRD8|TRRAP	BRD8	TRRAP	BRD8|TRRAP	BRD8	TRRAP	TO|TO	Project Achilles/MASHUP	gene|gene	geneA|geneB		AGGGCGGCCAGGTTCTGCAA	AGTGGTCTGGTCAACCACCG	0.74539	0	0	0.832966	0	0
chr5:137507775-137507794_BRD8_+|chr7:98488008-98488027_TRRAP_-|BRD8|TRRAP	chr5:137507775-137507794_BRD8_+|chr7:98488008-98488027_TRRAP_-	AGGGCGGCCAGGTTCTGCAA|GGAGAAATGTAAGGAATCGA	BRD8|TRRAP	BRD8|TRRAP	BRD8	TRRAP	BRD8|TRRAP	BRD8	TRRAP	TO|TO	Project Achilles/MASHUP	gene|gene	geneA|geneB		AGGGCGGCCAGGTTCTGCAA	GGAGAAATGTAAGGAATCGA	0.74539	0	0	0.582461	0	0
chr5:137507775-137507794_BRD8_+|8295_9_CAGCATTCCATCATTCCGAG|BRD8|TRRAP	chr5:137507775-137507794_BRD8_+|8295_9_CAGCATTCCATCATTCCGAG	AGGGCGGCCAGGTTCTGCAA|CAGCATTCCATCATTCCGAG	BRD8|TRRAP	BRD8|TRRAP	BRD8	TRRAP	BRD8|TRRAP	BRD8	TRRAP	TO|BR	Project Achilles/MASHUP	gene|gene	geneA|geneB		AGGGCGGCCAGGTTCTGCAA	CAGCATTCCATCATTCCGAG	0.74539	0	0	0.755831	0	0
chr5:137507775-137507794_BRD8_+|8295_33_CCACTGGGGATCGTTCAGTG|BRD8|TRRAP	chr5:137507775-137507794_BRD8_+|8295_33_CCACTGGGGATCGTTCAGTG	AGGGCGGCCAGGTTCTGCAA|CCACTGGGGATCGTTCAGTG	BRD8|TRRAP	BRD8|TRRAP	BRD8	TRRAP	BRD8|TRRAP	BRD8	TRRAP	TO|BR	Project Achilles/MASHUP	gene|gene	geneA|geneB		AGGGCGGCCAGGTTCTGCAA	CCACTGGGGATCGTTCAGTG	0.74539	0	0	0.821917	0	0
10902_8_AGGAGGTGATTATCCACTTG|chr7:98478802-98478821_TRRAP_-|BRD8|TRRAP	10902_8_AGGAGGTGATTATCCACTTG|chr7:98478802-98478821_TRRAP_-	AGGAGGTGATTATCCACTTG|AGTGGTCTGGTCAACCACCG	BRD8|TRRAP	BRD8|TRRAP	BRD8	TRRAP	BRD8|TRRAP	BRD8	TRRAP	BR|TO	Project Achilles/MASHUP	gene|gene	geneA|geneB		AGGAGGTGATTATCCACTTG	AGTGGTCTGGTCAACCACCG	0.828165	0	0	0.832966	0	0
10902_8_AGGAGGTGATTATCCACTTG|chr7:98488008-98488027_TRRAP_-|BRD8|TRRAP	10902_8_AGGAGGTGATTATCCACTTG|chr7:98488008-98488027_TRRAP_-	AGGAGGTGATTATCCACTTG|GGAGAAATGTAAGGAATCGA	BRD8|TRRAP	BRD8|TRRAP	BRD8	TRRAP	BRD8|TRRAP	BRD8	TRRAP	BR|TO	Project Achilles/MASHUP	gene|gene	geneA|geneB		AGGAGGTGATTATCCACTTG	GGAGAAATGTAAGGAATCGA	0.828165	0	0	0.582461	0	0
10902_8_AGGAGGTGATTATCCACTTG|8295_9_CAGCATTCCATCATTCCGAG|BRD8|TRRAP	10902_8_AGGAGGTGATTATCCACTTG|8295_9_CAGCATTCCATCATTCCGAG	AGGAGGTGATTATCCACTTG|CAGCATTCCATCATTCCGAG	BRD8|TRRAP	BRD8|TRRAP	BRD8	TRRAP	BRD8|TRRAP	BRD8	TRRAP	BR|BR	Project Achilles/MASHUP	gene|gene	geneA|geneB		AGGAGGTGATTATCCACTTG	CAGCATTCCATCATTCCGAG	0.828165	0	0	0.755831	0	0
10902_8_AGGAGGTGATTATCCACTTG|8295_33_CCACTGGGGATCGTTCAGTG|BRD8|TRRAP	10902_8_AGGAGGTGATTATCCACTTG|8295_33_CCACTGGGGATCGTTCAGTG	AGGAGGTGATTATCCACTTG|CCACTGGGGATCGTTCAGTG	BRD8|TRRAP	BRD8|TRRAP	BRD8	TRRAP	BRD8|TRRAP	BRD8	TRRAP	BR|BR	Project Achilles/MASHUP	gene|gene	geneA|geneB		AGGAGGTGATTATCCACTTG	CCACTGGGGATCGTTCAGTG	0.828165	0	0	0.821917	0	0
10902_12_CAGGAGTCAGGACTTAGATG|chr7:98478802-98478821_TRRAP_-|BRD8|TRRAP	10902_12_CAGGAGTCAGGACTTAGATG|chr7:98478802-98478821_TRRAP_-	CAGGAGTCAGGACTTAGATG|AGTGGTCTGGTCAACCACCG	BRD8|TRRAP	BRD8|TRRAP	BRD8	TRRAP	BRD8|TRRAP	BRD8	TRRAP	BR|TO	Project Achilles/MASHUP	gene|gene	geneA|geneB		CAGGAGTCAGGACTTAGATG	AGTGGTCTGGTCAACCACCG	0.85652	0	0	0.832966	0	0
10902_12_CAGGAGTCAGGACTTAGATG|chr7:98488008-98488027_TRRAP_-|BRD8|TRRAP	10902_12_CAGGAGTCAGGACTTAGATG|chr7:98488008-98488027_TRRAP_-	CAGGAGTCAGGACTTAGATG|GGAGAAATGTAAGGAATCGA	BRD8|TRRAP	BRD8|TRRAP	BRD8	TRRAP	BRD8|TRRAP	BRD8	TRRAP	BR|TO	Project Achilles/MASHUP	gene|gene	geneA|geneB		CAGGAGTCAGGACTTAGATG	GGAGAAATGTAAGGAATCGA	0.85652	0	0	0.582461	0	0
10902_12_CAGGAGTCAGGACTTAGATG|8295_9_CAGCATTCCATCATTCCGAG|BRD8|TRRAP	10902_12_CAGGAGTCAGGACTTAGATG|8295_9_CAGCATTCCATCATTCCGAG	CAGGAGTCAGGACTTAGATG|CAGCATTCCATCATTCCGAG	BRD8|TRRAP	BRD8|TRRAP	BRD8	TRRAP	BRD8|TRRAP	BRD8	TRRAP	BR|BR	Project Achilles/MASHUP	gene|gene	geneA|geneB		CAGGAGTCAGGACTTAGATG	CAGCATTCCATCATTCCGAG	0.85652	0	0	0.755831	0	0
10902_12_CAGGAGTCAGGACTTAGATG|8295_33_CCACTGGGGATCGTTCAGTG|BRD8|TRRAP	10902_12_CAGGAGTCAGGACTTAGATG|8295_33_CCACTGGGGATCGTTCAGTG	CAGGAGTCAGGACTTAGATG|CCACTGGGGATCGTTCAGTG	BRD8|TRRAP	BRD8|TRRAP	BRD8	TRRAP	BRD8|TRRAP	BRD8	TRRAP	BR|BR	Project Achilles/MASHUP	gene|gene	geneA|geneB		CAGGAGTCAGGACTTAGATG	CCACTGGGGATCGTTCAGTG	0.85652	0	0	0.821917	0	0
chr7:98501070-98501089_TRRAP_+|chr5:137506740-137506759_BRD8_-|BRD8|TRRAP	chr7:98501070-98501089_TRRAP_+|chr5:137506740-137506759_BRD8_-	AGAGACTGCACACCTCAGAA|GAAAGTGATAAAGGAAACCC	BRD8|TRRAP	BRD8|TRRAP	BRD8	TRRAP	TRRAP|BRD8	TRRAP	BRD8	TO|TO	Project Achilles/MASHUP	gene|gene	geneB|geneA		AGAGACTGCACACCTCAGAA	GAAAGTGATAAAGGAAACCC	0.728698	0	0	0.582461	0	0
chr7:98501070-98501089_TRRAP_+|chr5:137506520-137506539_BRD8_-|BRD8|TRRAP	chr7:98501070-98501089_TRRAP_+|chr5:137506520-137506539_BRD8_-	AGAGACTGCACACCTCAGAA|TTTGCAATGACATTGCAACG	BRD8|TRRAP	BRD8|TRRAP	BRD8	TRRAP	TRRAP|BRD8	TRRAP	BRD8	TO|TO	Project Achilles/MASHUP	gene|gene	geneB|geneA		AGAGACTGCACACCTCAGAA	TTTGCAATGACATTGCAACG	0.728698	0	0	0.734792	0	0
chr7:98501070-98501089_TRRAP_+|10902_11_GATATTGCTGTGTCTTACAC|BRD8|TRRAP	chr7:98501070-98501089_TRRAP_+|10902_11_GATATTGCTGTGTCTTACAC	AGAGACTGCACACCTCAGAA|GATATTGCTGTGTCTTACAC	BRD8|TRRAP	BRD8|TRRAP	BRD8	TRRAP	TRRAP|BRD8	TRRAP	BRD8	TO|BR	Project Achilles/MASHUP	gene|gene	geneB|geneA		AGAGACTGCACACCTCAGAA	GATATTGCTGTGTCTTACAC	0.728698	0	0	0.749123	0	0
chr7:98501070-98501089_TRRAP_+|10902_10_TGGGACACAGACTCTACAGG|BRD8|TRRAP	chr7:98501070-98501089_TRRAP_+|10902_10_TGGGACACAGACTCTACAGG	AGAGACTGCACACCTCAGAA|TGGGACACAGACTCTACAGG	BRD8|TRRAP	BRD8|TRRAP	BRD8	TRRAP	TRRAP|BRD8	TRRAP	BRD8	TO|BR	Project Achilles/MASHUP	gene|gene	geneB|geneA		AGAGACTGCACACCTCAGAA	TGGGACACAGACTCTACAGG	0.728698	0	0	0.832966	0	0
chr7:98507992-98508011_TRRAP_+|chr5:137506740-137506759_BRD8_-|BRD8|TRRAP	chr7:98507992-98508011_TRRAP_+|chr5:137506740-137506759_BRD8_-	GTGGTGTCAAGACAATCACG|GAAAGTGATAAAGGAAACCC	BRD8|TRRAP	BRD8|TRRAP	BRD8	TRRAP	TRRAP|BRD8	TRRAP	BRD8	TO|TO	Project Achilles/MASHUP	gene|gene	geneB|geneA		GTGGTGTCAAGACAATCACG	GAAAGTGATAAAGGAAACCC	0.760736	0	0	0.582461	0	0
chr7:98507992-98508011_TRRAP_+|chr5:137506520-137506539_BRD8_-|BRD8|TRRAP	chr7:98507992-98508011_TRRAP_+|chr5:137506520-137506539_BRD8_-	GTGGTGTCAAGACAATCACG|TTTGCAATGACATTGCAACG	BRD8|TRRAP	BRD8|TRRAP	BRD8	TRRAP	TRRAP|BRD8	TRRAP	BRD8	TO|TO	Project Achilles/MASHUP	gene|gene	geneB|geneA		GTGGTGTCAAGACAATCACG	TTTGCAATGACATTGCAACG	0.760736	0	0	0.734792	0	0
chr7:98507992-98508011_TRRAP_+|10902_11_GATATTGCTGTGTCTTACAC|BRD8|TRRAP	chr7:98507992-98508011_TRRAP_+|10902_11_GATATTGCTGTGTCTTACAC	GTGGTGTCAAGACAATCACG|GATATTGCTGTGTCTTACAC	BRD8|TRRAP	BRD8|TRRAP	BRD8	TRRAP	TRRAP|BRD8	TRRAP	BRD8	TO|BR	Project Achilles/MASHUP	gene|gene	geneB|geneA		GTGGTGTCAAGACAATCACG	GATATTGCTGTGTCTTACAC	0.760736	0	0	0.749123	0	0
chr7:98507992-98508011_TRRAP_+|10902_10_TGGGACACAGACTCTACAGG|BRD8|TRRAP	chr7:98507992-98508011_TRRAP_+|10902_10_TGGGACACAGACTCTACAGG	GTGGTGTCAAGACAATCACG|TGGGACACAGACTCTACAGG	BRD8|TRRAP	BRD8|TRRAP	BRD8	TRRAP	TRRAP|BRD8	TRRAP	BRD8	TO|BR	Project Achilles/MASHUP	gene|gene	geneB|geneA		GTGGTGTCAAGACAATCACG	TGGGACACAGACTCTACAGG	0.760736	0	0	0.832966	0	0
8295_23_CTTGATCCGCCACTATACGA|chr5:137506740-137506759_BRD8_-|BRD8|TRRAP	8295_23_CTTGATCCGCCACTATACGA|chr5:137506740-137506759_BRD8_-	CTTGATCCGCCACTATACGA|GAAAGTGATAAAGGAAACCC	BRD8|TRRAP	BRD8|TRRAP	BRD8	TRRAP	TRRAP|BRD8	TRRAP	BRD8	BR|TO	Project Achilles/MASHUP	gene|gene	geneB|geneA		CTTGATCCGCCACTATACGA	GAAAGTGATAAAGGAAACCC	0.695871	0	0	0.582461	0	0
8295_23_CTTGATCCGCCACTATACGA|chr5:137506520-137506539_BRD8_-|BRD8|TRRAP	8295_23_CTTGATCCGCCACTATACGA|chr5:137506520-137506539_BRD8_-	CTTGATCCGCCACTATACGA|TTTGCAATGACATTGCAACG	BRD8|TRRAP	BRD8|TRRAP	BRD8	TRRAP	TRRAP|BRD8	TRRAP	BRD8	BR|TO	Project Achilles/MASHUP	gene|gene	geneB|geneA		CTTGATCCGCCACTATACGA	TTTGCAATGACATTGCAACG	0.695871	0	0	0.734792	0	0
8295_23_CTTGATCCGCCACTATACGA|10902_11_GATATTGCTGTGTCTTACAC|BRD8|TRRAP	8295_23_CTTGATCCGCCACTATACGA|10902_11_GATATTGCTGTGTCTTACAC	CTTGATCCGCCACTATACGA|GATATTGCTGTGTCTTACAC	BRD8|TRRAP	BRD8|TRRAP	BRD8	TRRAP	TRRAP|BRD8	TRRAP	BRD8	BR|BR	Project Achilles/MASHUP	gene|gene	geneB|geneA		CTTGATCCGCCACTATACGA	GATATTGCTGTGTCTTACAC	0.695871	0	0	0.749123	0	0
8295_23_CTTGATCCGCCACTATACGA|10902_10_TGGGACACAGACTCTACAGG|BRD8|TRRAP	8295_23_CTTGATCCGCCACTATACGA|10902_10_TGGGACACAGACTCTACAGG	CTTGATCCGCCACTATACGA|TGGGACACAGACTCTACAGG	BRD8|TRRAP	BRD8|TRRAP	BRD8	TRRAP	TRRAP|BRD8	TRRAP	BRD8	BR|BR	Project Achilles/MASHUP	gene|gene	geneB|geneA		CTTGATCCGCCACTATACGA	TGGGACACAGACTCTACAGG	0.695871	0	0	0.832966	0	0
8295_15_TGGTGTCAAGACAATCACGT|chr5:137506740-137506759_BRD8_-|BRD8|TRRAP	8295_15_TGGTGTCAAGACAATCACGT|chr5:137506740-137506759_BRD8_-	TGGTGTCAAGACAATCACGT|GAAAGTGATAAAGGAAACCC	BRD8|TRRAP	BRD8|TRRAP	BRD8	TRRAP	TRRAP|BRD8	TRRAP	BRD8	BR|TO	Project Achilles/MASHUP	gene|gene	geneB|geneA		TGGTGTCAAGACAATCACGT	GAAAGTGATAAAGGAAACCC	0.734946	0	0	0.582461	0	0
8295_15_TGGTGTCAAGACAATCACGT|chr5:137506520-137506539_BRD8_-|BRD8|TRRAP	8295_15_TGGTGTCAAGACAATCACGT|chr5:137506520-137506539_BRD8_-	TGGTGTCAAGACAATCACGT|TTTGCAATGACATTGCAACG	BRD8|TRRAP	BRD8|TRRAP	BRD8	TRRAP	TRRAP|BRD8	TRRAP	BRD8	BR|TO	Project Achilles/MASHUP	gene|gene	geneB|geneA		TGGTGTCAAGACAATCACGT	TTTGCAATGACATTGCAACG	0.734946	0	0	0.734792	0	0
8295_15_TGGTGTCAAGACAATCACGT|10902_11_GATATTGCTGTGTCTTACAC|BRD8|TRRAP	8295_15_TGGTGTCAAGACAATCACGT|10902_11_GATATTGCTGTGTCTTACAC	TGGTGTCAAGACAATCACGT|GATATTGCTGTGTCTTACAC	BRD8|TRRAP	BRD8|TRRAP	BRD8	TRRAP	TRRAP|BRD8	TRRAP	BRD8	BR|BR	Project Achilles/MASHUP	gene|gene	geneB|geneA		TGGTGTCAAGACAATCACGT	GATATTGCTGTGTCTTACAC	0.734946	0	0	0.749123	0	0
8295_15_TGGTGTCAAGACAATCACGT|10902_10_TGGGACACAGACTCTACAGG|BRD8|TRRAP	8295_15_TGGTGTCAAGACAATCACGT|10902_10_TGGGACACAGACTCTACAGG	TGGTGTCAAGACAATCACGT|TGGGACACAGACTCTACAGG	BRD8|TRRAP	BRD8|TRRAP	BRD8	TRRAP	TRRAP|BRD8	TRRAP	BRD8	BR|BR	Project Achilles/MASHUP	gene|gene	geneB|geneA		TGGTGTCAAGACAATCACGT	TGGGACACAGACTCTACAGG	0.734946	0	0	0.832966	0	0
chr5:137513295-137513314_BRD8_+|F1|BRD8|TRRAP	chr5:137513295-137513314_BRD8_+|F1	TAAACATAGCTTCTCTCGGA|GTATCAACAGAGTGTCAGAT	BRD8|TRRAP	BRD8|TRRAP	BRD8	TRRAP	BRD8|F1	BRD8	F1	TO|CO	Project Achilles/MASHUP	gene|safe_control	geneA|safe_control	BRD8	TAAACATAGCTTCTCTCGGA	GTATCAACAGAGTGTCAGAT	0.616347	0	0	0.559646	0	0
F5|chr7:98478802-98478821_TRRAP_-|BRD8|TRRAP	F5|chr7:98478802-98478821_TRRAP_-	GTGAAGATGATCGCTTATAC|AGTGGTCTGGTCAACCACCG	BRD8|TRRAP	BRD8|TRRAP	BRD8	TRRAP	F5|TRRAP	F5	TRRAP	CO|TO	Project Achilles/MASHUP	safe_control|gene	safe_control|geneB	TRRAP	GTGAAGATGATCGCTTATAC	AGTGGTCTGGTCAACCACCG	0.772678	0	0	0.832966	0	0
chr5:137507775-137507794_BRD8_+|F2|BRD8|TRRAP	chr5:137507775-137507794_BRD8_+|F2	AGGGCGGCCAGGTTCTGCAA|GGATGAAACTTCATCTAACT	BRD8|TRRAP	BRD8|TRRAP	BRD8	TRRAP	BRD8|F2	BRD8	F2	TO|CO	Project Achilles/MASHUP	gene|safe_control	geneA|safe_control	BRD8	AGGGCGGCCAGGTTCTGCAA	GGATGAAACTTCATCTAACT	0.74539	0	0	0.720768	0	0
F6|chr7:98488008-98488027_TRRAP_-|BRD8|TRRAP	F6|chr7:98488008-98488027_TRRAP_-	GTTCTGCATGAGAAGCACTA|GGAGAAATGTAAGGAATCGA	BRD8|TRRAP	BRD8|TRRAP	BRD8	TRRAP	F6|TRRAP	F6	TRRAP	CO|TO	Project Achilles/MASHUP	safe_control|gene	safe_control|geneB	TRRAP	GTTCTGCATGAGAAGCACTA	GGAGAAATGTAAGGAATCGA	0.772678	0	0	0.582461	0	0
10902_8_AGGAGGTGATTATCCACTTG|F3|BRD8|TRRAP	10902_8_AGGAGGTGATTATCCACTTG|F3	AGGAGGTGATTATCCACTTG|GATCAGGGAATCTTTGAGAA	BRD8|TRRAP	BRD8|TRRAP	BRD8	TRRAP	BRD8|F3	BRD8	F3	BR|CO	Project Achilles/MASHUP	gene|safe_control	geneA|safe_control	BRD8	AGGAGGTGATTATCCACTTG	GATCAGGGAATCTTTGAGAA	0.828165	0	0	0.723898	0	0
F7|8295_9_CAGCATTCCATCATTCCGAG|BRD8|TRRAP	F7|8295_9_CAGCATTCCATCATTCCGAG	GTTTCAACCATTAGGGGGCT|CAGCATTCCATCATTCCGAG	BRD8|TRRAP	BRD8|TRRAP	BRD8	TRRAP	F7|TRRAP	F7	TRRAP	CO|BR	Project Achilles/MASHUP	safe_control|gene	safe_control|geneB	TRRAP	GTTTCAACCATTAGGGGGCT	CAGCATTCCATCATTCCGAG	0.545469	0	0	0.755831	0	0
10902_12_CAGGAGTCAGGACTTAGATG|F4|BRD8|TRRAP	10902_12_CAGGAGTCAGGACTTAGATG|F4	CAGGAGTCAGGACTTAGATG|GATGTTCACTGTTAATTGAT	BRD8|TRRAP	BRD8|TRRAP	BRD8	TRRAP	BRD8|F4	BRD8	F4	BR|CO	Project Achilles/MASHUP	gene|safe_control	geneA|safe_control	BRD8	CAGGAGTCAGGACTTAGATG	GATGTTCACTGTTAATTGAT	0.85652	0	0	0.604559	0	0
F8|8295_33_CCACTGGGGATCGTTCAGTG|BRD8|TRRAP	F8|8295_33_CCACTGGGGATCGTTCAGTG	GCTTTCTATGTAGTACACTT|CCACTGGGGATCGTTCAGTG	BRD8|TRRAP	BRD8|TRRAP	BRD8	TRRAP	F8|TRRAP	F8	TRRAP	CO|BR	Project Achilles/MASHUP	safe_control|gene	safe_control|geneB	TRRAP	GCTTTCTATGTAGTACACTT	CCACTGGGGATCGTTCAGTG	0.639161	0	0	0.821917	0	0
chr7:98501070-98501089_TRRAP_+|F1|BRD8|TRRAP	chr7:98501070-98501089_TRRAP_+|F1	AGAGACTGCACACCTCAGAA|GTATCAACAGAGTGTCAGAT	BRD8|TRRAP	BRD8|TRRAP	BRD8	TRRAP	TRRAP|F1	TRRAP	F1	TO|CO	Project Achilles/MASHUP	gene|safe_control	geneB|safe_control	TRRAP	AGAGACTGCACACCTCAGAA	GTATCAACAGAGTGTCAGAT	0.728698	0	0	0.559646	0	0
F5|chr5:137506740-137506759_BRD8_-|BRD8|TRRAP	F5|chr5:137506740-137506759_BRD8_-	GTGAAGATGATCGCTTATAC|GAAAGTGATAAAGGAAACCC	BRD8|TRRAP	BRD8|TRRAP	BRD8	TRRAP	F5|BRD8	F5	BRD8	CO|TO	Project Achilles/MASHUP	safe_control|gene	safe_control|geneA	BRD8	GTGAAGATGATCGCTTATAC	GAAAGTGATAAAGGAAACCC	0.772678	0	0	0.582461	0	0
chr7:98507992-98508011_TRRAP_+|F2|BRD8|TRRAP	chr7:98507992-98508011_TRRAP_+|F2	GTGGTGTCAAGACAATCACG|GGATGAAACTTCATCTAACT	BRD8|TRRAP	BRD8|TRRAP	BRD8	TRRAP	TRRAP|F2	TRRAP	F2	TO|CO	Project Achilles/MASHUP	gene|safe_control	geneB|safe_control	TRRAP	GTGGTGTCAAGACAATCACG	GGATGAAACTTCATCTAACT	0.760736	0	0	0.720768	0	0
F6|chr5:137506520-137506539_BRD8_-|BRD8|TRRAP	F6|chr5:137506520-137506539_BRD8_-	GTTCTGCATGAGAAGCACTA|TTTGCAATGACATTGCAACG	BRD8|TRRAP	BRD8|TRRAP	BRD8	TRRAP	F6|BRD8	F6	BRD8	CO|TO	Project Achilles/MASHUP	safe_control|gene	safe_control|geneA	BRD8	GTTCTGCATGAGAAGCACTA	TTTGCAATGACATTGCAACG	0.772678	0	0	0.734792	0	0
8295_23_CTTGATCCGCCACTATACGA|F3|BRD8|TRRAP	8295_23_CTTGATCCGCCACTATACGA|F3	CTTGATCCGCCACTATACGA|GATCAGGGAATCTTTGAGAA	BRD8|TRRAP	BRD8|TRRAP	BRD8	TRRAP	TRRAP|F3	TRRAP	F3	BR|CO	Project Achilles/MASHUP	gene|safe_control	geneB|safe_control	TRRAP	CTTGATCCGCCACTATACGA	GATCAGGGAATCTTTGAGAA	0.695871	0	0	0.723898	0	0
F7|10902_11_GATATTGCTGTGTCTTACAC|BRD8|TRRAP	F7|10902_11_GATATTGCTGTGTCTTACAC	GTTTCAACCATTAGGGGGCT|GATATTGCTGTGTCTTACAC	BRD8|TRRAP	BRD8|TRRAP	BRD8	TRRAP	F7|BRD8	F7	BRD8	CO|BR	Project Achilles/MASHUP	safe_control|gene	safe_control|geneA	BRD8	GTTTCAACCATTAGGGGGCT	GATATTGCTGTGTCTTACAC	0.545469	0	0	0.749123	0	0
8295_15_TGGTGTCAAGACAATCACGT|F4|BRD8|TRRAP	8295_15_TGGTGTCAAGACAATCACGT|F4	TGGTGTCAAGACAATCACGT|GATGTTCACTGTTAATTGAT	BRD8|TRRAP	BRD8|TRRAP	BRD8	TRRAP	TRRAP|F4	TRRAP	F4	BR|CO	Project Achilles/MASHUP	gene|safe_control	geneB|safe_control	TRRAP	TGGTGTCAAGACAATCACGT	GATGTTCACTGTTAATTGAT	0.734946	0	0	0.604559	0	0
F8|10902_10_TGGGACACAGACTCTACAGG|BRD8|TRRAP	F8|10902_10_TGGGACACAGACTCTACAGG	GCTTTCTATGTAGTACACTT|TGGGACACAGACTCTACAGG	BRD8|TRRAP	BRD8|TRRAP	BRD8	TRRAP	F8|BRD8	F8	BRD8	CO|BR	Project Achilles/MASHUP	safe_control|gene	safe_control|geneA	BRD8	GCTTTCTATGTAGTACACTT	TGGGACACAGACTCTACAGG	0.639161	0	0	0.832966	0	0
chr11:4127294-4127313_RRM1_+|chr18:657851-657870_TYMS_+|RRM1|TYMS	chr11:4127294-4127313_RRM1_+|chr18:657851-657870_TYMS_+	GTAATCCAAGGCTTGTACAG|ATCCAACACATCCTCCGCTG	RRM1|TYMS	RRM1|TYMS	RRM1	TYMS	RRM1|TYMS	RRM1	TYMS	TO|TO	Project Achilles/MASHUP	gene|gene	geneA|geneB		GTAATCCAAGGCTTGTACAG	ATCCAACACATCCTCCGCTG	0.818788	0	0	0.818788	0	0
chr11:4127294-4127313_RRM1_+|chr18:659652-659671_TYMS_-|RRM1|TYMS	chr11:4127294-4127313_RRM1_+|chr18:659652-659671_TYMS_-	GTAATCCAAGGCTTGTACAG|ACACGTTTGGTTGTCAGCAG	RRM1|TYMS	RRM1|TYMS	RRM1	TYMS	RRM1|TYMS	RRM1	TYMS	TO|TO	Project Achilles/MASHUP	gene|gene	geneA|geneB		GTAATCCAAGGCTTGTACAG	ACACGTTTGGTTGTCAGCAG	0.818788	0	0	0.818788	0	0
chr11:4127294-4127313_RRM1_+|7298_2_ACCAAACGTGTGTTCTGGAA|RRM1|TYMS	chr11:4127294-4127313_RRM1_+|7298_2_ACCAAACGTGTGTTCTGGAA	GTAATCCAAGGCTTGTACAG|ACCAAACGTGTGTTCTGGAA	RRM1|TYMS	RRM1|TYMS	RRM1	TYMS	RRM1|TYMS	RRM1	TYMS	TO|BR	Project Achilles/MASHUP	gene|gene	geneA|geneB		GTAATCCAAGGCTTGTACAG	ACCAAACGTGTGTTCTGGAA	0.818788	0	0	0.686166	0	0
chr11:4127294-4127313_RRM1_+|7298_4_ATGTGCGCTTGGAATCCAAG|RRM1|TYMS	chr11:4127294-4127313_RRM1_+|7298_4_ATGTGCGCTTGGAATCCAAG	GTAATCCAAGGCTTGTACAG|ATGTGCGCTTGGAATCCAAG	RRM1|TYMS	RRM1|TYMS	RRM1	TYMS	RRM1|TYMS	RRM1	TYMS	TO|BR	Project Achilles/MASHUP	gene|gene	geneA|geneB		GTAATCCAAGGCTTGTACAG	ATGTGCGCTTGGAATCCAAG	0.818788	0	0	0.832966	0	0
chr11:4128702-4128721_RRM1_+|chr18:657851-657870_TYMS_+|RRM1|TYMS	chr11:4128702-4128721_RRM1_+|chr18:657851-657870_TYMS_+	TAATGGCAAACACTCTCCCA|ATCCAACACATCCTCCGCTG	RRM1|TYMS	RRM1|TYMS	RRM1	TYMS	RRM1|TYMS	RRM1	TYMS	TO|TO	Project Achilles/MASHUP	gene|gene	geneA|geneB		TAATGGCAAACACTCTCCCA	ATCCAACACATCCTCCGCTG	0.772678	0	0	0.818788	0	0
chr11:4128702-4128721_RRM1_+|chr18:659652-659671_TYMS_-|RRM1|TYMS	chr11:4128702-4128721_RRM1_+|chr18:659652-659671_TYMS_-	TAATGGCAAACACTCTCCCA|ACACGTTTGGTTGTCAGCAG	RRM1|TYMS	RRM1|TYMS	RRM1	TYMS	RRM1|TYMS	RRM1	TYMS	TO|TO	Project Achilles/MASHUP	gene|gene	geneA|geneB		TAATGGCAAACACTCTCCCA	ACACGTTTGGTTGTCAGCAG	0.772678	0	0	0.818788	0	0
chr11:4128702-4128721_RRM1_+|7298_2_ACCAAACGTGTGTTCTGGAA|RRM1|TYMS	chr11:4128702-4128721_RRM1_+|7298_2_ACCAAACGTGTGTTCTGGAA	TAATGGCAAACACTCTCCCA|ACCAAACGTGTGTTCTGGAA	RRM1|TYMS	RRM1|TYMS	RRM1	TYMS	RRM1|TYMS	RRM1	TYMS	TO|BR	Project Achilles/MASHUP	gene|gene	geneA|geneB		TAATGGCAAACACTCTCCCA	ACCAAACGTGTGTTCTGGAA	0.772678	0	0	0.686166	0	0
chr11:4128702-4128721_RRM1_+|7298_4_ATGTGCGCTTGGAATCCAAG|RRM1|TYMS	chr11:4128702-4128721_RRM1_+|7298_4_ATGTGCGCTTGGAATCCAAG	TAATGGCAAACACTCTCCCA|ATGTGCGCTTGGAATCCAAG	RRM1|TYMS	RRM1|TYMS	RRM1	TYMS	RRM1|TYMS	RRM1	TYMS	TO|BR	Project Achilles/MASHUP	gene|gene	geneA|geneB		TAATGGCAAACACTCTCCCA	ATGTGCGCTTGGAATCCAAG	0.772678	0	0	0.832966	0	0
6240_7_CCTACCTAGAAAGTTGTGGG|chr18:657851-657870_TYMS_+|RRM1|TYMS	6240_7_CCTACCTAGAAAGTTGTGGG|chr18:657851-657870_TYMS_+	CCTACCTAGAAAGTTGTGGG|ATCCAACACATCCTCCGCTG	RRM1|TYMS	RRM1|TYMS	RRM1	TYMS	RRM1|TYMS	RRM1	TYMS	BR|TO	Project Achilles/MASHUP	gene|gene	geneA|geneB		CCTACCTAGAAAGTTGTGGG	ATCCAACACATCCTCCGCTG	0.686012	0	0	0.818788	0	0
6240_7_CCTACCTAGAAAGTTGTGGG|chr18:659652-659671_TYMS_-|RRM1|TYMS	6240_7_CCTACCTAGAAAGTTGTGGG|chr18:659652-659671_TYMS_-	CCTACCTAGAAAGTTGTGGG|ACACGTTTGGTTGTCAGCAG	RRM1|TYMS	RRM1|TYMS	RRM1	TYMS	RRM1|TYMS	RRM1	TYMS	BR|TO	Project Achilles/MASHUP	gene|gene	geneA|geneB		CCTACCTAGAAAGTTGTGGG	ACACGTTTGGTTGTCAGCAG	0.686012	0	0	0.818788	0	0
6240_7_CCTACCTAGAAAGTTGTGGG|7298_2_ACCAAACGTGTGTTCTGGAA|RRM1|TYMS	6240_7_CCTACCTAGAAAGTTGTGGG|7298_2_ACCAAACGTGTGTTCTGGAA	CCTACCTAGAAAGTTGTGGG|ACCAAACGTGTGTTCTGGAA	RRM1|TYMS	RRM1|TYMS	RRM1	TYMS	RRM1|TYMS	RRM1	TYMS	BR|BR	Project Achilles/MASHUP	gene|gene	geneA|geneB		CCTACCTAGAAAGTTGTGGG	ACCAAACGTGTGTTCTGGAA	0.686012	0	0	0.686166	0	0
6240_7_CCTACCTAGAAAGTTGTGGG|7298_4_ATGTGCGCTTGGAATCCAAG|RRM1|TYMS	6240_7_CCTACCTAGAAAGTTGTGGG|7298_4_ATGTGCGCTTGGAATCCAAG	CCTACCTAGAAAGTTGTGGG|ATGTGCGCTTGGAATCCAAG	RRM1|TYMS	RRM1|TYMS	RRM1	TYMS	RRM1|TYMS	RRM1	TYMS	BR|BR	Project Achilles/MASHUP	gene|gene	geneA|geneB		CCTACCTAGAAAGTTGTGGG	ATGTGCGCTTGGAATCCAAG	0.686012	0	0	0.832966	0	0
6240_14_CTTGTACCCCAATTCCAATG|chr18:657851-657870_TYMS_+|RRM1|TYMS	6240_14_CTTGTACCCCAATTCCAATG|chr18:657851-657870_TYMS_+	CTTGTACCCCAATTCCAATG|ATCCAACACATCCTCCGCTG	RRM1|TYMS	RRM1|TYMS	RRM1	TYMS	RRM1|TYMS	RRM1	TYMS	BR|TO	Project Achilles/MASHUP	gene|gene	geneA|geneB		CTTGTACCCCAATTCCAATG	ATCCAACACATCCTCCGCTG	0.818788	0	0	0.818788	0	0
6240_14_CTTGTACCCCAATTCCAATG|chr18:659652-659671_TYMS_-|RRM1|TYMS	6240_14_CTTGTACCCCAATTCCAATG|chr18:659652-659671_TYMS_-	CTTGTACCCCAATTCCAATG|ACACGTTTGGTTGTCAGCAG	RRM1|TYMS	RRM1|TYMS	RRM1	TYMS	RRM1|TYMS	RRM1	TYMS	BR|TO	Project Achilles/MASHUP	gene|gene	geneA|geneB		CTTGTACCCCAATTCCAATG	ACACGTTTGGTTGTCAGCAG	0.818788	0	0	0.818788	0	0
6240_14_CTTGTACCCCAATTCCAATG|7298_2_ACCAAACGTGTGTTCTGGAA|RRM1|TYMS	6240_14_CTTGTACCCCAATTCCAATG|7298_2_ACCAAACGTGTGTTCTGGAA	CTTGTACCCCAATTCCAATG|ACCAAACGTGTGTTCTGGAA	RRM1|TYMS	RRM1|TYMS	RRM1	TYMS	RRM1|TYMS	RRM1	TYMS	BR|BR	Project Achilles/MASHUP	gene|gene	geneA|geneB		CTTGTACCCCAATTCCAATG	ACCAAACGTGTGTTCTGGAA	0.818788	0	0	0.686166	0	0
6240_14_CTTGTACCCCAATTCCAATG|7298_4_ATGTGCGCTTGGAATCCAAG|RRM1|TYMS	6240_14_CTTGTACCCCAATTCCAATG|7298_4_ATGTGCGCTTGGAATCCAAG	CTTGTACCCCAATTCCAATG|ATGTGCGCTTGGAATCCAAG	RRM1|TYMS	RRM1|TYMS	RRM1	TYMS	RRM1|TYMS	RRM1	TYMS	BR|BR	Project Achilles/MASHUP	gene|gene	geneA|geneB		CTTGTACCCCAATTCCAATG	ATGTGCGCTTGGAATCCAAG	0.818788	0	0	0.832966	0	0
chr18:670729-670748_TYMS_-|chr11:4139670-4139689_RRM1_+|RRM1|TYMS	chr18:670729-670748_TYMS_-|chr11:4139670-4139689_RRM1_+	TCACCACATAGAACTGGCAG|TACTGGCAGCTACATTGCTG	RRM1|TYMS	RRM1|TYMS	RRM1	TYMS	TYMS|RRM1	TYMS	RRM1	TO|TO	Project Achilles/MASHUP	gene|gene	geneB|geneA		TCACCACATAGAACTGGCAG	TACTGGCAGCTACATTGCTG	0.748969	0	0	0.85652	0	0
chr18:670729-670748_TYMS_-|chr11:4144534-4144553_RRM1_+|RRM1|TYMS	chr18:670729-670748_TYMS_-|chr11:4144534-4144553_RRM1_+	TCACCACATAGAACTGGCAG|AAGAGCAACCAGCAGAACCT	RRM1|TYMS	RRM1|TYMS	RRM1	TYMS	TYMS|RRM1	TYMS	RRM1	TO|TO	Project Achilles/MASHUP	gene|gene	geneB|geneA		TCACCACATAGAACTGGCAG	AAGAGCAACCAGCAGAACCT	0.748969	0	0	0.763301	0	0
chr18:670729-670748_TYMS_-|6240_10_GGATCTCTTCATGAAACGAG|RRM1|TYMS	chr18:670729-670748_TYMS_-|6240_10_GGATCTCTTCATGAAACGAG	TCACCACATAGAACTGGCAG|GGATCTCTTCATGAAACGAG	RRM1|TYMS	RRM1|TYMS	RRM1	TYMS	TYMS|RRM1	TYMS	RRM1	TO|BR	Project Achilles/MASHUP	gene|gene	geneB|geneA		TCACCACATAGAACTGGCAG	GGATCTCTTCATGAAACGAG	0.748969	0	0	0.604405	0	0
chr18:670729-670748_TYMS_-|6240_4_TGGCAAACACTCTCCCATGG|RRM1|TYMS	chr18:670729-670748_TYMS_-|6240_4_TGGCAAACACTCTCCCATGG	TCACCACATAGAACTGGCAG|TGGCAAACACTCTCCCATGG	RRM1|TYMS	RRM1|TYMS	RRM1	TYMS	TYMS|RRM1	TYMS	RRM1	TO|BR	Project Achilles/MASHUP	gene|gene	geneB|geneA		TCACCACATAGAACTGGCAG	TGGCAAACACTCTCCCATGG	0.748969	0	0	0.818788	0	0
chr18:672887-672906_TYMS_-|chr11:4139670-4139689_RRM1_+|RRM1|TYMS	chr18:672887-672906_TYMS_-|chr11:4139670-4139689_RRM1_+	TTTCGAAGAATCCTGAGCTT|TACTGGCAGCTACATTGCTG	RRM1|TYMS	RRM1|TYMS	RRM1	TYMS	TYMS|RRM1	TYMS	RRM1	TO|TO	Project Achilles/MASHUP	gene|gene	geneB|geneA		TTTCGAAGAATCCTGAGCTT	TACTGGCAGCTACATTGCTG	0.749123	0	0	0.85652	0	0
chr18:672887-672906_TYMS_-|chr11:4144534-4144553_RRM1_+|RRM1|TYMS	chr18:672887-672906_TYMS_-|chr11:4144534-4144553_RRM1_+	TTTCGAAGAATCCTGAGCTT|AAGAGCAACCAGCAGAACCT	RRM1|TYMS	RRM1|TYMS	RRM1	TYMS	TYMS|RRM1	TYMS	RRM1	TO|TO	Project Achilles/MASHUP	gene|gene	geneB|geneA		TTTCGAAGAATCCTGAGCTT	AAGAGCAACCAGCAGAACCT	0.749123	0	0	0.763301	0	0
chr18:672887-672906_TYMS_-|6240_10_GGATCTCTTCATGAAACGAG|RRM1|TYMS	chr18:672887-672906_TYMS_-|6240_10_GGATCTCTTCATGAAACGAG	TTTCGAAGAATCCTGAGCTT|GGATCTCTTCATGAAACGAG	RRM1|TYMS	RRM1|TYMS	RRM1	TYMS	TYMS|RRM1	TYMS	RRM1	TO|BR	Project Achilles/MASHUP	gene|gene	geneB|geneA		TTTCGAAGAATCCTGAGCTT	GGATCTCTTCATGAAACGAG	0.749123	0	0	0.604405	0	0
chr18:672887-672906_TYMS_-|6240_4_TGGCAAACACTCTCCCATGG|RRM1|TYMS	chr18:672887-672906_TYMS_-|6240_4_TGGCAAACACTCTCCCATGG	TTTCGAAGAATCCTGAGCTT|TGGCAAACACTCTCCCATGG	RRM1|TYMS	RRM1|TYMS	RRM1	TYMS	TYMS|RRM1	TYMS	RRM1	TO|BR	Project Achilles/MASHUP	gene|gene	geneB|geneA		TTTCGAAGAATCCTGAGCTT	TGGCAAACACTCTCCCATGG	0.749123	0	0	0.818788	0	0
7298_4_TCTACAGATTATTCAGGACA|chr11:4139670-4139689_RRM1_+|RRM1|TYMS	7298_4_TCTACAGATTATTCAGGACA|chr11:4139670-4139689_RRM1_+	TCTACAGATTATTCAGGACA|TACTGGCAGCTACATTGCTG	RRM1|TYMS	RRM1|TYMS	RRM1	TYMS	TYMS|RRM1	TYMS	RRM1	BR|TO	Project Achilles/MASHUP	gene|gene	geneB|geneA		TCTACAGATTATTCAGGACA	TACTGGCAGCTACATTGCTG	0.569342	0	0	0.85652	0	0
7298_4_TCTACAGATTATTCAGGACA|chr11:4144534-4144553_RRM1_+|RRM1|TYMS	7298_4_TCTACAGATTATTCAGGACA|chr11:4144534-4144553_RRM1_+	TCTACAGATTATTCAGGACA|AAGAGCAACCAGCAGAACCT	RRM1|TYMS	RRM1|TYMS	RRM1	TYMS	TYMS|RRM1	TYMS	RRM1	BR|TO	Project Achilles/MASHUP	gene|gene	geneB|geneA		TCTACAGATTATTCAGGACA	AAGAGCAACCAGCAGAACCT	0.569342	0	0	0.763301	0	0
7298_4_TCTACAGATTATTCAGGACA|6240_10_GGATCTCTTCATGAAACGAG|RRM1|TYMS	7298_4_TCTACAGATTATTCAGGACA|6240_10_GGATCTCTTCATGAAACGAG	TCTACAGATTATTCAGGACA|GGATCTCTTCATGAAACGAG	RRM1|TYMS	RRM1|TYMS	RRM1	TYMS	TYMS|RRM1	TYMS	RRM1	BR|BR	Project Achilles/MASHUP	gene|gene	geneB|geneA		TCTACAGATTATTCAGGACA	GGATCTCTTCATGAAACGAG	0.569342	0	0	0.604405	0	0
7298_4_TCTACAGATTATTCAGGACA|6240_4_TGGCAAACACTCTCCCATGG|RRM1|TYMS	7298_4_TCTACAGATTATTCAGGACA|6240_4_TGGCAAACACTCTCCCATGG	TCTACAGATTATTCAGGACA|TGGCAAACACTCTCCCATGG	RRM1|TYMS	RRM1|TYMS	RRM1	TYMS	TYMS|RRM1	TYMS	RRM1	BR|BR	Project Achilles/MASHUP	gene|gene	geneB|geneA		TCTACAGATTATTCAGGACA	TGGCAAACACTCTCCCATGG	0.569342	0	0	0.818788	0	0
7298_3_TTCCAAGGGAGTGAAAATCT|chr11:4139670-4139689_RRM1_+|RRM1|TYMS	7298_3_TTCCAAGGGAGTGAAAATCT|chr11:4139670-4139689_RRM1_+	TTCCAAGGGAGTGAAAATCT|TACTGGCAGCTACATTGCTG	RRM1|TYMS	RRM1|TYMS	RRM1	TYMS	TYMS|RRM1	TYMS	RRM1	BR|TO	Project Achilles/MASHUP	gene|gene	geneB|geneA		TTCCAAGGGAGTGAAAATCT	TACTGGCAGCTACATTGCTG	0.681694	0	0	0.85652	0	0
7298_3_TTCCAAGGGAGTGAAAATCT|chr11:4144534-4144553_RRM1_+|RRM1|TYMS	7298_3_TTCCAAGGGAGTGAAAATCT|chr11:4144534-4144553_RRM1_+	TTCCAAGGGAGTGAAAATCT|AAGAGCAACCAGCAGAACCT	RRM1|TYMS	RRM1|TYMS	RRM1	TYMS	TYMS|RRM1	TYMS	RRM1	BR|TO	Project Achilles/MASHUP	gene|gene	geneB|geneA		TTCCAAGGGAGTGAAAATCT	AAGAGCAACCAGCAGAACCT	0.681694	0	0	0.763301	0	0
7298_3_TTCCAAGGGAGTGAAAATCT|6240_10_GGATCTCTTCATGAAACGAG|RRM1|TYMS	7298_3_TTCCAAGGGAGTGAAAATCT|6240_10_GGATCTCTTCATGAAACGAG	TTCCAAGGGAGTGAAAATCT|GGATCTCTTCATGAAACGAG	RRM1|TYMS	RRM1|TYMS	RRM1	TYMS	TYMS|RRM1	TYMS	RRM1	BR|BR	Project Achilles/MASHUP	gene|gene	geneB|geneA		TTCCAAGGGAGTGAAAATCT	GGATCTCTTCATGAAACGAG	0.681694	0	0	0.604405	0	0
7298_3_TTCCAAGGGAGTGAAAATCT|6240_4_TGGCAAACACTCTCCCATGG|RRM1|TYMS	7298_3_TTCCAAGGGAGTGAAAATCT|6240_4_TGGCAAACACTCTCCCATGG	TTCCAAGGGAGTGAAAATCT|TGGCAAACACTCTCCCATGG	RRM1|TYMS	RRM1|TYMS	RRM1	TYMS	TYMS|RRM1	TYMS	RRM1	BR|BR	Project Achilles/MASHUP	gene|gene	geneB|geneA		TTCCAAGGGAGTGAAAATCT	TGGCAAACACTCTCCCATGG	0.681694	0	0	0.818788	0	0
chr11:4127294-4127313_RRM1_+|F1|RRM1|TYMS	chr11:4127294-4127313_RRM1_+|F1	GTAATCCAAGGCTTGTACAG|GTATCAACAGAGTGTCAGAT	RRM1|TYMS	RRM1|TYMS	RRM1	TYMS	RRM1|F1	RRM1	F1	TO|CO	Project Achilles/MASHUP	gene|safe_control	geneA|safe_control	RRM1	GTAATCCAAGGCTTGTACAG	GTATCAACAGAGTGTCAGAT	0.818788	0	0	0.559646	0	0
F5|chr18:657851-657870_TYMS_+|RRM1|TYMS	F5|chr18:657851-657870_TYMS_+	GTGAAGATGATCGCTTATAC|ATCCAACACATCCTCCGCTG	RRM1|TYMS	RRM1|TYMS	RRM1	TYMS	F5|TYMS	F5	TYMS	CO|TO	Project Achilles/MASHUP	safe_control|gene	safe_control|geneB	TYMS	GTGAAGATGATCGCTTATAC	ATCCAACACATCCTCCGCTG	0.772678	0	0	0.818788	0	0
chr11:4128702-4128721_RRM1_+|F2|RRM1|TYMS	chr11:4128702-4128721_RRM1_+|F2	TAATGGCAAACACTCTCCCA|GGATGAAACTTCATCTAACT	RRM1|TYMS	RRM1|TYMS	RRM1	TYMS	RRM1|F2	RRM1	F2	TO|CO	Project Achilles/MASHUP	gene|safe_control	geneA|safe_control	RRM1	TAATGGCAAACACTCTCCCA	GGATGAAACTTCATCTAACT	0.772678	0	0	0.720768	0	0
F6|chr18:659652-659671_TYMS_-|RRM1|TYMS	F6|chr18:659652-659671_TYMS_-	GTTCTGCATGAGAAGCACTA|ACACGTTTGGTTGTCAGCAG	RRM1|TYMS	RRM1|TYMS	RRM1	TYMS	F6|TYMS	F6	TYMS	CO|TO	Project Achilles/MASHUP	safe_control|gene	safe_control|geneB	TYMS	GTTCTGCATGAGAAGCACTA	ACACGTTTGGTTGTCAGCAG	0.772678	0	0	0.818788	0	0
6240_7_CCTACCTAGAAAGTTGTGGG|F3|RRM1|TYMS	6240_7_CCTACCTAGAAAGTTGTGGG|F3	CCTACCTAGAAAGTTGTGGG|GATCAGGGAATCTTTGAGAA	RRM1|TYMS	RRM1|TYMS	RRM1	TYMS	RRM1|F3	RRM1	F3	BR|CO	Project Achilles/MASHUP	gene|safe_control	geneA|safe_control	RRM1	CCTACCTAGAAAGTTGTGGG	GATCAGGGAATCTTTGAGAA	0.686012	0	0	0.723898	0	0
F7|7298_2_ACCAAACGTGTGTTCTGGAA|RRM1|TYMS	F7|7298_2_ACCAAACGTGTGTTCTGGAA	GTTTCAACCATTAGGGGGCT|ACCAAACGTGTGTTCTGGAA	RRM1|TYMS	RRM1|TYMS	RRM1	TYMS	F7|TYMS	F7	TYMS	CO|BR	Project Achilles/MASHUP	safe_control|gene	safe_control|geneB	TYMS	GTTTCAACCATTAGGGGGCT	ACCAAACGTGTGTTCTGGAA	0.545469	0	0	0.686166	0	0
6240_14_CTTGTACCCCAATTCCAATG|F4|RRM1|TYMS	6240_14_CTTGTACCCCAATTCCAATG|F4	CTTGTACCCCAATTCCAATG|GATGTTCACTGTTAATTGAT	RRM1|TYMS	RRM1|TYMS	RRM1	TYMS	RRM1|F4	RRM1	F4	BR|CO	Project Achilles/MASHUP	gene|safe_control	geneA|safe_control	RRM1	CTTGTACCCCAATTCCAATG	GATGTTCACTGTTAATTGAT	0.818788	0	0	0.604559	0	0
F8|7298_4_ATGTGCGCTTGGAATCCAAG|RRM1|TYMS	F8|7298_4_ATGTGCGCTTGGAATCCAAG	GCTTTCTATGTAGTACACTT|ATGTGCGCTTGGAATCCAAG	RRM1|TYMS	RRM1|TYMS	RRM1	TYMS	F8|TYMS	F8	TYMS	CO|BR	Project Achilles/MASHUP	safe_control|gene	safe_control|geneB	TYMS	GCTTTCTATGTAGTACACTT	ATGTGCGCTTGGAATCCAAG	0.639161	0	0	0.832966	0	0
chr18:670729-670748_TYMS_-|F1|RRM1|TYMS	chr18:670729-670748_TYMS_-|F1	TCACCACATAGAACTGGCAG|GTATCAACAGAGTGTCAGAT	RRM1|TYMS	RRM1|TYMS	RRM1	TYMS	TYMS|F1	TYMS	F1	TO|CO	Project Achilles/MASHUP	gene|safe_control	geneB|safe_control	TYMS	TCACCACATAGAACTGGCAG	GTATCAACAGAGTGTCAGAT	0.748969	0	0	0.559646	0	0
F5|chr11:4139670-4139689_RRM1_+|RRM1|TYMS	F5|chr11:4139670-4139689_RRM1_+	GTGAAGATGATCGCTTATAC|TACTGGCAGCTACATTGCTG	RRM1|TYMS	RRM1|TYMS	RRM1	TYMS	F5|RRM1	F5	RRM1	CO|TO	Project Achilles/MASHUP	safe_control|gene	safe_control|geneA	RRM1	GTGAAGATGATCGCTTATAC	TACTGGCAGCTACATTGCTG	0.772678	0	0	0.85652	0	0
chr18:672887-672906_TYMS_-|F2|RRM1|TYMS	chr18:672887-672906_TYMS_-|F2	TTTCGAAGAATCCTGAGCTT|GGATGAAACTTCATCTAACT	RRM1|TYMS	RRM1|TYMS	RRM1	TYMS	TYMS|F2	TYMS	F2	TO|CO	Project Achilles/MASHUP	gene|safe_control	geneB|safe_control	TYMS	TTTCGAAGAATCCTGAGCTT	GGATGAAACTTCATCTAACT	0.749123	0	0	0.720768	0	0
F6|chr11:4144534-4144553_RRM1_+|RRM1|TYMS	F6|chr11:4144534-4144553_RRM1_+	GTTCTGCATGAGAAGCACTA|AAGAGCAACCAGCAGAACCT	RRM1|TYMS	RRM1|TYMS	RRM1	TYMS	F6|RRM1	F6	RRM1	CO|TO	Project Achilles/MASHUP	safe_control|gene	safe_control|geneA	RRM1	GTTCTGCATGAGAAGCACTA	AAGAGCAACCAGCAGAACCT	0.772678	0	0	0.763301	0	0
7298_4_TCTACAGATTATTCAGGACA|F3|RRM1|TYMS	7298_4_TCTACAGATTATTCAGGACA|F3	TCTACAGATTATTCAGGACA|GATCAGGGAATCTTTGAGAA	RRM1|TYMS	RRM1|TYMS	RRM1	TYMS	TYMS|F3	TYMS	F3	BR|CO	Project Achilles/MASHUP	gene|safe_control	geneB|safe_control	TYMS	TCTACAGATTATTCAGGACA	GATCAGGGAATCTTTGAGAA	0.569342	0	0	0.723898	0	0
F7|6240_10_GGATCTCTTCATGAAACGAG|RRM1|TYMS	F7|6240_10_GGATCTCTTCATGAAACGAG	GTTTCAACCATTAGGGGGCT|GGATCTCTTCATGAAACGAG	RRM1|TYMS	RRM1|TYMS	RRM1	TYMS	F7|RRM1	F7	RRM1	CO|BR	Project Achilles/MASHUP	safe_control|gene	safe_control|geneA	RRM1	GTTTCAACCATTAGGGGGCT	GGATCTCTTCATGAAACGAG	0.545469	0	0	0.604405	0	0
7298_3_TTCCAAGGGAGTGAAAATCT|F4|RRM1|TYMS	7298_3_TTCCAAGGGAGTGAAAATCT|F4	TTCCAAGGGAGTGAAAATCT|GATGTTCACTGTTAATTGAT	RRM1|TYMS	RRM1|TYMS	RRM1	TYMS	TYMS|F4	TYMS	F4	BR|CO	Project Achilles/MASHUP	gene|safe_control	geneB|safe_control	TYMS	TTCCAAGGGAGTGAAAATCT	GATGTTCACTGTTAATTGAT	0.681694	0	0	0.604559	0	0
F8|6240_4_TGGCAAACACTCTCCCATGG|RRM1|TYMS	F8|6240_4_TGGCAAACACTCTCCCATGG	GCTTTCTATGTAGTACACTT|TGGCAAACACTCTCCCATGG	RRM1|TYMS	RRM1|TYMS	RRM1	TYMS	F8|RRM1	F8	RRM1	CO|BR	Project Achilles/MASHUP	safe_control|gene	safe_control|geneA	RRM1	GCTTTCTATGTAGTACACTT	TGGCAAACACTCTCCCATGG	0.639161	0	0	0.818788	0	0
chr5:82400845-82400864_XRCC4_+|chr22:42018038-42018057_XRCC6_+|XRCC4|XRCC6	chr5:82400845-82400864_XRCC4_+|chr22:42018038-42018057_XRCC6_+	TTACTGATGGTCATTCAGCA|CGAGGGCGATGAAGAAGCAG	XRCC4|XRCC6	XRCC4|XRCC6	XRCC4	XRCC6	XRCC4|XRCC6	XRCC4	XRCC6	TO|TO	Project Achilles/MASHUP	gene|gene	geneA|geneB		TTACTGATGGTCATTCAGCA	CGAGGGCGATGAAGAAGCAG	0.723898	0	0	0.718213	0	0
chr5:82400845-82400864_XRCC4_+|2547_8_CTCCTCTGGGTACACGAACA|XRCC4|XRCC6	chr5:82400845-82400864_XRCC4_+|2547_8_CTCCTCTGGGTACACGAACA	TTACTGATGGTCATTCAGCA|CTCCTCTGGGTACACGAACA	XRCC4|XRCC6	XRCC4|XRCC6	XRCC4	XRCC6	XRCC4|XRCC6	XRCC4	XRCC6	TO|BR	Project Achilles/MASHUP	gene|gene	geneA|geneB		TTACTGATGGTCATTCAGCA	CTCCTCTGGGTACACGAACA	0.723898	0	0	0.763301	0	0
chr5:82400845-82400864_XRCC4_+|2547_5_GGTGATCTCCGAGATACAGG|XRCC4|XRCC6	chr5:82400845-82400864_XRCC4_+|2547_5_GGTGATCTCCGAGATACAGG	TTACTGATGGTCATTCAGCA|GGTGATCTCCGAGATACAGG	XRCC4|XRCC6	XRCC4|XRCC6	XRCC4	XRCC6	XRCC4|XRCC6	XRCC4	XRCC6	TO|BR	Project Achilles/MASHUP	gene|gene	geneA|geneB		TTACTGATGGTCATTCAGCA	GGTGATCTCCGAGATACAGG	0.723898	0	0	0.832966	0	0
chr5:82406869-82406888_XRCC4_+|chr22:42018038-42018057_XRCC6_+|XRCC4|XRCC6	chr5:82406869-82406888_XRCC4_+|chr22:42018038-42018057_XRCC6_+	AGAAGCTGATGACATGGCAA|CGAGGGCGATGAAGAAGCAG	XRCC4|XRCC6	XRCC4|XRCC6	XRCC4	XRCC6	XRCC4|XRCC6	XRCC4	XRCC6	TO|TO	Project Achilles/MASHUP	gene|gene	geneA|geneB		AGAAGCTGATGACATGGCAA	CGAGGGCGATGAAGAAGCAG	0.749123	0	0	0.718213	0	0
chr5:82406869-82406888_XRCC4_+|2547_8_CTCCTCTGGGTACACGAACA|XRCC4|XRCC6	chr5:82406869-82406888_XRCC4_+|2547_8_CTCCTCTGGGTACACGAACA	AGAAGCTGATGACATGGCAA|CTCCTCTGGGTACACGAACA	XRCC4|XRCC6	XRCC4|XRCC6	XRCC4	XRCC6	XRCC4|XRCC6	XRCC4	XRCC6	TO|BR	Project Achilles/MASHUP	gene|gene	geneA|geneB		AGAAGCTGATGACATGGCAA	CTCCTCTGGGTACACGAACA	0.749123	0	0	0.763301	0	0
chr5:82406869-82406888_XRCC4_+|2547_5_GGTGATCTCCGAGATACAGG|XRCC4|XRCC6	chr5:82406869-82406888_XRCC4_+|2547_5_GGTGATCTCCGAGATACAGG	AGAAGCTGATGACATGGCAA|GGTGATCTCCGAGATACAGG	XRCC4|XRCC6	XRCC4|XRCC6	XRCC4	XRCC6	XRCC4|XRCC6	XRCC4	XRCC6	TO|BR	Project Achilles/MASHUP	gene|gene	geneA|geneB		AGAAGCTGATGACATGGCAA	GGTGATCTCCGAGATACAGG	0.749123	0	0	0.832966	0	0
7518_2_ATGGTCATTCAGCATGGACT|chr22:42018038-42018057_XRCC6_+|XRCC4|XRCC6	7518_2_ATGGTCATTCAGCATGGACT|chr22:42018038-42018057_XRCC6_+	ATGGTCATTCAGCATGGACT|CGAGGGCGATGAAGAAGCAG	XRCC4|XRCC6	XRCC4|XRCC6	XRCC4	XRCC6	XRCC4|XRCC6	XRCC4	XRCC6	BR|TO	Project Achilles/MASHUP	gene|gene	geneA|geneB		ATGGTCATTCAGCATGGACT	CGAGGGCGATGAAGAAGCAG	0.749123	0	0	0.718213	0	0
7518_2_ATGGTCATTCAGCATGGACT|2547_8_CTCCTCTGGGTACACGAACA|XRCC4|XRCC6	7518_2_ATGGTCATTCAGCATGGACT|2547_8_CTCCTCTGGGTACACGAACA	ATGGTCATTCAGCATGGACT|CTCCTCTGGGTACACGAACA	XRCC4|XRCC6	XRCC4|XRCC6	XRCC4	XRCC6	XRCC4|XRCC6	XRCC4	XRCC6	BR|BR	Project Achilles/MASHUP	gene|gene	geneA|geneB		ATGGTCATTCAGCATGGACT	CTCCTCTGGGTACACGAACA	0.749123	0	0	0.763301	0	0
7518_2_ATGGTCATTCAGCATGGACT|2547_5_GGTGATCTCCGAGATACAGG|XRCC4|XRCC6	7518_2_ATGGTCATTCAGCATGGACT|2547_5_GGTGATCTCCGAGATACAGG	ATGGTCATTCAGCATGGACT|GGTGATCTCCGAGATACAGG	XRCC4|XRCC6	XRCC4|XRCC6	XRCC4	XRCC6	XRCC4|XRCC6	XRCC4	XRCC6	BR|BR	Project Achilles/MASHUP	gene|gene	geneA|geneB		ATGGTCATTCAGCATGGACT	GGTGATCTCCGAGATACAGG	0.749123	0	0	0.832966	0	0
7518_4_ATTGGAATGATGTTCAAGGA|chr22:42018038-42018057_XRCC6_+|XRCC4|XRCC6	7518_4_ATTGGAATGATGTTCAAGGA|chr22:42018038-42018057_XRCC6_+	ATTGGAATGATGTTCAAGGA|CGAGGGCGATGAAGAAGCAG	XRCC4|XRCC6	XRCC4|XRCC6	XRCC4	XRCC6	XRCC4|XRCC6	XRCC4	XRCC6	BR|TO	Project Achilles/MASHUP	gene|gene	geneA|geneB		ATTGGAATGATGTTCAAGGA	CGAGGGCGATGAAGAAGCAG	0.686166	0	0	0.718213	0	0
7518_4_ATTGGAATGATGTTCAAGGA|2547_8_CTCCTCTGGGTACACGAACA|XRCC4|XRCC6	7518_4_ATTGGAATGATGTTCAAGGA|2547_8_CTCCTCTGGGTACACGAACA	ATTGGAATGATGTTCAAGGA|CTCCTCTGGGTACACGAACA	XRCC4|XRCC6	XRCC4|XRCC6	XRCC4	XRCC6	XRCC4|XRCC6	XRCC4	XRCC6	BR|BR	Project Achilles/MASHUP	gene|gene	geneA|geneB		ATTGGAATGATGTTCAAGGA	CTCCTCTGGGTACACGAACA	0.686166	0	0	0.763301	0	0
7518_4_ATTGGAATGATGTTCAAGGA|2547_5_GGTGATCTCCGAGATACAGG|XRCC4|XRCC6	7518_4_ATTGGAATGATGTTCAAGGA|2547_5_GGTGATCTCCGAGATACAGG	ATTGGAATGATGTTCAAGGA|GGTGATCTCCGAGATACAGG	XRCC4|XRCC6	XRCC4|XRCC6	XRCC4	XRCC6	XRCC4|XRCC6	XRCC4	XRCC6	BR|BR	Project Achilles/MASHUP	gene|gene	geneA|geneB		ATTGGAATGATGTTCAAGGA	GGTGATCTCCGAGATACAGG	0.686166	0	0	0.832966	0	0
chr22:42033748-42033767_XRCC6_+|chr5:82491630-82491649_XRCC4_-|XRCC4|XRCC6	chr22:42033748-42033767_XRCC6_+|chr5:82491630-82491649_XRCC4_-	GTTGCGGAAGGTTCGCGCCA|GTTCTCTAATGACTTCAGCT	XRCC4|XRCC6	XRCC4|XRCC6	XRCC4	XRCC6	XRCC6|XRCC4	XRCC6	XRCC4	TO|TO	Project Achilles/MASHUP	gene|gene	geneB|geneA		GTTGCGGAAGGTTCGCGCCA	GTTCTCTAATGACTTCAGCT	0.731213	0	0	0.686166	0	0
chr22:42033748-42033767_XRCC6_+|chr5:82554468-82554487_XRCC4_-|XRCC4|XRCC6	chr22:42033748-42033767_XRCC6_+|chr5:82554468-82554487_XRCC4_-	GTTGCGGAAGGTTCGCGCCA|TCTTGAAGCTGATTCTCCTG	XRCC4|XRCC6	XRCC4|XRCC6	XRCC4	XRCC6	XRCC6|XRCC4	XRCC6	XRCC4	TO|TO	Project Achilles/MASHUP	gene|gene	geneB|geneA		GTTGCGGAAGGTTCGCGCCA	TCTTGAAGCTGATTCTCCTG	0.731213	0	0	0.804611	0	0
chr22:42033748-42033767_XRCC6_+|7518_5_TGGAGACTGATCTTTATAAG|XRCC4|XRCC6	chr22:42033748-42033767_XRCC6_+|7518_5_TGGAGACTGATCTTTATAAG	GTTGCGGAAGGTTCGCGCCA|TGGAGACTGATCTTTATAAG	XRCC4|XRCC6	XRCC4|XRCC6	XRCC4	XRCC6	XRCC6|XRCC4	XRCC6	XRCC4	TO|BR	Project Achilles/MASHUP	gene|gene	geneB|geneA		GTTGCGGAAGGTTCGCGCCA	TGGAGACTGATCTTTATAAG	0.731213	0	0	0.804611	0	0
chr22:42033748-42033767_XRCC6_+|7518_3_TTAAACGTGTATACATCAGC|XRCC4|XRCC6	chr22:42033748-42033767_XRCC6_+|7518_3_TTAAACGTGTATACATCAGC	GTTGCGGAAGGTTCGCGCCA|TTAAACGTGTATACATCAGC	XRCC4|XRCC6	XRCC4|XRCC6	XRCC4	XRCC6	XRCC6|XRCC4	XRCC6	XRCC4	TO|BR	Project Achilles/MASHUP	gene|gene	geneB|geneA		GTTGCGGAAGGTTCGCGCCA	TTAAACGTGTATACATCAGC	0.731213	0	0	0.653339	0	0
chr22:42049691-42049710_XRCC6_-|chr5:82491630-82491649_XRCC4_-|XRCC4|XRCC6	chr22:42049691-42049710_XRCC6_-|chr5:82491630-82491649_XRCC4_-	TATCTCTGCCACATACCTGG|GTTCTCTAATGACTTCAGCT	XRCC4|XRCC6	XRCC4|XRCC6	XRCC4	XRCC6	XRCC6|XRCC4	XRCC6	XRCC4	TO|TO	Project Achilles/MASHUP	gene|gene	geneB|geneA		TATCTCTGCCACATACCTGG	GTTCTCTAATGACTTCAGCT	0.751359	0.5	0.605	0.686166	0	0
chr22:42049691-42049710_XRCC6_-|chr5:82554468-82554487_XRCC4_-|XRCC4|XRCC6	chr22:42049691-42049710_XRCC6_-|chr5:82554468-82554487_XRCC4_-	TATCTCTGCCACATACCTGG|TCTTGAAGCTGATTCTCCTG	XRCC4|XRCC6	XRCC4|XRCC6	XRCC4	XRCC6	XRCC6|XRCC4	XRCC6	XRCC4	TO|TO	Project Achilles/MASHUP	gene|gene	geneB|geneA		TATCTCTGCCACATACCTGG	TCTTGAAGCTGATTCTCCTG	0.751359	0.5	0.605	0.804611	0	0
chr22:42049691-42049710_XRCC6_-|7518_5_TGGAGACTGATCTTTATAAG|XRCC4|XRCC6	chr22:42049691-42049710_XRCC6_-|7518_5_TGGAGACTGATCTTTATAAG	TATCTCTGCCACATACCTGG|TGGAGACTGATCTTTATAAG	XRCC4|XRCC6	XRCC4|XRCC6	XRCC4	XRCC6	XRCC6|XRCC4	XRCC6	XRCC4	TO|BR	Project Achilles/MASHUP	gene|gene	geneB|geneA		TATCTCTGCCACATACCTGG	TGGAGACTGATCTTTATAAG	0.751359	0.5	0.605	0.804611	0	0
chr22:42049691-42049710_XRCC6_-|7518_3_TTAAACGTGTATACATCAGC|XRCC4|XRCC6	chr22:42049691-42049710_XRCC6_-|7518_3_TTAAACGTGTATACATCAGC	TATCTCTGCCACATACCTGG|TTAAACGTGTATACATCAGC	XRCC4|XRCC6	XRCC4|XRCC6	XRCC4	XRCC6	XRCC6|XRCC4	XRCC6	XRCC4	TO|BR	Project Achilles/MASHUP	gene|gene	geneB|geneA		TATCTCTGCCACATACCTGG	TTAAACGTGTATACATCAGC	0.751359	0.5	0.605	0.653339	0	0
2547_7_TGAGACCTCTTGGTATCGCT|chr5:82491630-82491649_XRCC4_-|XRCC4|XRCC6	2547_7_TGAGACCTCTTGGTATCGCT|chr5:82491630-82491649_XRCC4_-	TGAGACCTCTTGGTATCGCT|GTTCTCTAATGACTTCAGCT	XRCC4|XRCC6	XRCC4|XRCC6	XRCC4	XRCC6	XRCC6|XRCC4	XRCC6	XRCC4	BR|TO	Project Achilles/MASHUP	gene|gene	geneB|geneA		TGAGACCTCTTGGTATCGCT	GTTCTCTAATGACTTCAGCT	0.632914	0.8	1	0.686166	0	0
2547_7_TGAGACCTCTTGGTATCGCT|chr5:82554468-82554487_XRCC4_-|XRCC4|XRCC6	2547_7_TGAGACCTCTTGGTATCGCT|chr5:82554468-82554487_XRCC4_-	TGAGACCTCTTGGTATCGCT|TCTTGAAGCTGATTCTCCTG	XRCC4|XRCC6	XRCC4|XRCC6	XRCC4	XRCC6	XRCC6|XRCC4	XRCC6	XRCC4	BR|TO	Project Achilles/MASHUP	gene|gene	geneB|geneA		TGAGACCTCTTGGTATCGCT	TCTTGAAGCTGATTCTCCTG	0.632914	0.8	1	0.804611	0	0
2547_7_TGAGACCTCTTGGTATCGCT|7518_5_TGGAGACTGATCTTTATAAG|XRCC4|XRCC6	2547_7_TGAGACCTCTTGGTATCGCT|7518_5_TGGAGACTGATCTTTATAAG	TGAGACCTCTTGGTATCGCT|TGGAGACTGATCTTTATAAG	XRCC4|XRCC6	XRCC4|XRCC6	XRCC4	XRCC6	XRCC6|XRCC4	XRCC6	XRCC4	BR|BR	Project Achilles/MASHUP	gene|gene	geneB|geneA		TGAGACCTCTTGGTATCGCT	TGGAGACTGATCTTTATAAG	0.632914	0.8	1	0.804611	0	0
2547_7_TGAGACCTCTTGGTATCGCT|7518_3_TTAAACGTGTATACATCAGC|XRCC4|XRCC6	2547_7_TGAGACCTCTTGGTATCGCT|7518_3_TTAAACGTGTATACATCAGC	TGAGACCTCTTGGTATCGCT|TTAAACGTGTATACATCAGC	XRCC4|XRCC6	XRCC4|XRCC6	XRCC4	XRCC6	XRCC6|XRCC4	XRCC6	XRCC4	BR|BR	Project Achilles/MASHUP	gene|gene	geneB|geneA		TGAGACCTCTTGGTATCGCT	TTAAACGTGTATACATCAGC	0.632914	0.8	1	0.653339	0	0
2547_5_TTCCAAGACATGATGGGCCA|chr5:82491630-82491649_XRCC4_-|XRCC4|XRCC6	2547_5_TTCCAAGACATGATGGGCCA|chr5:82491630-82491649_XRCC4_-	TTCCAAGACATGATGGGCCA|GTTCTCTAATGACTTCAGCT	XRCC4|XRCC6	XRCC4|XRCC6	XRCC4	XRCC6	XRCC6|XRCC4	XRCC6	XRCC4	BR|TO	Project Achilles/MASHUP	gene|gene	geneB|geneA		TTCCAAGACATGATGGGCCA	GTTCTCTAATGACTTCAGCT	0.734946	0.333333	0.921	0.686166	0	0
2547_5_TTCCAAGACATGATGGGCCA|chr5:82554468-82554487_XRCC4_-|XRCC4|XRCC6	2547_5_TTCCAAGACATGATGGGCCA|chr5:82554468-82554487_XRCC4_-	TTCCAAGACATGATGGGCCA|TCTTGAAGCTGATTCTCCTG	XRCC4|XRCC6	XRCC4|XRCC6	XRCC4	XRCC6	XRCC6|XRCC4	XRCC6	XRCC4	BR|TO	Project Achilles/MASHUP	gene|gene	geneB|geneA		TTCCAAGACATGATGGGCCA	TCTTGAAGCTGATTCTCCTG	0.734946	0.333333	0.921	0.804611	0	0
2547_5_TTCCAAGACATGATGGGCCA|7518_5_TGGAGACTGATCTTTATAAG|XRCC4|XRCC6	2547_5_TTCCAAGACATGATGGGCCA|7518_5_TGGAGACTGATCTTTATAAG	TTCCAAGACATGATGGGCCA|TGGAGACTGATCTTTATAAG	XRCC4|XRCC6	XRCC4|XRCC6	XRCC4	XRCC6	XRCC6|XRCC4	XRCC6	XRCC4	BR|BR	Project Achilles/MASHUP	gene|gene	geneB|geneA		TTCCAAGACATGATGGGCCA	TGGAGACTGATCTTTATAAG	0.734946	0.333333	0.921	0.804611	0	0
2547_5_TTCCAAGACATGATGGGCCA|7518_3_TTAAACGTGTATACATCAGC|XRCC4|XRCC6	2547_5_TTCCAAGACATGATGGGCCA|7518_3_TTAAACGTGTATACATCAGC	TTCCAAGACATGATGGGCCA|TTAAACGTGTATACATCAGC	XRCC4|XRCC6	XRCC4|XRCC6	XRCC4	XRCC6	XRCC6|XRCC4	XRCC6	XRCC4	BR|BR	Project Achilles/MASHUP	gene|gene	geneB|geneA		TTCCAAGACATGATGGGCCA	TTAAACGTGTATACATCAGC	0.734946	0.333333	0.921	0.653339	0	0
chr5:82400845-82400864_XRCC4_+|F1|XRCC4|XRCC6	chr5:82400845-82400864_XRCC4_+|F1	TTACTGATGGTCATTCAGCA|GTATCAACAGAGTGTCAGAT	XRCC4|XRCC6	XRCC4|XRCC6	XRCC4	XRCC6	XRCC4|F1	XRCC4	F1	TO|CO	Project Achilles/MASHUP	gene|safe_control	geneA|safe_control	XRCC4	TTACTGATGGTCATTCAGCA	GTATCAACAGAGTGTCAGAT	0.723898	0	0	0.559646	0	0
F5|chr22:42018038-42018057_XRCC6_+|XRCC4|XRCC6	F5|chr22:42018038-42018057_XRCC6_+	GTGAAGATGATCGCTTATAC|CGAGGGCGATGAAGAAGCAG	XRCC4|XRCC6	XRCC4|XRCC6	XRCC4	XRCC6	F5|XRCC6	F5	XRCC6	CO|TO	Project Achilles/MASHUP	safe_control|gene	safe_control|geneB	XRCC6	GTGAAGATGATCGCTTATAC	CGAGGGCGATGAAGAAGCAG	0.772678	0	0	0.718213	0	0
chr5:82406869-82406888_XRCC4_+|F2|XRCC4|XRCC6	chr5:82406869-82406888_XRCC4_+|F2	AGAAGCTGATGACATGGCAA|GGATGAAACTTCATCTAACT	XRCC4|XRCC6	XRCC4|XRCC6	XRCC4	XRCC6	XRCC4|F2	XRCC4	F2	TO|CO	Project Achilles/MASHUP	gene|safe_control	geneA|safe_control	XRCC4	AGAAGCTGATGACATGGCAA	GGATGAAACTTCATCTAACT	0.749123	0	0	0.720768	0	0
7518_2_ATGGTCATTCAGCATGGACT|F3|XRCC4|XRCC6	7518_2_ATGGTCATTCAGCATGGACT|F3	ATGGTCATTCAGCATGGACT|GATCAGGGAATCTTTGAGAA	XRCC4|XRCC6	XRCC4|XRCC6	XRCC4	XRCC6	XRCC4|F3	XRCC4	F3	BR|CO	Project Achilles/MASHUP	gene|safe_control	geneA|safe_control	XRCC4	ATGGTCATTCAGCATGGACT	GATCAGGGAATCTTTGAGAA	0.749123	0	0	0.723898	0	0
F7|2547_8_CTCCTCTGGGTACACGAACA|XRCC4|XRCC6	F7|2547_8_CTCCTCTGGGTACACGAACA	GTTTCAACCATTAGGGGGCT|CTCCTCTGGGTACACGAACA	XRCC4|XRCC6	XRCC4|XRCC6	XRCC4	XRCC6	F7|XRCC6	F7	XRCC6	CO|BR	Project Achilles/MASHUP	safe_control|gene	safe_control|geneB	XRCC6	GTTTCAACCATTAGGGGGCT	CTCCTCTGGGTACACGAACA	0.545469	0	0	0.763301	0	0
7518_4_ATTGGAATGATGTTCAAGGA|F4|XRCC4|XRCC6	7518_4_ATTGGAATGATGTTCAAGGA|F4	ATTGGAATGATGTTCAAGGA|GATGTTCACTGTTAATTGAT	XRCC4|XRCC6	XRCC4|XRCC6	XRCC4	XRCC6	XRCC4|F4	XRCC4	F4	BR|CO	Project Achilles/MASHUP	gene|safe_control	geneA|safe_control	XRCC4	ATTGGAATGATGTTCAAGGA	GATGTTCACTGTTAATTGAT	0.686166	0	0	0.604559	0	0
F8|2547_5_GGTGATCTCCGAGATACAGG|XRCC4|XRCC6	F8|2547_5_GGTGATCTCCGAGATACAGG	GCTTTCTATGTAGTACACTT|GGTGATCTCCGAGATACAGG	XRCC4|XRCC6	XRCC4|XRCC6	XRCC4	XRCC6	F8|XRCC6	F8	XRCC6	CO|BR	Project Achilles/MASHUP	safe_control|gene	safe_control|geneB	XRCC6	GCTTTCTATGTAGTACACTT	GGTGATCTCCGAGATACAGG	0.639161	0	0	0.832966	0	0
chr22:42033748-42033767_XRCC6_+|F1|XRCC4|XRCC6	chr22:42033748-42033767_XRCC6_+|F1	GTTGCGGAAGGTTCGCGCCA|GTATCAACAGAGTGTCAGAT	XRCC4|XRCC6	XRCC4|XRCC6	XRCC4	XRCC6	XRCC6|F1	XRCC6	F1	TO|CO	Project Achilles/MASHUP	gene|safe_control	geneB|safe_control	XRCC6	GTTGCGGAAGGTTCGCGCCA	GTATCAACAGAGTGTCAGAT	0.731213	0	0	0.559646	0	0
F5|chr5:82491630-82491649_XRCC4_-|XRCC4|XRCC6	F5|chr5:82491630-82491649_XRCC4_-	GTGAAGATGATCGCTTATAC|GTTCTCTAATGACTTCAGCT	XRCC4|XRCC6	XRCC4|XRCC6	XRCC4	XRCC6	F5|XRCC4	F5	XRCC4	CO|TO	Project Achilles/MASHUP	safe_control|gene	safe_control|geneA	XRCC4	GTGAAGATGATCGCTTATAC	GTTCTCTAATGACTTCAGCT	0.772678	0	0	0.686166	0	0
chr22:42049691-42049710_XRCC6_-|F2|XRCC4|XRCC6	chr22:42049691-42049710_XRCC6_-|F2	TATCTCTGCCACATACCTGG|GGATGAAACTTCATCTAACT	XRCC4|XRCC6	XRCC4|XRCC6	XRCC4	XRCC6	XRCC6|F2	XRCC6	F2	TO|CO	Project Achilles/MASHUP	gene|safe_control	geneB|safe_control	XRCC6	TATCTCTGCCACATACCTGG	GGATGAAACTTCATCTAACT	0.751359	0.5	0.605	0.720768	0	0
F6|chr5:82554468-82554487_XRCC4_-|XRCC4|XRCC6	F6|chr5:82554468-82554487_XRCC4_-	GTTCTGCATGAGAAGCACTA|TCTTGAAGCTGATTCTCCTG	XRCC4|XRCC6	XRCC4|XRCC6	XRCC4	XRCC6	F6|XRCC4	F6	XRCC4	CO|TO	Project Achilles/MASHUP	safe_control|gene	safe_control|geneA	XRCC4	GTTCTGCATGAGAAGCACTA	TCTTGAAGCTGATTCTCCTG	0.772678	0	0	0.804611	0	0
2547_7_TGAGACCTCTTGGTATCGCT|F3|XRCC4|XRCC6	2547_7_TGAGACCTCTTGGTATCGCT|F3	TGAGACCTCTTGGTATCGCT|GATCAGGGAATCTTTGAGAA	XRCC4|XRCC6	XRCC4|XRCC6	XRCC4	XRCC6	XRCC6|F3	XRCC6	F3	BR|CO	Project Achilles/MASHUP	gene|safe_control	geneB|safe_control	XRCC6	TGAGACCTCTTGGTATCGCT	GATCAGGGAATCTTTGAGAA	0.632914	0.8	1	0.723898	0	0
F7|7518_5_TGGAGACTGATCTTTATAAG|XRCC4|XRCC6	F7|7518_5_TGGAGACTGATCTTTATAAG	GTTTCAACCATTAGGGGGCT|TGGAGACTGATCTTTATAAG	XRCC4|XRCC6	XRCC4|XRCC6	XRCC4	XRCC6	F7|XRCC4	F7	XRCC4	CO|BR	Project Achilles/MASHUP	safe_control|gene	safe_control|geneA	XRCC4	GTTTCAACCATTAGGGGGCT	TGGAGACTGATCTTTATAAG	0.545469	0	0	0.804611	0	0
2547_5_TTCCAAGACATGATGGGCCA|F4|XRCC4|XRCC6	2547_5_TTCCAAGACATGATGGGCCA|F4	TTCCAAGACATGATGGGCCA|GATGTTCACTGTTAATTGAT	XRCC4|XRCC6	XRCC4|XRCC6	XRCC4	XRCC6	XRCC6|F4	XRCC6	F4	BR|CO	Project Achilles/MASHUP	gene|safe_control	geneB|safe_control	XRCC6	TTCCAAGACATGATGGGCCA	GATGTTCACTGTTAATTGAT	0.734946	0.333333	0.921	0.604559	0	0
F8|7518_3_TTAAACGTGTATACATCAGC|XRCC4|XRCC6	F8|7518_3_TTAAACGTGTATACATCAGC	GCTTTCTATGTAGTACACTT|TTAAACGTGTATACATCAGC	XRCC4|XRCC6	XRCC4|XRCC6	XRCC4	XRCC6	F8|XRCC4	F8	XRCC4	CO|BR	Project Achilles/MASHUP	safe_control|gene	safe_control|geneA	XRCC4	GCTTTCTATGTAGTACACTT	TTAAACGTGTATACATCAGC	0.639161	0	0	0.653339	0	0
chr5:133561441-133561460_PPP2CA_+|chr16:30087700-30087719_PPP4C_-|PPP2CA|PPP4C	chr5:133561441-133561460_PPP2CA_+|chr16:30087700-30087719_PPP4C_-	TACAGCTCACCTTCTCGCAG|CAGGTCGCTGATCTCCGCCA	PPP2CA|PPP4C	PPP2CA|PPP4C	PPP2CA	PPP4C	PPP2CA|PPP4C	PPP2CA	PPP4C	TO|TO	Project Achilles/MASHUP	gene|gene	geneA|geneB		TACAGCTCACCTTCTCGCAG	CAGGTCGCTGATCTCCGCCA	0.832966	0	0	0.763301	0	0
chr5:133561441-133561460_PPP2CA_+|chr16:30092591-30092610_PPP4C_+|PPP2CA|PPP4C	chr5:133561441-133561460_PPP2CA_+|chr16:30092591-30092610_PPP4C_+	TACAGCTCACCTTCTCGCAG|TAGAGGAGAGCAACGTGCAG	PPP2CA|PPP4C	PPP2CA|PPP4C	PPP2CA	PPP4C	PPP2CA|PPP4C	PPP2CA	PPP4C	TO|TO	Project Achilles/MASHUP	gene|gene	geneA|geneB		TACAGCTCACCTTCTCGCAG	TAGAGGAGAGCAACGTGCAG	0.832966	0	0	0.85652	0	0
chr5:133561441-133561460_PPP2CA_+|5531_6_CGATCAGGATAGCGAACCTG|PPP2CA|PPP4C	chr5:133561441-133561460_PPP2CA_+|5531_6_CGATCAGGATAGCGAACCTG	TACAGCTCACCTTCTCGCAG|CGATCAGGATAGCGAACCTG	PPP2CA|PPP4C	PPP2CA|PPP4C	PPP2CA	PPP4C	PPP2CA|PPP4C	PPP2CA	PPP4C	TO|BR	Project Achilles/MASHUP	gene|gene	geneA|geneB		TACAGCTCACCTTCTCGCAG	CGATCAGGATAGCGAACCTG	0.832966	0	0	0.610662	0	0
chr5:133561441-133561460_PPP2CA_+|5531_7_GATTGTCCGAATCTGATCCA|PPP2CA|PPP4C	chr5:133561441-133561460_PPP2CA_+|5531_7_GATTGTCCGAATCTGATCCA	TACAGCTCACCTTCTCGCAG|GATTGTCCGAATCTGATCCA	PPP2CA|PPP4C	PPP2CA|PPP4C	PPP2CA	PPP4C	PPP2CA|PPP4C	PPP2CA	PPP4C	TO|BR	Project Achilles/MASHUP	gene|gene	geneA|geneB		TACAGCTCACCTTCTCGCAG	GATTGTCCGAATCTGATCCA	0.832966	0	0	0.749123	0	0
chr5:133561453-133561472_PPP2CA_-|chr16:30087700-30087719_PPP4C_-|PPP2CA|PPP4C	chr5:133561453-133561472_PPP2CA_-|chr16:30087700-30087719_PPP4C_-	GGTCAAGAGCCTCTGCGAGA|CAGGTCGCTGATCTCCGCCA	PPP2CA|PPP4C	PPP2CA|PPP4C	PPP2CA	PPP4C	PPP2CA|PPP4C	PPP2CA	PPP4C	TO|TO	Project Achilles/MASHUP	gene|gene	geneA|geneB		GGTCAAGAGCCTCTGCGAGA	CAGGTCGCTGATCTCCGCCA	0.763301	0	0	0.763301	0	0
chr5:133561453-133561472_PPP2CA_-|chr16:30092591-30092610_PPP4C_+|PPP2CA|PPP4C	chr5:133561453-133561472_PPP2CA_-|chr16:30092591-30092610_PPP4C_+	GGTCAAGAGCCTCTGCGAGA|TAGAGGAGAGCAACGTGCAG	PPP2CA|PPP4C	PPP2CA|PPP4C	PPP2CA	PPP4C	PPP2CA|PPP4C	PPP2CA	PPP4C	TO|TO	Project Achilles/MASHUP	gene|gene	geneA|geneB		GGTCAAGAGCCTCTGCGAGA	TAGAGGAGAGCAACGTGCAG	0.763301	0	0	0.85652	0	0
chr5:133561453-133561472_PPP2CA_-|5531_6_CGATCAGGATAGCGAACCTG|PPP2CA|PPP4C	chr5:133561453-133561472_PPP2CA_-|5531_6_CGATCAGGATAGCGAACCTG	GGTCAAGAGCCTCTGCGAGA|CGATCAGGATAGCGAACCTG	PPP2CA|PPP4C	PPP2CA|PPP4C	PPP2CA	PPP4C	PPP2CA|PPP4C	PPP2CA	PPP4C	TO|BR	Project Achilles/MASHUP	gene|gene	geneA|geneB		GGTCAAGAGCCTCTGCGAGA	CGATCAGGATAGCGAACCTG	0.763301	0	0	0.610662	0	0
chr5:133561453-133561472_PPP2CA_-|5531_7_GATTGTCCGAATCTGATCCA|PPP2CA|PPP4C	chr5:133561453-133561472_PPP2CA_-|5531_7_GATTGTCCGAATCTGATCCA	GGTCAAGAGCCTCTGCGAGA|GATTGTCCGAATCTGATCCA	PPP2CA|PPP4C	PPP2CA|PPP4C	PPP2CA	PPP4C	PPP2CA|PPP4C	PPP2CA	PPP4C	TO|BR	Project Achilles/MASHUP	gene|gene	geneA|geneB		GGTCAAGAGCCTCTGCGAGA	GATTGTCCGAATCTGATCCA	0.763301	0	0	0.749123	0	0
5515_2_AAAAGAATCCAACGTGCAAG|chr16:30087700-30087719_PPP4C_-|PPP2CA|PPP4C	5515_2_AAAAGAATCCAACGTGCAAG|chr16:30087700-30087719_PPP4C_-	AAAAGAATCCAACGTGCAAG|CAGGTCGCTGATCTCCGCCA	PPP2CA|PPP4C	PPP2CA|PPP4C	PPP2CA	PPP4C	PPP2CA|PPP4C	PPP2CA	PPP4C	BR|TO	Project Achilles/MASHUP	gene|gene	geneA|geneB		AAAAGAATCCAACGTGCAAG	CAGGTCGCTGATCTCCGCCA	0.747911	0	0	0.763301	0	0
5515_2_AAAAGAATCCAACGTGCAAG|chr16:30092591-30092610_PPP4C_+|PPP2CA|PPP4C	5515_2_AAAAGAATCCAACGTGCAAG|chr16:30092591-30092610_PPP4C_+	AAAAGAATCCAACGTGCAAG|TAGAGGAGAGCAACGTGCAG	PPP2CA|PPP4C	PPP2CA|PPP4C	PPP2CA	PPP4C	PPP2CA|PPP4C	PPP2CA	PPP4C	BR|TO	Project Achilles/MASHUP	gene|gene	geneA|geneB		AAAAGAATCCAACGTGCAAG	TAGAGGAGAGCAACGTGCAG	0.747911	0	0	0.85652	0	0
5515_2_AAAAGAATCCAACGTGCAAG|5531_6_CGATCAGGATAGCGAACCTG|PPP2CA|PPP4C	5515_2_AAAAGAATCCAACGTGCAAG|5531_6_CGATCAGGATAGCGAACCTG	AAAAGAATCCAACGTGCAAG|CGATCAGGATAGCGAACCTG	PPP2CA|PPP4C	PPP2CA|PPP4C	PPP2CA	PPP4C	PPP2CA|PPP4C	PPP2CA	PPP4C	BR|BR	Project Achilles/MASHUP	gene|gene	geneA|geneB		AAAAGAATCCAACGTGCAAG	CGATCAGGATAGCGAACCTG	0.747911	0	0	0.610662	0	0
5515_2_AAAAGAATCCAACGTGCAAG|5531_7_GATTGTCCGAATCTGATCCA|PPP2CA|PPP4C	5515_2_AAAAGAATCCAACGTGCAAG|5531_7_GATTGTCCGAATCTGATCCA	AAAAGAATCCAACGTGCAAG|GATTGTCCGAATCTGATCCA	PPP2CA|PPP4C	PPP2CA|PPP4C	PPP2CA	PPP4C	PPP2CA|PPP4C	PPP2CA	PPP4C	BR|BR	Project Achilles/MASHUP	gene|gene	geneA|geneB		AAAAGAATCCAACGTGCAAG	GATTGTCCGAATCTGATCCA	0.747911	0	0	0.749123	0	0
5515_3_AACGCATCACCATTCTTCGA|chr16:30087700-30087719_PPP4C_-|PPP2CA|PPP4C	5515_3_AACGCATCACCATTCTTCGA|chr16:30087700-30087719_PPP4C_-	AACGCATCACCATTCTTCGA|CAGGTCGCTGATCTCCGCCA	PPP2CA|PPP4C	PPP2CA|PPP4C	PPP2CA	PPP4C	PPP2CA|PPP4C	PPP2CA	PPP4C	BR|TO	Project Achilles/MASHUP	gene|gene	geneA|geneB		AACGCATCACCATTCTTCGA	CAGGTCGCTGATCTCCGCCA	0.679304	0	0	0.763301	0	0
5515_3_AACGCATCACCATTCTTCGA|chr16:30092591-30092610_PPP4C_+|PPP2CA|PPP4C	5515_3_AACGCATCACCATTCTTCGA|chr16:30092591-30092610_PPP4C_+	AACGCATCACCATTCTTCGA|TAGAGGAGAGCAACGTGCAG	PPP2CA|PPP4C	PPP2CA|PPP4C	PPP2CA	PPP4C	PPP2CA|PPP4C	PPP2CA	PPP4C	BR|TO	Project Achilles/MASHUP	gene|gene	geneA|geneB		AACGCATCACCATTCTTCGA	TAGAGGAGAGCAACGTGCAG	0.679304	0	0	0.85652	0	0
5515_3_AACGCATCACCATTCTTCGA|5531_6_CGATCAGGATAGCGAACCTG|PPP2CA|PPP4C	5515_3_AACGCATCACCATTCTTCGA|5531_6_CGATCAGGATAGCGAACCTG	AACGCATCACCATTCTTCGA|CGATCAGGATAGCGAACCTG	PPP2CA|PPP4C	PPP2CA|PPP4C	PPP2CA	PPP4C	PPP2CA|PPP4C	PPP2CA	PPP4C	BR|BR	Project Achilles/MASHUP	gene|gene	geneA|geneB		AACGCATCACCATTCTTCGA	CGATCAGGATAGCGAACCTG	0.679304	0	0	0.610662	0	0
5515_3_AACGCATCACCATTCTTCGA|5531_7_GATTGTCCGAATCTGATCCA|PPP2CA|PPP4C	5515_3_AACGCATCACCATTCTTCGA|5531_7_GATTGTCCGAATCTGATCCA	AACGCATCACCATTCTTCGA|GATTGTCCGAATCTGATCCA	PPP2CA|PPP4C	PPP2CA|PPP4C	PPP2CA	PPP4C	PPP2CA|PPP4C	PPP2CA	PPP4C	BR|BR	Project Achilles/MASHUP	gene|gene	geneA|geneB		AACGCATCACCATTCTTCGA	GATTGTCCGAATCTGATCCA	0.679304	0	0	0.749123	0	0
chr16:30093822-30093841_PPP4C_-|chr5:133541659-133541678_PPP2CA_-|PPP2CA|PPP4C	chr16:30093822-30093841_PPP4C_-|chr5:133541659-133541678_PPP2CA_-	TGAGGTCATAGAATTGTCCA|ATGGGAGATTATGTTGACAG	PPP2CA|PPP4C	PPP2CA|PPP4C	PPP2CA	PPP4C	PPP4C|PPP2CA	PPP4C	PPP2CA	TO|TO	Project Achilles/MASHUP	gene|gene	geneB|geneA		TGAGGTCATAGAATTGTCCA	ATGGGAGATTATGTTGACAG	0.734946	0	0	0.804611	0	0
chr16:30093822-30093841_PPP4C_-|sgPPP2CA_1|PPP2CA|PPP4C	chr16:30093822-30093841_PPP4C_-|sgPPP2CA_1	TGAGGTCATAGAATTGTCCA|GAAGGTGTTCACCAAGGAGC	PPP2CA|PPP4C	PPP2CA|PPP4C	PPP2CA	PPP4C	PPP4C|PPP2CA	PPP4C	PPP2CA	TO|LS	Project Achilles/MASHUP	gene|gene	geneB|geneA		TGAGGTCATAGAATTGTCCA	GAAGGTGTTCACCAAGGAGC	0.734946	0	0	0.681694	0	0
chr16:30093822-30093841_PPP4C_-|5515_4_AATAAAAGTCATACCTCATG|PPP2CA|PPP4C	chr16:30093822-30093841_PPP4C_-|5515_4_AATAAAAGTCATACCTCATG	TGAGGTCATAGAATTGTCCA|AATAAAAGTCATACCTCATG	PPP2CA|PPP4C	PPP2CA|PPP4C	PPP2CA	PPP4C	PPP4C|PPP2CA	PPP4C	PPP2CA	TO|BR	Project Achilles/MASHUP	gene|gene	geneB|geneA		TGAGGTCATAGAATTGTCCA	AATAAAAGTCATACCTCATG	0.734946	0	0	0.790434	0	0
chr16:30093822-30093841_PPP4C_-|5515_4_CTCGCCATCTATAGATACAC|PPP2CA|PPP4C	chr16:30093822-30093841_PPP4C_-|5515_4_CTCGCCATCTATAGATACAC	TGAGGTCATAGAATTGTCCA|CTCGCCATCTATAGATACAC	PPP2CA|PPP4C	PPP2CA|PPP4C	PPP2CA	PPP4C	PPP4C|PPP2CA	PPP4C	PPP2CA	TO|BR	Project Achilles/MASHUP	gene|gene	geneB|geneA		TGAGGTCATAGAATTGTCCA	CTCGCCATCTATAGATACAC	0.734946	0	0	0.526819	0	0
chr16:30094087-30094106_PPP4C_+|chr5:133541659-133541678_PPP2CA_-|PPP2CA|PPP4C	chr16:30094087-30094106_PPP4C_+|chr5:133541659-133541678_PPP2CA_-	GACCAACTACCTCTTCATGG|ATGGGAGATTATGTTGACAG	PPP2CA|PPP4C	PPP2CA|PPP4C	PPP2CA	PPP4C	PPP4C|PPP2CA	PPP4C	PPP2CA	TO|TO	Project Achilles/MASHUP	gene|gene	geneB|geneA		GACCAACTACCTCTTCATGG	ATGGGAGATTATGTTGACAG	0.818788	0	0	0.804611	0	0
chr16:30094087-30094106_PPP4C_+|sgPPP2CA_1|PPP2CA|PPP4C	chr16:30094087-30094106_PPP4C_+|sgPPP2CA_1	GACCAACTACCTCTTCATGG|GAAGGTGTTCACCAAGGAGC	PPP2CA|PPP4C	PPP2CA|PPP4C	PPP2CA	PPP4C	PPP4C|PPP2CA	PPP4C	PPP2CA	TO|LS	Project Achilles/MASHUP	gene|gene	geneB|geneA		GACCAACTACCTCTTCATGG	GAAGGTGTTCACCAAGGAGC	0.818788	0	0	0.681694	0	0
chr16:30094087-30094106_PPP4C_+|5515_4_AATAAAAGTCATACCTCATG|PPP2CA|PPP4C	chr16:30094087-30094106_PPP4C_+|5515_4_AATAAAAGTCATACCTCATG	GACCAACTACCTCTTCATGG|AATAAAAGTCATACCTCATG	PPP2CA|PPP4C	PPP2CA|PPP4C	PPP2CA	PPP4C	PPP4C|PPP2CA	PPP4C	PPP2CA	TO|BR	Project Achilles/MASHUP	gene|gene	geneB|geneA		GACCAACTACCTCTTCATGG	AATAAAAGTCATACCTCATG	0.818788	0	0	0.790434	0	0
chr16:30094087-30094106_PPP4C_+|5515_4_CTCGCCATCTATAGATACAC|PPP2CA|PPP4C	chr16:30094087-30094106_PPP4C_+|5515_4_CTCGCCATCTATAGATACAC	GACCAACTACCTCTTCATGG|CTCGCCATCTATAGATACAC	PPP2CA|PPP4C	PPP2CA|PPP4C	PPP2CA	PPP4C	PPP4C|PPP2CA	PPP4C	PPP2CA	TO|BR	Project Achilles/MASHUP	gene|gene	geneB|geneA		GACCAACTACCTCTTCATGG	CTCGCCATCTATAGATACAC	0.818788	0	0	0.526819	0	0
5531_6_TGAGAGTCGCCAGATCACGC|chr5:133541659-133541678_PPP2CA_-|PPP2CA|PPP4C	5531_6_TGAGAGTCGCCAGATCACGC|chr5:133541659-133541678_PPP2CA_-	TGAGAGTCGCCAGATCACGC|ATGGGAGATTATGTTGACAG	PPP2CA|PPP4C	PPP2CA|PPP4C	PPP2CA	PPP4C	PPP4C|PPP2CA	PPP4C	PPP2CA	BR|TO	Project Achilles/MASHUP	gene|gene	geneB|geneA		TGAGAGTCGCCAGATCACGC	ATGGGAGATTATGTTGACAG	0.801032	0	0	0.804611	0	0
5531_6_TGAGAGTCGCCAGATCACGC|sgPPP2CA_1|PPP2CA|PPP4C	5531_6_TGAGAGTCGCCAGATCACGC|sgPPP2CA_1	TGAGAGTCGCCAGATCACGC|GAAGGTGTTCACCAAGGAGC	PPP2CA|PPP4C	PPP2CA|PPP4C	PPP2CA	PPP4C	PPP4C|PPP2CA	PPP4C	PPP2CA	BR|LS	Project Achilles/MASHUP	gene|gene	geneB|geneA		TGAGAGTCGCCAGATCACGC	GAAGGTGTTCACCAAGGAGC	0.801032	0	0	0.681694	0	0
5531_6_TGAGAGTCGCCAGATCACGC|5515_4_AATAAAAGTCATACCTCATG|PPP2CA|PPP4C	5531_6_TGAGAGTCGCCAGATCACGC|5515_4_AATAAAAGTCATACCTCATG	TGAGAGTCGCCAGATCACGC|AATAAAAGTCATACCTCATG	PPP2CA|PPP4C	PPP2CA|PPP4C	PPP2CA	PPP4C	PPP4C|PPP2CA	PPP4C	PPP2CA	BR|BR	Project Achilles/MASHUP	gene|gene	geneB|geneA		TGAGAGTCGCCAGATCACGC	AATAAAAGTCATACCTCATG	0.801032	0	0	0.790434	0	0
5531_6_TGAGAGTCGCCAGATCACGC|5515_4_CTCGCCATCTATAGATACAC|PPP2CA|PPP4C	5531_6_TGAGAGTCGCCAGATCACGC|5515_4_CTCGCCATCTATAGATACAC	TGAGAGTCGCCAGATCACGC|CTCGCCATCTATAGATACAC	PPP2CA|PPP4C	PPP2CA|PPP4C	PPP2CA	PPP4C	PPP4C|PPP2CA	PPP4C	PPP2CA	BR|BR	Project Achilles/MASHUP	gene|gene	geneB|geneA		TGAGAGTCGCCAGATCACGC	CTCGCCATCTATAGATACAC	0.801032	0	0	0.526819	0	0
5531_4_TGGATGTCGCCGCACACCTG|chr5:133541659-133541678_PPP2CA_-|PPP2CA|PPP4C	5531_4_TGGATGTCGCCGCACACCTG|chr5:133541659-133541678_PPP2CA_-	TGGATGTCGCCGCACACCTG|ATGGGAGATTATGTTGACAG	PPP2CA|PPP4C	PPP2CA|PPP4C	PPP2CA	PPP4C	PPP4C|PPP2CA	PPP4C	PPP2CA	BR|TO	Project Achilles/MASHUP	gene|gene	geneB|geneA		TGGATGTCGCCGCACACCTG	ATGGGAGATTATGTTGACAG	0.870697	0	0	0.804611	0	0
5531_4_TGGATGTCGCCGCACACCTG|sgPPP2CA_1|PPP2CA|PPP4C	5531_4_TGGATGTCGCCGCACACCTG|sgPPP2CA_1	TGGATGTCGCCGCACACCTG|GAAGGTGTTCACCAAGGAGC	PPP2CA|PPP4C	PPP2CA|PPP4C	PPP2CA	PPP4C	PPP4C|PPP2CA	PPP4C	PPP2CA	BR|LS	Project Achilles/MASHUP	gene|gene	geneB|geneA		TGGATGTCGCCGCACACCTG	GAAGGTGTTCACCAAGGAGC	0.870697	0	0	0.681694	0	0
5531_4_TGGATGTCGCCGCACACCTG|5515_4_AATAAAAGTCATACCTCATG|PPP2CA|PPP4C	5531_4_TGGATGTCGCCGCACACCTG|5515_4_AATAAAAGTCATACCTCATG	TGGATGTCGCCGCACACCTG|AATAAAAGTCATACCTCATG	PPP2CA|PPP4C	PPP2CA|PPP4C	PPP2CA	PPP4C	PPP4C|PPP2CA	PPP4C	PPP2CA	BR|BR	Project Achilles/MASHUP	gene|gene	geneB|geneA		TGGATGTCGCCGCACACCTG	AATAAAAGTCATACCTCATG	0.870697	0	0	0.790434	0	0
5531_4_TGGATGTCGCCGCACACCTG|5515_4_CTCGCCATCTATAGATACAC|PPP2CA|PPP4C	5531_4_TGGATGTCGCCGCACACCTG|5515_4_CTCGCCATCTATAGATACAC	TGGATGTCGCCGCACACCTG|CTCGCCATCTATAGATACAC	PPP2CA|PPP4C	PPP2CA|PPP4C	PPP2CA	PPP4C	PPP4C|PPP2CA	PPP4C	PPP2CA	BR|BR	Project Achilles/MASHUP	gene|gene	geneB|geneA		TGGATGTCGCCGCACACCTG	CTCGCCATCTATAGATACAC	0.870697	0	0	0.526819	0	0
chr5:133561441-133561460_PPP2CA_+|F1|PPP2CA|PPP4C	chr5:133561441-133561460_PPP2CA_+|F1	TACAGCTCACCTTCTCGCAG|GTATCAACAGAGTGTCAGAT	PPP2CA|PPP4C	PPP2CA|PPP4C	PPP2CA	PPP4C	PPP2CA|F1	PPP2CA	F1	TO|CO	Project Achilles/MASHUP	gene|safe_control	geneA|safe_control	PPP2CA	TACAGCTCACCTTCTCGCAG	GTATCAACAGAGTGTCAGAT	0.832966	0	0	0.559646	0	0
F5|chr16:30087700-30087719_PPP4C_-|PPP2CA|PPP4C	F5|chr16:30087700-30087719_PPP4C_-	GTGAAGATGATCGCTTATAC|CAGGTCGCTGATCTCCGCCA	PPP2CA|PPP4C	PPP2CA|PPP4C	PPP2CA	PPP4C	F5|PPP4C	F5	PPP4C	CO|TO	Project Achilles/MASHUP	safe_control|gene	safe_control|geneB	PPP4C	GTGAAGATGATCGCTTATAC	CAGGTCGCTGATCTCCGCCA	0.772678	0	0	0.763301	0	0
chr5:133561453-133561472_PPP2CA_-|F2|PPP2CA|PPP4C	chr5:133561453-133561472_PPP2CA_-|F2	GGTCAAGAGCCTCTGCGAGA|GGATGAAACTTCATCTAACT	PPP2CA|PPP4C	PPP2CA|PPP4C	PPP2CA	PPP4C	PPP2CA|F2	PPP2CA	F2	TO|CO	Project Achilles/MASHUP	gene|safe_control	geneA|safe_control	PPP2CA	GGTCAAGAGCCTCTGCGAGA	GGATGAAACTTCATCTAACT	0.763301	0	0	0.720768	0	0
F6|chr16:30092591-30092610_PPP4C_+|PPP2CA|PPP4C	F6|chr16:30092591-30092610_PPP4C_+	GTTCTGCATGAGAAGCACTA|TAGAGGAGAGCAACGTGCAG	PPP2CA|PPP4C	PPP2CA|PPP4C	PPP2CA	PPP4C	F6|PPP4C	F6	PPP4C	CO|TO	Project Achilles/MASHUP	safe_control|gene	safe_control|geneB	PPP4C	GTTCTGCATGAGAAGCACTA	TAGAGGAGAGCAACGTGCAG	0.772678	0	0	0.85652	0	0
5515_2_AAAAGAATCCAACGTGCAAG|F3|PPP2CA|PPP4C	5515_2_AAAAGAATCCAACGTGCAAG|F3	AAAAGAATCCAACGTGCAAG|GATCAGGGAATCTTTGAGAA	PPP2CA|PPP4C	PPP2CA|PPP4C	PPP2CA	PPP4C	PPP2CA|F3	PPP2CA	F3	BR|CO	Project Achilles/MASHUP	gene|safe_control	geneA|safe_control	PPP2CA	AAAAGAATCCAACGTGCAAG	GATCAGGGAATCTTTGAGAA	0.747911	0	0	0.723898	0	0
F7|5531_6_CGATCAGGATAGCGAACCTG|PPP2CA|PPP4C	F7|5531_6_CGATCAGGATAGCGAACCTG	GTTTCAACCATTAGGGGGCT|CGATCAGGATAGCGAACCTG	PPP2CA|PPP4C	PPP2CA|PPP4C	PPP2CA	PPP4C	F7|PPP4C	F7	PPP4C	CO|BR	Project Achilles/MASHUP	safe_control|gene	safe_control|geneB	PPP4C	GTTTCAACCATTAGGGGGCT	CGATCAGGATAGCGAACCTG	0.545469	0	0	0.610662	0	0
5515_3_AACGCATCACCATTCTTCGA|F4|PPP2CA|PPP4C	5515_3_AACGCATCACCATTCTTCGA|F4	AACGCATCACCATTCTTCGA|GATGTTCACTGTTAATTGAT	PPP2CA|PPP4C	PPP2CA|PPP4C	PPP2CA	PPP4C	PPP2CA|F4	PPP2CA	F4	BR|CO	Project Achilles/MASHUP	gene|safe_control	geneA|safe_control	PPP2CA	AACGCATCACCATTCTTCGA	GATGTTCACTGTTAATTGAT	0.679304	0	0	0.604559	0	0
F8|5531_7_GATTGTCCGAATCTGATCCA|PPP2CA|PPP4C	F8|5531_7_GATTGTCCGAATCTGATCCA	GCTTTCTATGTAGTACACTT|GATTGTCCGAATCTGATCCA	PPP2CA|PPP4C	PPP2CA|PPP4C	PPP2CA	PPP4C	F8|PPP4C	F8	PPP4C	CO|BR	Project Achilles/MASHUP	safe_control|gene	safe_control|geneB	PPP4C	GCTTTCTATGTAGTACACTT	GATTGTCCGAATCTGATCCA	0.639161	0	0	0.749123	0	0
chr16:30093822-30093841_PPP4C_-|F1|PPP2CA|PPP4C	chr16:30093822-30093841_PPP4C_-|F1	TGAGGTCATAGAATTGTCCA|GTATCAACAGAGTGTCAGAT	PPP2CA|PPP4C	PPP2CA|PPP4C	PPP2CA	PPP4C	PPP4C|F1	PPP4C	F1	TO|CO	Project Achilles/MASHUP	gene|safe_control	geneB|safe_control	PPP4C	TGAGGTCATAGAATTGTCCA	GTATCAACAGAGTGTCAGAT	0.734946	0	0	0.559646	0	0
F5|chr5:133541659-133541678_PPP2CA_-|PPP2CA|PPP4C	F5|chr5:133541659-133541678_PPP2CA_-	GTGAAGATGATCGCTTATAC|ATGGGAGATTATGTTGACAG	PPP2CA|PPP4C	PPP2CA|PPP4C	PPP2CA	PPP4C	F5|PPP2CA	F5	PPP2CA	CO|TO	Project Achilles/MASHUP	safe_control|gene	safe_control|geneA	PPP2CA	GTGAAGATGATCGCTTATAC	ATGGGAGATTATGTTGACAG	0.772678	0	0	0.804611	0	0
chr16:30094087-30094106_PPP4C_+|F2|PPP2CA|PPP4C	chr16:30094087-30094106_PPP4C_+|F2	GACCAACTACCTCTTCATGG|GGATGAAACTTCATCTAACT	PPP2CA|PPP4C	PPP2CA|PPP4C	PPP2CA	PPP4C	PPP4C|F2	PPP4C	F2	TO|CO	Project Achilles/MASHUP	gene|safe_control	geneB|safe_control	PPP4C	GACCAACTACCTCTTCATGG	GGATGAAACTTCATCTAACT	0.818788	0	0	0.720768	0	0
F6|sgPPP2CA_1|PPP2CA|PPP4C	F6|sgPPP2CA_1	GTTCTGCATGAGAAGCACTA|GAAGGTGTTCACCAAGGAGC	PPP2CA|PPP4C	PPP2CA|PPP4C	PPP2CA	PPP4C	F6|PPP2CA	F6	PPP2CA	CO|LS	Project Achilles/MASHUP	safe_control|gene	safe_control|geneA	PPP2CA	GTTCTGCATGAGAAGCACTA	GAAGGTGTTCACCAAGGAGC	0.772678	0	0	0.681694	0	0
5531_6_TGAGAGTCGCCAGATCACGC|F3|PPP2CA|PPP4C	5531_6_TGAGAGTCGCCAGATCACGC|F3	TGAGAGTCGCCAGATCACGC|GATCAGGGAATCTTTGAGAA	PPP2CA|PPP4C	PPP2CA|PPP4C	PPP2CA	PPP4C	PPP4C|F3	PPP4C	F3	BR|CO	Project Achilles/MASHUP	gene|safe_control	geneB|safe_control	PPP4C	TGAGAGTCGCCAGATCACGC	GATCAGGGAATCTTTGAGAA	0.801032	0	0	0.723898	0	0
F7|5515_4_AATAAAAGTCATACCTCATG|PPP2CA|PPP4C	F7|5515_4_AATAAAAGTCATACCTCATG	GTTTCAACCATTAGGGGGCT|AATAAAAGTCATACCTCATG	PPP2CA|PPP4C	PPP2CA|PPP4C	PPP2CA	PPP4C	F7|PPP2CA	F7	PPP2CA	CO|BR	Project Achilles/MASHUP	safe_control|gene	safe_control|geneA	PPP2CA	GTTTCAACCATTAGGGGGCT	AATAAAAGTCATACCTCATG	0.545469	0	0	0.790434	0	0
5531_4_TGGATGTCGCCGCACACCTG|F4|PPP2CA|PPP4C	5531_4_TGGATGTCGCCGCACACCTG|F4	TGGATGTCGCCGCACACCTG|GATGTTCACTGTTAATTGAT	PPP2CA|PPP4C	PPP2CA|PPP4C	PPP2CA	PPP4C	PPP4C|F4	PPP4C	F4	BR|CO	Project Achilles/MASHUP	gene|safe_control	geneB|safe_control	PPP4C	TGGATGTCGCCGCACACCTG	GATGTTCACTGTTAATTGAT	0.870697	0	0	0.604559	0	0
F8|5515_4_CTCGCCATCTATAGATACAC|PPP2CA|PPP4C	F8|5515_4_CTCGCCATCTATAGATACAC	GCTTTCTATGTAGTACACTT|CTCGCCATCTATAGATACAC	PPP2CA|PPP4C	PPP2CA|PPP4C	PPP2CA	PPP4C	F8|PPP2CA	F8	PPP2CA	CO|BR	Project Achilles/MASHUP	safe_control|gene	safe_control|geneA	PPP2CA	GCTTTCTATGTAGTACACTT	CTCGCCATCTATAGATACAC	0.639161	0	0	0.526819	0	0
chr8:17104772-17104791_VPS37A_-|chr10:17686364-17686383_STAM_-|VPS37A|STAM	chr8:17104772-17104791_VPS37A_-|chr10:17686364-17686383_STAM_-	GAGGAGGCGCTCTTGGTCAG|CTTACCAACATCCTGATCGA	VPS37A|STAM	STAM|VPS37A	VPS37A	STAM	VPS37A|STAM	VPS37A	STAM	TO|TO	Project Achilles/MASHUP	gene|gene	geneA|geneB		GAGGAGGCGCTCTTGGTCAG	CTTACCAACATCCTGATCGA	0.870697	0	0	0.679304	0	0
chr8:17104772-17104791_VPS37A_-|chr10:17702473-17702492_STAM_+|VPS37A|STAM	chr8:17104772-17104791_VPS37A_-|chr10:17702473-17702492_STAM_+	GAGGAGGCGCTCTTGGTCAG|CAGCGAGATGAATACTGCTG	VPS37A|STAM	STAM|VPS37A	VPS37A	STAM	VPS37A|STAM	VPS37A	STAM	TO|TO	Project Achilles/MASHUP	gene|gene	geneA|geneB		GAGGAGGCGCTCTTGGTCAG	CAGCGAGATGAATACTGCTG	0.870697	0	0	0.804611	0	0
chr8:17104772-17104791_VPS37A_-|8027_2_AAGTTGGTCAGTCTCGCACT|VPS37A|STAM	chr8:17104772-17104791_VPS37A_-|8027_2_AAGTTGGTCAGTCTCGCACT	GAGGAGGCGCTCTTGGTCAG|AAGTTGGTCAGTCTCGCACT	VPS37A|STAM	STAM|VPS37A	VPS37A	STAM	VPS37A|STAM	VPS37A	STAM	TO|BR	Project Achilles/MASHUP	gene|gene	geneA|geneB		GAGGAGGCGCTCTTGGTCAG	AAGTTGGTCAGTCTCGCACT	0.870697	0	0	0.772678	0	0
chr8:17104772-17104791_VPS37A_-|8027_5_GCTGATATTAGACTAAGCTG|VPS37A|STAM	chr8:17104772-17104791_VPS37A_-|8027_5_GCTGATATTAGACTAAGCTG	GAGGAGGCGCTCTTGGTCAG|GCTGATATTAGACTAAGCTG	VPS37A|STAM	STAM|VPS37A	VPS37A	STAM	VPS37A|STAM	VPS37A	STAM	TO|BR	Project Achilles/MASHUP	gene|gene	geneA|geneB		GAGGAGGCGCTCTTGGTCAG	GCTGATATTAGACTAAGCTG	0.870697	0	0	0.708827	0	0
chr8:17104777-17104796_VPS37A_+|chr10:17686364-17686383_STAM_-|VPS37A|STAM	chr8:17104777-17104796_VPS37A_+|chr10:17686364-17686383_STAM_-	CAAGAGCGCCTCCTCCTCCG|CTTACCAACATCCTGATCGA	VPS37A|STAM	STAM|VPS37A	VPS37A	STAM	VPS37A|STAM	VPS37A	STAM	TO|TO	Project Achilles/MASHUP	gene|gene	geneA|geneB		CAAGAGCGCCTCCTCCTCCG	CTTACCAACATCCTGATCGA	0.884875	0	0	0.679304	0	0
chr8:17104777-17104796_VPS37A_+|chr10:17702473-17702492_STAM_+|VPS37A|STAM	chr8:17104777-17104796_VPS37A_+|chr10:17702473-17702492_STAM_+	CAAGAGCGCCTCCTCCTCCG|CAGCGAGATGAATACTGCTG	VPS37A|STAM	STAM|VPS37A	VPS37A	STAM	VPS37A|STAM	VPS37A	STAM	TO|TO	Project Achilles/MASHUP	gene|gene	geneA|geneB		CAAGAGCGCCTCCTCCTCCG	CAGCGAGATGAATACTGCTG	0.884875	0	0	0.804611	0	0
chr8:17104777-17104796_VPS37A_+|8027_2_AAGTTGGTCAGTCTCGCACT|VPS37A|STAM	chr8:17104777-17104796_VPS37A_+|8027_2_AAGTTGGTCAGTCTCGCACT	CAAGAGCGCCTCCTCCTCCG|AAGTTGGTCAGTCTCGCACT	VPS37A|STAM	STAM|VPS37A	VPS37A	STAM	VPS37A|STAM	VPS37A	STAM	TO|BR	Project Achilles/MASHUP	gene|gene	geneA|geneB		CAAGAGCGCCTCCTCCTCCG	AAGTTGGTCAGTCTCGCACT	0.884875	0	0	0.772678	0	0
chr8:17104777-17104796_VPS37A_+|8027_5_GCTGATATTAGACTAAGCTG|VPS37A|STAM	chr8:17104777-17104796_VPS37A_+|8027_5_GCTGATATTAGACTAAGCTG	CAAGAGCGCCTCCTCCTCCG|GCTGATATTAGACTAAGCTG	VPS37A|STAM	STAM|VPS37A	VPS37A	STAM	VPS37A|STAM	VPS37A	STAM	TO|BR	Project Achilles/MASHUP	gene|gene	geneA|geneB		CAAGAGCGCCTCCTCCTCCG	GCTGATATTAGACTAAGCTG	0.884875	0	0	0.708827	0	0
137492_2_AGCCGAAATACAGAAAGATG|chr10:17686364-17686383_STAM_-|VPS37A|STAM	137492_2_AGCCGAAATACAGAAAGATG|chr10:17686364-17686383_STAM_-	AGCCGAAATACAGAAAGATG|CTTACCAACATCCTGATCGA	VPS37A|STAM	STAM|VPS37A	VPS37A	STAM	VPS37A|STAM	VPS37A	STAM	BR|TO	Project Achilles/MASHUP	gene|gene	geneA|geneB		AGCCGAAATACAGAAAGATG	CTTACCAACATCCTGATCGA	0.723004	0	0	0.679304	0	0
137492_2_AGCCGAAATACAGAAAGATG|chr10:17702473-17702492_STAM_+|VPS37A|STAM	137492_2_AGCCGAAATACAGAAAGATG|chr10:17702473-17702492_STAM_+	AGCCGAAATACAGAAAGATG|CAGCGAGATGAATACTGCTG	VPS37A|STAM	STAM|VPS37A	VPS37A	STAM	VPS37A|STAM	VPS37A	STAM	BR|TO	Project Achilles/MASHUP	gene|gene	geneA|geneB		AGCCGAAATACAGAAAGATG	CAGCGAGATGAATACTGCTG	0.723004	0	0	0.804611	0	0
137492_2_AGCCGAAATACAGAAAGATG|8027_2_AAGTTGGTCAGTCTCGCACT|VPS37A|STAM	137492_2_AGCCGAAATACAGAAAGATG|8027_2_AAGTTGGTCAGTCTCGCACT	AGCCGAAATACAGAAAGATG|AAGTTGGTCAGTCTCGCACT	VPS37A|STAM	STAM|VPS37A	VPS37A	STAM	VPS37A|STAM	VPS37A	STAM	BR|BR	Project Achilles/MASHUP	gene|gene	geneA|geneB		AGCCGAAATACAGAAAGATG	AAGTTGGTCAGTCTCGCACT	0.723004	0	0	0.772678	0	0
137492_2_AGCCGAAATACAGAAAGATG|8027_5_GCTGATATTAGACTAAGCTG|VPS37A|STAM	137492_2_AGCCGAAATACAGAAAGATG|8027_5_GCTGATATTAGACTAAGCTG	AGCCGAAATACAGAAAGATG|GCTGATATTAGACTAAGCTG	VPS37A|STAM	STAM|VPS37A	VPS37A	STAM	VPS37A|STAM	VPS37A	STAM	BR|BR	Project Achilles/MASHUP	gene|gene	geneA|geneB		AGCCGAAATACAGAAAGATG	GCTGATATTAGACTAAGCTG	0.723004	0	0	0.708827	0	0
137492_5_CATAAGGAGACATCCCACTT|chr10:17686364-17686383_STAM_-|VPS37A|STAM	137492_5_CATAAGGAGACATCCCACTT|chr10:17686364-17686383_STAM_-	CATAAGGAGACATCCCACTT|CTTACCAACATCCTGATCGA	VPS37A|STAM	STAM|VPS37A	VPS37A	STAM	VPS37A|STAM	VPS37A	STAM	BR|TO	Project Achilles/MASHUP	gene|gene	geneA|geneB		CATAAGGAGACATCCCACTT	CTTACCAACATCCTGATCGA	0.772678	0	0	0.679304	0	0
137492_5_CATAAGGAGACATCCCACTT|chr10:17702473-17702492_STAM_+|VPS37A|STAM	137492_5_CATAAGGAGACATCCCACTT|chr10:17702473-17702492_STAM_+	CATAAGGAGACATCCCACTT|CAGCGAGATGAATACTGCTG	VPS37A|STAM	STAM|VPS37A	VPS37A	STAM	VPS37A|STAM	VPS37A	STAM	BR|TO	Project Achilles/MASHUP	gene|gene	geneA|geneB		CATAAGGAGACATCCCACTT	CAGCGAGATGAATACTGCTG	0.772678	0	0	0.804611	0	0
137492_5_CATAAGGAGACATCCCACTT|8027_2_AAGTTGGTCAGTCTCGCACT|VPS37A|STAM	137492_5_CATAAGGAGACATCCCACTT|8027_2_AAGTTGGTCAGTCTCGCACT	CATAAGGAGACATCCCACTT|AAGTTGGTCAGTCTCGCACT	VPS37A|STAM	STAM|VPS37A	VPS37A	STAM	VPS37A|STAM	VPS37A	STAM	BR|BR	Project Achilles/MASHUP	gene|gene	geneA|geneB		CATAAGGAGACATCCCACTT	AAGTTGGTCAGTCTCGCACT	0.772678	0	0	0.772678	0	0
137492_5_CATAAGGAGACATCCCACTT|8027_5_GCTGATATTAGACTAAGCTG|VPS37A|STAM	137492_5_CATAAGGAGACATCCCACTT|8027_5_GCTGATATTAGACTAAGCTG	CATAAGGAGACATCCCACTT|GCTGATATTAGACTAAGCTG	VPS37A|STAM	STAM|VPS37A	VPS37A	STAM	VPS37A|STAM	VPS37A	STAM	BR|BR	Project Achilles/MASHUP	gene|gene	geneA|geneB		CATAAGGAGACATCCCACTT	GCTGATATTAGACTAAGCTG	0.772678	0	0	0.708827	0	0
sgSTAM_3|chr8:17104809-17104828_VPS37A_-|VPS37A|STAM	sgSTAM_3|chr8:17104809-17104828_VPS37A_-	GTCATAGTGATCCTAACTGG|GAGGCTGGTGAGGCCACCGG	VPS37A|STAM	STAM|VPS37A	VPS37A	STAM	STAM|VPS37A	STAM	VPS37A	LS|TO	Project Achilles/MASHUP	gene|gene	geneB|geneA		GTCATAGTGATCCTAACTGG	GAGGCTGGTGAGGCCACCGG	0.723004	0	0	0.791501	0	0
sgSTAM_3|sgVPS37A_1|VPS37A|STAM	sgSTAM_3|sgVPS37A_1	GTCATAGTGATCCTAACTGG|GGAGGCTGGTGAGGCCACCG	VPS37A|STAM	STAM|VPS37A	VPS37A	STAM	STAM|VPS37A	STAM	VPS37A	LS|LS	Project Achilles/MASHUP	gene|gene	geneB|geneA		GTCATAGTGATCCTAACTGG	GGAGGCTGGTGAGGCCACCG	0.723004	0	0	0.790443	0	0
sgSTAM_3|137492_5_CGGTATTGAAGCATCCACTG|VPS37A|STAM	sgSTAM_3|137492_5_CGGTATTGAAGCATCCACTG	GTCATAGTGATCCTAACTGG|CGGTATTGAAGCATCCACTG	VPS37A|STAM	STAM|VPS37A	VPS37A	STAM	STAM|VPS37A	STAM	VPS37A	LS|BR	Project Achilles/MASHUP	gene|gene	geneB|geneA		GTCATAGTGATCCTAACTGG	CGGTATTGAAGCATCCACTG	0.723004	0	0	0.790434	0	0
sgSTAM_3|137492_3_GGTGGATAAACACTGATCAC|VPS37A|STAM	sgSTAM_3|137492_3_GGTGGATAAACACTGATCAC	GTCATAGTGATCCTAACTGG|GGTGGATAAACACTGATCAC	VPS37A|STAM	STAM|VPS37A	VPS37A	STAM	STAM|VPS37A	STAM	VPS37A	LS|BR	Project Achilles/MASHUP	gene|gene	geneB|geneA		GTCATAGTGATCCTAACTGG	GGTGGATAAACACTGATCAC	0.723004	0	0	0.734946	0.875	0.683
sgSTAM_4|chr8:17104809-17104828_VPS37A_-|VPS37A|STAM	sgSTAM_4|chr8:17104809-17104828_VPS37A_-	AGAGACAATAGAACCAGAGC|GAGGCTGGTGAGGCCACCGG	VPS37A|STAM	STAM|VPS37A	VPS37A	STAM	STAM|VPS37A	STAM	VPS37A	LS|TO	Project Achilles/MASHUP	gene|gene	geneB|geneA		AGAGACAATAGAACCAGAGC	GAGGCTGGTGAGGCCACCGG	0.734946	0	0	0.791501	0	0
sgSTAM_4|sgVPS37A_1|VPS37A|STAM	sgSTAM_4|sgVPS37A_1	AGAGACAATAGAACCAGAGC|GGAGGCTGGTGAGGCCACCG	VPS37A|STAM	STAM|VPS37A	VPS37A	STAM	STAM|VPS37A	STAM	VPS37A	LS|LS	Project Achilles/MASHUP	gene|gene	geneB|geneA		AGAGACAATAGAACCAGAGC	GGAGGCTGGTGAGGCCACCG	0.734946	0	0	0.790443	0	0
sgSTAM_4|137492_5_CGGTATTGAAGCATCCACTG|VPS37A|STAM	sgSTAM_4|137492_5_CGGTATTGAAGCATCCACTG	AGAGACAATAGAACCAGAGC|CGGTATTGAAGCATCCACTG	VPS37A|STAM	STAM|VPS37A	VPS37A	STAM	STAM|VPS37A	STAM	VPS37A	LS|BR	Project Achilles/MASHUP	gene|gene	geneB|geneA		AGAGACAATAGAACCAGAGC	CGGTATTGAAGCATCCACTG	0.734946	0	0	0.790434	0	0
sgSTAM_4|137492_3_GGTGGATAAACACTGATCAC|VPS37A|STAM	sgSTAM_4|137492_3_GGTGGATAAACACTGATCAC	AGAGACAATAGAACCAGAGC|GGTGGATAAACACTGATCAC	VPS37A|STAM	STAM|VPS37A	VPS37A	STAM	STAM|VPS37A	STAM	VPS37A	LS|BR	Project Achilles/MASHUP	gene|gene	geneB|geneA		AGAGACAATAGAACCAGAGC	GGTGGATAAACACTGATCAC	0.734946	0	0	0.734946	0.875	0.683
8027_4_GGAGCATGTGTATCAAACTG|chr8:17104809-17104828_VPS37A_-|VPS37A|STAM	8027_4_GGAGCATGTGTATCAAACTG|chr8:17104809-17104828_VPS37A_-	GGAGCATGTGTATCAAACTG|GAGGCTGGTGAGGCCACCGG	VPS37A|STAM	STAM|VPS37A	VPS37A	STAM	STAM|VPS37A	STAM	VPS37A	BR|TO	Project Achilles/MASHUP	gene|gene	geneB|geneA		GGAGCATGTGTATCAAACTG	GAGGCTGGTGAGGCCACCGG	0.667362	0.7	0.417	0.791501	0	0
8027_4_GGAGCATGTGTATCAAACTG|sgVPS37A_1|VPS37A|STAM	8027_4_GGAGCATGTGTATCAAACTG|sgVPS37A_1	GGAGCATGTGTATCAAACTG|GGAGGCTGGTGAGGCCACCG	VPS37A|STAM	STAM|VPS37A	VPS37A	STAM	STAM|VPS37A	STAM	VPS37A	BR|LS	Project Achilles/MASHUP	gene|gene	geneB|geneA		GGAGCATGTGTATCAAACTG	GGAGGCTGGTGAGGCCACCG	0.667362	0.7	0.417	0.790443	0	0
8027_4_GGAGCATGTGTATCAAACTG|137492_5_CGGTATTGAAGCATCCACTG|VPS37A|STAM	8027_4_GGAGCATGTGTATCAAACTG|137492_5_CGGTATTGAAGCATCCACTG	GGAGCATGTGTATCAAACTG|CGGTATTGAAGCATCCACTG	VPS37A|STAM	STAM|VPS37A	VPS37A	STAM	STAM|VPS37A	STAM	VPS37A	BR|BR	Project Achilles/MASHUP	gene|gene	geneB|geneA		GGAGCATGTGTATCAAACTG	CGGTATTGAAGCATCCACTG	0.667362	0.7	0.417	0.790434	0	0
8027_4_GGAGCATGTGTATCAAACTG|137492_3_GGTGGATAAACACTGATCAC|VPS37A|STAM	8027_4_GGAGCATGTGTATCAAACTG|137492_3_GGTGGATAAACACTGATCAC	GGAGCATGTGTATCAAACTG|GGTGGATAAACACTGATCAC	VPS37A|STAM	STAM|VPS37A	VPS37A	STAM	STAM|VPS37A	STAM	VPS37A	BR|BR	Project Achilles/MASHUP	gene|gene	geneB|geneA		GGAGCATGTGTATCAAACTG	GGTGGATAAACACTGATCAC	0.667362	0.7	0.417	0.734946	0.875	0.683
8027_8_TGGAAAGGTGAAACCCATCA|chr8:17104809-17104828_VPS37A_-|VPS37A|STAM	8027_8_TGGAAAGGTGAAACCCATCA|chr8:17104809-17104828_VPS37A_-	TGGAAAGGTGAAACCCATCA|GAGGCTGGTGAGGCCACCGG	VPS37A|STAM	STAM|VPS37A	VPS37A	STAM	STAM|VPS37A	STAM	VPS37A	BR|TO	Project Achilles/MASHUP	gene|gene	geneB|geneA		TGGAAAGGTGAAACCCATCA	GAGGCTGGTGAGGCCACCGG	0.734946	0	0	0.791501	0	0
8027_8_TGGAAAGGTGAAACCCATCA|sgVPS37A_1|VPS37A|STAM	8027_8_TGGAAAGGTGAAACCCATCA|sgVPS37A_1	TGGAAAGGTGAAACCCATCA|GGAGGCTGGTGAGGCCACCG	VPS37A|STAM	STAM|VPS37A	VPS37A	STAM	STAM|VPS37A	STAM	VPS37A	BR|LS	Project Achilles/MASHUP	gene|gene	geneB|geneA		TGGAAAGGTGAAACCCATCA	GGAGGCTGGTGAGGCCACCG	0.734946	0	0	0.790443	0	0
8027_8_TGGAAAGGTGAAACCCATCA|137492_5_CGGTATTGAAGCATCCACTG|VPS37A|STAM	8027_8_TGGAAAGGTGAAACCCATCA|137492_5_CGGTATTGAAGCATCCACTG	TGGAAAGGTGAAACCCATCA|CGGTATTGAAGCATCCACTG	VPS37A|STAM	STAM|VPS37A	VPS37A	STAM	STAM|VPS37A	STAM	VPS37A	BR|BR	Project Achilles/MASHUP	gene|gene	geneB|geneA		TGGAAAGGTGAAACCCATCA	CGGTATTGAAGCATCCACTG	0.734946	0	0	0.790434	0	0
8027_8_TGGAAAGGTGAAACCCATCA|137492_3_GGTGGATAAACACTGATCAC|VPS37A|STAM	8027_8_TGGAAAGGTGAAACCCATCA|137492_3_GGTGGATAAACACTGATCAC	TGGAAAGGTGAAACCCATCA|GGTGGATAAACACTGATCAC	VPS37A|STAM	STAM|VPS37A	VPS37A	STAM	STAM|VPS37A	STAM	VPS37A	BR|BR	Project Achilles/MASHUP	gene|gene	geneB|geneA		TGGAAAGGTGAAACCCATCA	GGTGGATAAACACTGATCAC	0.734946	0	0	0.734946	0.875	0.683
chr8:17104772-17104791_VPS37A_-|F1|VPS37A|STAM	chr8:17104772-17104791_VPS37A_-|F1	GAGGAGGCGCTCTTGGTCAG|GTATCAACAGAGTGTCAGAT	VPS37A|STAM	STAM|VPS37A	VPS37A	STAM	VPS37A|F1	VPS37A	F1	TO|CO	Project Achilles/MASHUP	gene|safe_control	geneA|safe_control	VPS37A	GAGGAGGCGCTCTTGGTCAG	GTATCAACAGAGTGTCAGAT	0.870697	0	0	0.559646	0	0
F5|chr10:17686364-17686383_STAM_-|VPS37A|STAM	F5|chr10:17686364-17686383_STAM_-	GTGAAGATGATCGCTTATAC|CTTACCAACATCCTGATCGA	VPS37A|STAM	STAM|VPS37A	VPS37A	STAM	F5|STAM	F5	STAM	CO|TO	Project Achilles/MASHUP	safe_control|gene	safe_control|geneB	STAM	GTGAAGATGATCGCTTATAC	CTTACCAACATCCTGATCGA	0.772678	0	0	0.679304	0	0
chr8:17104777-17104796_VPS37A_+|F2|VPS37A|STAM	chr8:17104777-17104796_VPS37A_+|F2	CAAGAGCGCCTCCTCCTCCG|GGATGAAACTTCATCTAACT	VPS37A|STAM	STAM|VPS37A	VPS37A	STAM	VPS37A|F2	VPS37A	F2	TO|CO	Project Achilles/MASHUP	gene|safe_control	geneA|safe_control	VPS37A	CAAGAGCGCCTCCTCCTCCG	GGATGAAACTTCATCTAACT	0.884875	0	0	0.720768	0	0
F6|chr10:17702473-17702492_STAM_+|VPS37A|STAM	F6|chr10:17702473-17702492_STAM_+	GTTCTGCATGAGAAGCACTA|CAGCGAGATGAATACTGCTG	VPS37A|STAM	STAM|VPS37A	VPS37A	STAM	F6|STAM	F6	STAM	CO|TO	Project Achilles/MASHUP	safe_control|gene	safe_control|geneB	STAM	GTTCTGCATGAGAAGCACTA	CAGCGAGATGAATACTGCTG	0.772678	0	0	0.804611	0	0
137492_2_AGCCGAAATACAGAAAGATG|F3|VPS37A|STAM	137492_2_AGCCGAAATACAGAAAGATG|F3	AGCCGAAATACAGAAAGATG|GATCAGGGAATCTTTGAGAA	VPS37A|STAM	STAM|VPS37A	VPS37A	STAM	VPS37A|F3	VPS37A	F3	BR|CO	Project Achilles/MASHUP	gene|safe_control	geneA|safe_control	VPS37A	AGCCGAAATACAGAAAGATG	GATCAGGGAATCTTTGAGAA	0.723004	0	0	0.723898	0	0
F7|8027_2_AAGTTGGTCAGTCTCGCACT|VPS37A|STAM	F7|8027_2_AAGTTGGTCAGTCTCGCACT	GTTTCAACCATTAGGGGGCT|AAGTTGGTCAGTCTCGCACT	VPS37A|STAM	STAM|VPS37A	VPS37A	STAM	F7|STAM	F7	STAM	CO|BR	Project Achilles/MASHUP	safe_control|gene	safe_control|geneB	STAM	GTTTCAACCATTAGGGGGCT	AAGTTGGTCAGTCTCGCACT	0.545469	0	0	0.772678	0	0
137492_5_CATAAGGAGACATCCCACTT|F4|VPS37A|STAM	137492_5_CATAAGGAGACATCCCACTT|F4	CATAAGGAGACATCCCACTT|GATGTTCACTGTTAATTGAT	VPS37A|STAM	STAM|VPS37A	VPS37A	STAM	VPS37A|F4	VPS37A	F4	BR|CO	Project Achilles/MASHUP	gene|safe_control	geneA|safe_control	VPS37A	CATAAGGAGACATCCCACTT	GATGTTCACTGTTAATTGAT	0.772678	0	0	0.604559	0	0
F8|8027_5_GCTGATATTAGACTAAGCTG|VPS37A|STAM	F8|8027_5_GCTGATATTAGACTAAGCTG	GCTTTCTATGTAGTACACTT|GCTGATATTAGACTAAGCTG	VPS37A|STAM	STAM|VPS37A	VPS37A	STAM	F8|STAM	F8	STAM	CO|BR	Project Achilles/MASHUP	safe_control|gene	safe_control|geneB	STAM	GCTTTCTATGTAGTACACTT	GCTGATATTAGACTAAGCTG	0.639161	0	0	0.708827	0	0
sgSTAM_3|F1|VPS37A|STAM	sgSTAM_3|F1	GTCATAGTGATCCTAACTGG|GTATCAACAGAGTGTCAGAT	VPS37A|STAM	STAM|VPS37A	VPS37A	STAM	STAM|F1	STAM	F1	LS|CO	Project Achilles/MASHUP	gene|safe_control	geneB|safe_control	STAM	GTCATAGTGATCCTAACTGG	GTATCAACAGAGTGTCAGAT	0.723004	0	0	0.559646	0	0
F5|chr8:17104809-17104828_VPS37A_-|VPS37A|STAM	F5|chr8:17104809-17104828_VPS37A_-	GTGAAGATGATCGCTTATAC|GAGGCTGGTGAGGCCACCGG	VPS37A|STAM	STAM|VPS37A	VPS37A	STAM	F5|VPS37A	F5	VPS37A	CO|TO	Project Achilles/MASHUP	safe_control|gene	safe_control|geneA	VPS37A	GTGAAGATGATCGCTTATAC	GAGGCTGGTGAGGCCACCGG	0.772678	0	0	0.791501	0	0
sgSTAM_4|F2|VPS37A|STAM	sgSTAM_4|F2	AGAGACAATAGAACCAGAGC|GGATGAAACTTCATCTAACT	VPS37A|STAM	STAM|VPS37A	VPS37A	STAM	STAM|F2	STAM	F2	LS|CO	Project Achilles/MASHUP	gene|safe_control	geneB|safe_control	STAM	AGAGACAATAGAACCAGAGC	GGATGAAACTTCATCTAACT	0.734946	0	0	0.720768	0	0
F6|sgVPS37A_1|VPS37A|STAM	F6|sgVPS37A_1	GTTCTGCATGAGAAGCACTA|GGAGGCTGGTGAGGCCACCG	VPS37A|STAM	STAM|VPS37A	VPS37A	STAM	F6|VPS37A	F6	VPS37A	CO|LS	Project Achilles/MASHUP	safe_control|gene	safe_control|geneA	VPS37A	GTTCTGCATGAGAAGCACTA	GGAGGCTGGTGAGGCCACCG	0.772678	0	0	0.790443	0	0
8027_4_GGAGCATGTGTATCAAACTG|F3|VPS37A|STAM	8027_4_GGAGCATGTGTATCAAACTG|F3	GGAGCATGTGTATCAAACTG|GATCAGGGAATCTTTGAGAA	VPS37A|STAM	STAM|VPS37A	VPS37A	STAM	STAM|F3	STAM	F3	BR|CO	Project Achilles/MASHUP	gene|safe_control	geneB|safe_control	STAM	GGAGCATGTGTATCAAACTG	GATCAGGGAATCTTTGAGAA	0.667362	0.7	0.417	0.723898	0	0
F7|137492_5_CGGTATTGAAGCATCCACTG|VPS37A|STAM	F7|137492_5_CGGTATTGAAGCATCCACTG	GTTTCAACCATTAGGGGGCT|CGGTATTGAAGCATCCACTG	VPS37A|STAM	STAM|VPS37A	VPS37A	STAM	F7|VPS37A	F7	VPS37A	CO|BR	Project Achilles/MASHUP	safe_control|gene	safe_control|geneA	VPS37A	GTTTCAACCATTAGGGGGCT	CGGTATTGAAGCATCCACTG	0.545469	0	0	0.790434	0	0
8027_8_TGGAAAGGTGAAACCCATCA|F4|VPS37A|STAM	8027_8_TGGAAAGGTGAAACCCATCA|F4	TGGAAAGGTGAAACCCATCA|GATGTTCACTGTTAATTGAT	VPS37A|STAM	STAM|VPS37A	VPS37A	STAM	STAM|F4	STAM	F4	BR|CO	Project Achilles/MASHUP	gene|safe_control	geneB|safe_control	STAM	TGGAAAGGTGAAACCCATCA	GATGTTCACTGTTAATTGAT	0.734946	0	0	0.604559	0	0
F8|137492_3_GGTGGATAAACACTGATCAC|VPS37A|STAM	F8|137492_3_GGTGGATAAACACTGATCAC	GCTTTCTATGTAGTACACTT|GGTGGATAAACACTGATCAC	VPS37A|STAM	STAM|VPS37A	VPS37A	STAM	F8|VPS37A	F8	VPS37A	CO|BR	Project Achilles/MASHUP	safe_control|gene	safe_control|geneA	VPS37A	GCTTTCTATGTAGTACACTT	GGTGGATAAACACTGATCAC	0.639161	0	0	0.734946	0.875	0.683
chr12:96717782-96717801_CDK17_+|chrX:47083011-47083030_CDK16_+|CDK17|CDK16	chr12:96717782-96717801_CDK17_+|chrX:47083011-47083030_CDK16_+	ACACTGTGTGGTCTCCGCAA|CGAGGCATAGACAAGACCAA	CDK17|CDK16	CDK16|CDK17	CDK17	CDK16	CDK17|CDK16	CDK17	CDK16	TO|TO	Project Achilles/MASHUP	gene|gene	geneA|geneB		ACACTGTGTGGTCTCCGCAA	CGAGGCATAGACAAGACCAA	0.786855	0	0	0.749123	0	0
chr12:96717782-96717801_CDK17_+|chrX:47083850-47083869_CDK16_-|CDK17|CDK16	chr12:96717782-96717801_CDK17_+|chrX:47083850-47083869_CDK16_-	ACACTGTGTGGTCTCCGCAA|TGGAGACTGCACCTCATCCG	CDK17|CDK16	CDK16|CDK17	CDK17	CDK16	CDK17|CDK16	CDK17	CDK16	TO|TO	Project Achilles/MASHUP	gene|gene	geneA|geneB		ACACTGTGTGGTCTCCGCAA	TGGAGACTGCACCTCATCCG	0.786855	0	0	0.832966	0	0
chr12:96717782-96717801_CDK17_+|5127_3_CCCACGCAAGATCTCCACTG|CDK17|CDK16	chr12:96717782-96717801_CDK17_+|5127_3_CCCACGCAAGATCTCCACTG	ACACTGTGTGGTCTCCGCAA|CCCACGCAAGATCTCCACTG	CDK17|CDK16	CDK16|CDK17	CDK17	CDK16	CDK17|CDK16	CDK17	CDK16	TO|BR	Project Achilles/MASHUP	gene|gene	geneA|geneB		ACACTGTGTGGTCTCCGCAA	CCCACGCAAGATCTCCACTG	0.786855	0	0	0.772523	0	0
chr12:96717782-96717801_CDK17_+|5127_3_GCCACCAGAGATTGTGCACG|CDK17|CDK16	chr12:96717782-96717801_CDK17_+|5127_3_GCCACCAGAGATTGTGCACG	ACACTGTGTGGTCTCCGCAA|GCCACCAGAGATTGTGCACG	CDK17|CDK16	CDK16|CDK17	CDK17	CDK16	CDK17|CDK16	CDK17	CDK16	TO|BR	Project Achilles/MASHUP	gene|gene	geneA|geneB		ACACTGTGTGGTCTCCGCAA	GCCACCAGAGATTGTGCACG	0.786855	0	0	0.678092	0	0
chr12:96704909-96704928_CDK17_-|chrX:47083011-47083030_CDK16_+|CDK17|CDK16	chr12:96704909-96704928_CDK17_-|chrX:47083011-47083030_CDK16_+	GCAGACATCAGAATACCTGA|CGAGGCATAGACAAGACCAA	CDK17|CDK16	CDK16|CDK17	CDK17	CDK16	CDK17|CDK16	CDK17	CDK16	TO|TO	Project Achilles/MASHUP	gene|gene	geneA|geneB		GCAGACATCAGAATACCTGA	CGAGGCATAGACAAGACCAA	0.653339	0	0	0.749123	0	0
chr12:96704909-96704928_CDK17_-|chrX:47083850-47083869_CDK16_-|CDK17|CDK16	chr12:96704909-96704928_CDK17_-|chrX:47083850-47083869_CDK16_-	GCAGACATCAGAATACCTGA|TGGAGACTGCACCTCATCCG	CDK17|CDK16	CDK16|CDK17	CDK17	CDK16	CDK17|CDK16	CDK17	CDK16	TO|TO	Project Achilles/MASHUP	gene|gene	geneA|geneB		GCAGACATCAGAATACCTGA	TGGAGACTGCACCTCATCCG	0.653339	0	0	0.832966	0	0
chr12:96704909-96704928_CDK17_-|5127_3_CCCACGCAAGATCTCCACTG|CDK17|CDK16	chr12:96704909-96704928_CDK17_-|5127_3_CCCACGCAAGATCTCCACTG	GCAGACATCAGAATACCTGA|CCCACGCAAGATCTCCACTG	CDK17|CDK16	CDK16|CDK17	CDK17	CDK16	CDK17|CDK16	CDK17	CDK16	TO|BR	Project Achilles/MASHUP	gene|gene	geneA|geneB		GCAGACATCAGAATACCTGA	CCCACGCAAGATCTCCACTG	0.653339	0	0	0.772523	0	0
chr12:96704909-96704928_CDK17_-|5127_3_GCCACCAGAGATTGTGCACG|CDK17|CDK16	chr12:96704909-96704928_CDK17_-|5127_3_GCCACCAGAGATTGTGCACG	GCAGACATCAGAATACCTGA|GCCACCAGAGATTGTGCACG	CDK17|CDK16	CDK16|CDK17	CDK17	CDK16	CDK17|CDK16	CDK17	CDK16	TO|BR	Project Achilles/MASHUP	gene|gene	geneA|geneB		GCAGACATCAGAATACCTGA	GCCACCAGAGATTGTGCACG	0.653339	0	0	0.678092	0	0
5128_4_ACATAGACGGATCTCAATGG|chrX:47083011-47083030_CDK16_+|CDK17|CDK16	5128_4_ACATAGACGGATCTCAATGG|chrX:47083011-47083030_CDK16_+	ACATAGACGGATCTCAATGG|CGAGGCATAGACAAGACCAA	CDK17|CDK16	CDK16|CDK17	CDK17	CDK16	CDK17|CDK16	CDK17	CDK16	BR|TO	Project Achilles/MASHUP	gene|gene	geneA|geneB		ACATAGACGGATCTCAATGG	CGAGGCATAGACAAGACCAA	0.842343	0	0	0.749123	0	0
5128_4_ACATAGACGGATCTCAATGG|chrX:47083850-47083869_CDK16_-|CDK17|CDK16	5128_4_ACATAGACGGATCTCAATGG|chrX:47083850-47083869_CDK16_-	ACATAGACGGATCTCAATGG|TGGAGACTGCACCTCATCCG	CDK17|CDK16	CDK16|CDK17	CDK17	CDK16	CDK17|CDK16	CDK17	CDK16	BR|TO	Project Achilles/MASHUP	gene|gene	geneA|geneB		ACATAGACGGATCTCAATGG	TGGAGACTGCACCTCATCCG	0.842343	0	0	0.832966	0	0
5128_4_ACATAGACGGATCTCAATGG|5127_3_CCCACGCAAGATCTCCACTG|CDK17|CDK16	5128_4_ACATAGACGGATCTCAATGG|5127_3_CCCACGCAAGATCTCCACTG	ACATAGACGGATCTCAATGG|CCCACGCAAGATCTCCACTG	CDK17|CDK16	CDK16|CDK17	CDK17	CDK16	CDK17|CDK16	CDK17	CDK16	BR|BR	Project Achilles/MASHUP	gene|gene	geneA|geneB		ACATAGACGGATCTCAATGG	CCCACGCAAGATCTCCACTG	0.842343	0	0	0.772523	0	0
5128_4_ACATAGACGGATCTCAATGG|5127_3_GCCACCAGAGATTGTGCACG|CDK17|CDK16	5128_4_ACATAGACGGATCTCAATGG|5127_3_GCCACCAGAGATTGTGCACG	ACATAGACGGATCTCAATGG|GCCACCAGAGATTGTGCACG	CDK17|CDK16	CDK16|CDK17	CDK17	CDK16	CDK17|CDK16	CDK17	CDK16	BR|BR	Project Achilles/MASHUP	gene|gene	geneA|geneB		ACATAGACGGATCTCAATGG	GCCACCAGAGATTGTGCACG	0.842343	0	0	0.678092	0	0
5128_9_CATGAGTATGCACAACGTAA|chrX:47083011-47083030_CDK16_+|CDK17|CDK16	5128_9_CATGAGTATGCACAACGTAA|chrX:47083011-47083030_CDK16_+	CATGAGTATGCACAACGTAA|CGAGGCATAGACAAGACCAA	CDK17|CDK16	CDK16|CDK17	CDK17	CDK16	CDK17|CDK16	CDK17	CDK16	BR|TO	Project Achilles/MASHUP	gene|gene	geneA|geneB		CATGAGTATGCACAACGTAA	CGAGGCATAGACAAGACCAA	0.691071	0	0	0.749123	0	0
5128_9_CATGAGTATGCACAACGTAA|chrX:47083850-47083869_CDK16_-|CDK17|CDK16	5128_9_CATGAGTATGCACAACGTAA|chrX:47083850-47083869_CDK16_-	CATGAGTATGCACAACGTAA|TGGAGACTGCACCTCATCCG	CDK17|CDK16	CDK16|CDK17	CDK17	CDK16	CDK17|CDK16	CDK17	CDK16	BR|TO	Project Achilles/MASHUP	gene|gene	geneA|geneB		CATGAGTATGCACAACGTAA	TGGAGACTGCACCTCATCCG	0.691071	0	0	0.832966	0	0
5128_9_CATGAGTATGCACAACGTAA|5127_3_CCCACGCAAGATCTCCACTG|CDK17|CDK16	5128_9_CATGAGTATGCACAACGTAA|5127_3_CCCACGCAAGATCTCCACTG	CATGAGTATGCACAACGTAA|CCCACGCAAGATCTCCACTG	CDK17|CDK16	CDK16|CDK17	CDK17	CDK16	CDK17|CDK16	CDK17	CDK16	BR|BR	Project Achilles/MASHUP	gene|gene	geneA|geneB		CATGAGTATGCACAACGTAA	CCCACGCAAGATCTCCACTG	0.691071	0	0	0.772523	0	0
5128_9_CATGAGTATGCACAACGTAA|5127_3_GCCACCAGAGATTGTGCACG|CDK17|CDK16	5128_9_CATGAGTATGCACAACGTAA|5127_3_GCCACCAGAGATTGTGCACG	CATGAGTATGCACAACGTAA|GCCACCAGAGATTGTGCACG	CDK17|CDK16	CDK16|CDK17	CDK17	CDK16	CDK17|CDK16	CDK17	CDK16	BR|BR	Project Achilles/MASHUP	gene|gene	geneA|geneB		CATGAGTATGCACAACGTAA	GCCACCAGAGATTGTGCACG	0.691071	0	0	0.678092	0	0
chrX:47084268-47084287_CDK16_+|chr12:96682953-96682972_CDK17_+|CDK17|CDK16	chrX:47084268-47084287_CDK16_+|chr12:96682953-96682972_CDK17_+	TAAGCTGGACAAACTGGGCG|AATCTGTGTTGAGTACTCCG	CDK17|CDK16	CDK16|CDK17	CDK17	CDK16	CDK16|CDK17	CDK16	CDK17	TO|TO	Project Achilles/MASHUP	gene|gene	geneB|geneA		TAAGCTGGACAAACTGGGCG	AATCTGTGTTGAGTACTCCG	0.714367	0	0	0.760736	0	0
chrX:47084268-47084287_CDK16_+|sgCDK17_1|CDK17|CDK16	chrX:47084268-47084287_CDK16_+|sgCDK17_1	TAAGCTGGACAAACTGGGCG|GCATTGCCATGAAGGAGCCA	CDK17|CDK16	CDK16|CDK17	CDK17	CDK16	CDK16|CDK17	CDK16	CDK17	TO|LS	Project Achilles/MASHUP	gene|gene	geneB|geneA		TAAGCTGGACAAACTGGGCG	GCATTGCCATGAAGGAGCCA	0.714367	0	0	0.7018	0	0
chrX:47084268-47084287_CDK16_+|5128_7_CCCTGCACAGCTATAAGAGA|CDK17|CDK16	chrX:47084268-47084287_CDK16_+|5128_7_CCCTGCACAGCTATAAGAGA	TAAGCTGGACAAACTGGGCG|CCCTGCACAGCTATAAGAGA	CDK17|CDK16	CDK16|CDK17	CDK17	CDK16	CDK16|CDK17	CDK16	CDK17	TO|BR	Project Achilles/MASHUP	gene|gene	geneB|geneA		TAAGCTGGACAAACTGGGCG	CCCTGCACAGCTATAAGAGA	0.714367	0	0	0.667516	0	0
chrX:47084268-47084287_CDK16_+|5128_3_CTTTCAAGAAGCCCCCATTG|CDK17|CDK16	chrX:47084268-47084287_CDK16_+|5128_3_CTTTCAAGAAGCCCCCATTG	TAAGCTGGACAAACTGGGCG|CTTTCAAGAAGCCCCCATTG	CDK17|CDK16	CDK16|CDK17	CDK17	CDK16	CDK16|CDK17	CDK16	CDK17	TO|BR	Project Achilles/MASHUP	gene|gene	geneB|geneA		TAAGCTGGACAAACTGGGCG	CTTTCAAGAAGCCCCCATTG	0.714367	0	0	0.763147	0	0
sgCDK16_1|chr12:96682953-96682972_CDK17_+|CDK17|CDK16	sgCDK16_1|chr12:96682953-96682972_CDK17_+	GGAGATTCAGCTACAAAAGG|AATCTGTGTTGAGTACTCCG	CDK17|CDK16	CDK16|CDK17	CDK17	CDK16	CDK16|CDK17	CDK16	CDK17	LS|TO	Project Achilles/MASHUP	gene|gene	geneB|geneA		GGAGATTCAGCTACAAAAGG	AATCTGTGTTGAGTACTCCG	0.737181	0	0	0.760736	0	0
sgCDK16_1|sgCDK17_1|CDK17|CDK16	sgCDK16_1|sgCDK17_1	GGAGATTCAGCTACAAAAGG|GCATTGCCATGAAGGAGCCA	CDK17|CDK16	CDK16|CDK17	CDK17	CDK16	CDK16|CDK17	CDK16	CDK17	LS|LS	Project Achilles/MASHUP	gene|gene	geneB|geneA		GGAGATTCAGCTACAAAAGG	GCATTGCCATGAAGGAGCCA	0.737181	0	0	0.7018	0	0
sgCDK16_1|5128_7_CCCTGCACAGCTATAAGAGA|CDK17|CDK16	sgCDK16_1|5128_7_CCCTGCACAGCTATAAGAGA	GGAGATTCAGCTACAAAAGG|CCCTGCACAGCTATAAGAGA	CDK17|CDK16	CDK16|CDK17	CDK17	CDK16	CDK16|CDK17	CDK16	CDK17	LS|BR	Project Achilles/MASHUP	gene|gene	geneB|geneA		GGAGATTCAGCTACAAAAGG	CCCTGCACAGCTATAAGAGA	0.737181	0	0	0.667516	0	0
sgCDK16_1|5128_3_CTTTCAAGAAGCCCCCATTG|CDK17|CDK16	sgCDK16_1|5128_3_CTTTCAAGAAGCCCCCATTG	GGAGATTCAGCTACAAAAGG|CTTTCAAGAAGCCCCCATTG	CDK17|CDK16	CDK16|CDK17	CDK17	CDK16	CDK16|CDK17	CDK16	CDK17	LS|BR	Project Achilles/MASHUP	gene|gene	geneB|geneA		GGAGATTCAGCTACAAAAGG	CTTTCAAGAAGCCCCCATTG	0.737181	0	0	0.763147	0	0
5127_6_TCAGACTGGAACATGAAGAG|chr12:96682953-96682972_CDK17_+|CDK17|CDK16	5127_6_TCAGACTGGAACATGAAGAG|chr12:96682953-96682972_CDK17_+	TCAGACTGGAACATGAAGAG|AATCTGTGTTGAGTACTCCG	CDK17|CDK16	CDK16|CDK17	CDK17	CDK16	CDK16|CDK17	CDK16	CDK17	BR|TO	Project Achilles/MASHUP	gene|gene	geneB|geneA		TCAGACTGGAACATGAAGAG	AATCTGTGTTGAGTACTCCG	0.770008	0	0	0.760736	0	0
5127_6_TCAGACTGGAACATGAAGAG|sgCDK17_1|CDK17|CDK16	5127_6_TCAGACTGGAACATGAAGAG|sgCDK17_1	TCAGACTGGAACATGAAGAG|GCATTGCCATGAAGGAGCCA	CDK17|CDK16	CDK16|CDK17	CDK17	CDK16	CDK16|CDK17	CDK16	CDK17	BR|LS	Project Achilles/MASHUP	gene|gene	geneB|geneA		TCAGACTGGAACATGAAGAG	GCATTGCCATGAAGGAGCCA	0.770008	0	0	0.7018	0	0
5127_6_TCAGACTGGAACATGAAGAG|5128_7_CCCTGCACAGCTATAAGAGA|CDK17|CDK16	5127_6_TCAGACTGGAACATGAAGAG|5128_7_CCCTGCACAGCTATAAGAGA	TCAGACTGGAACATGAAGAG|CCCTGCACAGCTATAAGAGA	CDK17|CDK16	CDK16|CDK17	CDK17	CDK16	CDK16|CDK17	CDK16	CDK17	BR|BR	Project Achilles/MASHUP	gene|gene	geneB|geneA		TCAGACTGGAACATGAAGAG	CCCTGCACAGCTATAAGAGA	0.770008	0	0	0.667516	0	0
5127_6_TCAGACTGGAACATGAAGAG|5128_3_CTTTCAAGAAGCCCCCATTG|CDK17|CDK16	5127_6_TCAGACTGGAACATGAAGAG|5128_3_CTTTCAAGAAGCCCCCATTG	TCAGACTGGAACATGAAGAG|CTTTCAAGAAGCCCCCATTG	CDK17|CDK16	CDK16|CDK17	CDK17	CDK16	CDK16|CDK17	CDK16	CDK17	BR|BR	Project Achilles/MASHUP	gene|gene	geneB|geneA		TCAGACTGGAACATGAAGAG	CTTTCAAGAAGCCCCCATTG	0.770008	0	0	0.763147	0	0
5127_4_TTACTAGGCTGACACGACGG|chr12:96682953-96682972_CDK17_+|CDK17|CDK16	5127_4_TTACTAGGCTGACACGACGG|chr12:96682953-96682972_CDK17_+	TTACTAGGCTGACACGACGG|AATCTGTGTTGAGTACTCCG	CDK17|CDK16	CDK16|CDK17	CDK17	CDK16	CDK16|CDK17	CDK16	CDK17	BR|TO	Project Achilles/MASHUP	gene|gene	geneB|geneA		TTACTAGGCTGACACGACGG	AATCTGTGTTGAGTACTCCG	0.832966	0	0	0.760736	0	0
5127_4_TTACTAGGCTGACACGACGG|sgCDK17_1|CDK17|CDK16	5127_4_TTACTAGGCTGACACGACGG|sgCDK17_1	TTACTAGGCTGACACGACGG|GCATTGCCATGAAGGAGCCA	CDK17|CDK16	CDK16|CDK17	CDK17	CDK16	CDK16|CDK17	CDK16	CDK17	BR|LS	Project Achilles/MASHUP	gene|gene	geneB|geneA		TTACTAGGCTGACACGACGG	GCATTGCCATGAAGGAGCCA	0.832966	0	0	0.7018	0	0
5127_4_TTACTAGGCTGACACGACGG|5128_7_CCCTGCACAGCTATAAGAGA|CDK17|CDK16	5127_4_TTACTAGGCTGACACGACGG|5128_7_CCCTGCACAGCTATAAGAGA	TTACTAGGCTGACACGACGG|CCCTGCACAGCTATAAGAGA	CDK17|CDK16	CDK16|CDK17	CDK17	CDK16	CDK16|CDK17	CDK16	CDK17	BR|BR	Project Achilles/MASHUP	gene|gene	geneB|geneA		TTACTAGGCTGACACGACGG	CCCTGCACAGCTATAAGAGA	0.832966	0	0	0.667516	0	0
5127_4_TTACTAGGCTGACACGACGG|5128_3_CTTTCAAGAAGCCCCCATTG|CDK17|CDK16	5127_4_TTACTAGGCTGACACGACGG|5128_3_CTTTCAAGAAGCCCCCATTG	TTACTAGGCTGACACGACGG|CTTTCAAGAAGCCCCCATTG	CDK17|CDK16	CDK16|CDK17	CDK17	CDK16	CDK16|CDK17	CDK16	CDK17	BR|BR	Project Achilles/MASHUP	gene|gene	geneB|geneA		TTACTAGGCTGACACGACGG	CTTTCAAGAAGCCCCCATTG	0.832966	0	0	0.763147	0	0
chr12:96717782-96717801_CDK17_+|F1|CDK17|CDK16	chr12:96717782-96717801_CDK17_+|F1	ACACTGTGTGGTCTCCGCAA|GTATCAACAGAGTGTCAGAT	CDK17|CDK16	CDK16|CDK17	CDK17	CDK16	CDK17|F1	CDK17	F1	TO|CO	Project Achilles/MASHUP	gene|safe_control	geneA|safe_control	CDK17	ACACTGTGTGGTCTCCGCAA	GTATCAACAGAGTGTCAGAT	0.786855	0	0	0.559646	0	0
F5|chrX:47083011-47083030_CDK16_+|CDK17|CDK16	F5|chrX:47083011-47083030_CDK16_+	GTGAAGATGATCGCTTATAC|CGAGGCATAGACAAGACCAA	CDK17|CDK16	CDK16|CDK17	CDK17	CDK16	F5|CDK16	F5	CDK16	CO|TO	Project Achilles/MASHUP	safe_control|gene	safe_control|geneB	CDK16	GTGAAGATGATCGCTTATAC	CGAGGCATAGACAAGACCAA	0.772678	0	0	0.749123	0	0
chr12:96704909-96704928_CDK17_-|F2|CDK17|CDK16	chr12:96704909-96704928_CDK17_-|F2	GCAGACATCAGAATACCTGA|GGATGAAACTTCATCTAACT	CDK17|CDK16	CDK16|CDK17	CDK17	CDK16	CDK17|F2	CDK17	F2	TO|CO	Project Achilles/MASHUP	gene|safe_control	geneA|safe_control	CDK17	GCAGACATCAGAATACCTGA	GGATGAAACTTCATCTAACT	0.653339	0	0	0.720768	0	0
F6|chrX:47083850-47083869_CDK16_-|CDK17|CDK16	F6|chrX:47083850-47083869_CDK16_-	GTTCTGCATGAGAAGCACTA|TGGAGACTGCACCTCATCCG	CDK17|CDK16	CDK16|CDK17	CDK17	CDK16	F6|CDK16	F6	CDK16	CO|TO	Project Achilles/MASHUP	safe_control|gene	safe_control|geneB	CDK16	GTTCTGCATGAGAAGCACTA	TGGAGACTGCACCTCATCCG	0.772678	0	0	0.832966	0	0
5128_4_ACATAGACGGATCTCAATGG|F3|CDK17|CDK16	5128_4_ACATAGACGGATCTCAATGG|F3	ACATAGACGGATCTCAATGG|GATCAGGGAATCTTTGAGAA	CDK17|CDK16	CDK16|CDK17	CDK17	CDK16	CDK17|F3	CDK17	F3	BR|CO	Project Achilles/MASHUP	gene|safe_control	geneA|safe_control	CDK17	ACATAGACGGATCTCAATGG	GATCAGGGAATCTTTGAGAA	0.842343	0	0	0.723898	0	0
F7|5127_3_CCCACGCAAGATCTCCACTG|CDK17|CDK16	F7|5127_3_CCCACGCAAGATCTCCACTG	GTTTCAACCATTAGGGGGCT|CCCACGCAAGATCTCCACTG	CDK17|CDK16	CDK16|CDK17	CDK17	CDK16	F7|CDK16	F7	CDK16	CO|BR	Project Achilles/MASHUP	safe_control|gene	safe_control|geneB	CDK16	GTTTCAACCATTAGGGGGCT	CCCACGCAAGATCTCCACTG	0.545469	0	0	0.772523	0	0
5128_9_CATGAGTATGCACAACGTAA|F4|CDK17|CDK16	5128_9_CATGAGTATGCACAACGTAA|F4	CATGAGTATGCACAACGTAA|GATGTTCACTGTTAATTGAT	CDK17|CDK16	CDK16|CDK17	CDK17	CDK16	CDK17|F4	CDK17	F4	BR|CO	Project Achilles/MASHUP	gene|safe_control	geneA|safe_control	CDK17	CATGAGTATGCACAACGTAA	GATGTTCACTGTTAATTGAT	0.691071	0	0	0.604559	0	0
F8|5127_3_GCCACCAGAGATTGTGCACG|CDK17|CDK16	F8|5127_3_GCCACCAGAGATTGTGCACG	GCTTTCTATGTAGTACACTT|GCCACCAGAGATTGTGCACG	CDK17|CDK16	CDK16|CDK17	CDK17	CDK16	F8|CDK16	F8	CDK16	CO|BR	Project Achilles/MASHUP	safe_control|gene	safe_control|geneB	CDK16	GCTTTCTATGTAGTACACTT	GCCACCAGAGATTGTGCACG	0.639161	0	0	0.678092	0	0
chrX:47084268-47084287_CDK16_+|F1|CDK17|CDK16	chrX:47084268-47084287_CDK16_+|F1	TAAGCTGGACAAACTGGGCG|GTATCAACAGAGTGTCAGAT	CDK17|CDK16	CDK16|CDK17	CDK17	CDK16	CDK16|F1	CDK16	F1	TO|CO	Project Achilles/MASHUP	gene|safe_control	geneB|safe_control	CDK16	TAAGCTGGACAAACTGGGCG	GTATCAACAGAGTGTCAGAT	0.714367	0	0	0.559646	0	0
F5|chr12:96682953-96682972_CDK17_+|CDK17|CDK16	F5|chr12:96682953-96682972_CDK17_+	GTGAAGATGATCGCTTATAC|AATCTGTGTTGAGTACTCCG	CDK17|CDK16	CDK16|CDK17	CDK17	CDK16	F5|CDK17	F5	CDK17	CO|TO	Project Achilles/MASHUP	safe_control|gene	safe_control|geneA	CDK17	GTGAAGATGATCGCTTATAC	AATCTGTGTTGAGTACTCCG	0.772678	0	0	0.760736	0	0
sgCDK16_1|F2|CDK17|CDK16	sgCDK16_1|F2	GGAGATTCAGCTACAAAAGG|GGATGAAACTTCATCTAACT	CDK17|CDK16	CDK16|CDK17	CDK17	CDK16	CDK16|F2	CDK16	F2	LS|CO	Project Achilles/MASHUP	gene|safe_control	geneB|safe_control	CDK16	GGAGATTCAGCTACAAAAGG	GGATGAAACTTCATCTAACT	0.737181	0	0	0.720768	0	0
F6|sgCDK17_1|CDK17|CDK16	F6|sgCDK17_1	GTTCTGCATGAGAAGCACTA|GCATTGCCATGAAGGAGCCA	CDK17|CDK16	CDK16|CDK17	CDK17	CDK16	F6|CDK17	F6	CDK17	CO|LS	Project Achilles/MASHUP	safe_control|gene	safe_control|geneA	CDK17	GTTCTGCATGAGAAGCACTA	GCATTGCCATGAAGGAGCCA	0.772678	0	0	0.7018	0	0
5127_6_TCAGACTGGAACATGAAGAG|F3|CDK17|CDK16	5127_6_TCAGACTGGAACATGAAGAG|F3	TCAGACTGGAACATGAAGAG|GATCAGGGAATCTTTGAGAA	CDK17|CDK16	CDK16|CDK17	CDK17	CDK16	CDK16|F3	CDK16	F3	BR|CO	Project Achilles/MASHUP	gene|safe_control	geneB|safe_control	CDK16	TCAGACTGGAACATGAAGAG	GATCAGGGAATCTTTGAGAA	0.770008	0	0	0.723898	0	0
F7|5128_7_CCCTGCACAGCTATAAGAGA|CDK17|CDK16	F7|5128_7_CCCTGCACAGCTATAAGAGA	GTTTCAACCATTAGGGGGCT|CCCTGCACAGCTATAAGAGA	CDK17|CDK16	CDK16|CDK17	CDK17	CDK16	F7|CDK17	F7	CDK17	CO|BR	Project Achilles/MASHUP	safe_control|gene	safe_control|geneA	CDK17	GTTTCAACCATTAGGGGGCT	CCCTGCACAGCTATAAGAGA	0.545469	0	0	0.667516	0	0
5127_4_TTACTAGGCTGACACGACGG|F4|CDK17|CDK16	5127_4_TTACTAGGCTGACACGACGG|F4	TTACTAGGCTGACACGACGG|GATGTTCACTGTTAATTGAT	CDK17|CDK16	CDK16|CDK17	CDK17	CDK16	CDK16|F4	CDK16	F4	BR|CO	Project Achilles/MASHUP	gene|safe_control	geneB|safe_control	CDK16	TTACTAGGCTGACACGACGG	GATGTTCACTGTTAATTGAT	0.832966	0	0	0.604559	0	0
F8|5128_3_CTTTCAAGAAGCCCCCATTG|CDK17|CDK16	F8|5128_3_CTTTCAAGAAGCCCCCATTG	GCTTTCTATGTAGTACACTT|CTTTCAAGAAGCCCCCATTG	CDK17|CDK16	CDK16|CDK17	CDK17	CDK16	F8|CDK17	F8	CDK17	CO|BR	Project Achilles/MASHUP	safe_control|gene	safe_control|geneA	CDK17	GCTTTCTATGTAGTACACTT	CTTTCAAGAAGCCCCCATTG	0.639161	0	0	0.763147	0	0
chr6:41909285-41909304_CCND3_-|chr11:69456248-69456267_CCND1_-|CCND3|CCND1	chr6:41909285-41909304_CCND3_-|chr11:69456248-69456267_CCND1_-	GCAGAGCCTGCTCCGCCTGG|GGTGGCGACGATCTTCCGCA	CCND3|CCND1	CCND1|CCND3	CCND3	CCND1	CCND3|CCND1	CCND3	CCND1	TO|TO	Project Achilles/MASHUP	gene|gene	geneA|geneB		GCAGAGCCTGCTCCGCCTGG	GGTGGCGACGATCTTCCGCA	0.884875	0	0	0.728698	0	0
chr6:41909285-41909304_CCND3_-|chr11:69457804-69457823_CCND1_+|CCND3|CCND1	chr6:41909285-41909304_CCND3_-|chr11:69457804-69457823_CCND1_+	GCAGAGCCTGCTCCGCCTGG|CGAGGAACAGAAGTGCGAGG	CCND3|CCND1	CCND1|CCND3	CCND3	CCND1	CCND3|CCND1	CCND3	CCND1	TO|TO	Project Achilles/MASHUP	gene|gene	geneA|geneB		GCAGAGCCTGCTCCGCCTGG	CGAGGAACAGAAGTGCGAGG	0.884875	0	0	0.818788	0	0
chr6:41909285-41909304_CCND3_-|595_2_AGAGGCCACGAACATGCAAG|CCND3|CCND1	chr6:41909285-41909304_CCND3_-|595_2_AGAGGCCACGAACATGCAAG	GCAGAGCCTGCTCCGCCTGG|AGAGGCCACGAACATGCAAG	CCND3|CCND1	CCND1|CCND3	CCND3	CCND1	CCND3|CCND1	CCND3	CCND1	TO|BR	Project Achilles/MASHUP	gene|gene	geneA|geneB		GCAGAGCCTGCTCCGCCTGG	AGAGGCCACGAACATGCAAG	0.884875	0	0	0.847143	0	0
chr6:41909285-41909304_CCND3_-|595_2_CGTGCCTCCGTAGGTCTGCG|CCND3|CCND1	chr6:41909285-41909304_CCND3_-|595_2_CGTGCCTCCGTAGGTCTGCG	GCAGAGCCTGCTCCGCCTGG|CGTGCCTCCGTAGGTCTGCG	CCND3|CCND1	CCND1|CCND3	CCND3	CCND1	CCND3|CCND1	CCND3	CCND1	TO|BR	Project Achilles/MASHUP	gene|gene	geneA|geneB		GCAGAGCCTGCTCCGCCTGG	CGTGCCTCCGTAGGTCTGCG	0.884875	0	0	0.671844	0	0
chr6:41908197-41908216_CCND3_+|chr11:69456248-69456267_CCND1_-|CCND3|CCND1	chr6:41908197-41908216_CCND3_+|chr11:69456248-69456267_CCND1_-	GCAGCATGCAGACCGCACCC|GGTGGCGACGATCTTCCGCA	CCND3|CCND1	CCND1|CCND3	CCND3	CCND1	CCND3|CCND1	CCND3	CCND1	TO|TO	Project Achilles/MASHUP	gene|gene	geneA|geneB		GCAGCATGCAGACCGCACCC	GGTGGCGACGATCTTCCGCA	0.707659	0	0	0.728698	0	0
chr6:41908197-41908216_CCND3_+|chr11:69457804-69457823_CCND1_+|CCND3|CCND1	chr6:41908197-41908216_CCND3_+|chr11:69457804-69457823_CCND1_+	GCAGCATGCAGACCGCACCC|CGAGGAACAGAAGTGCGAGG	CCND3|CCND1	CCND1|CCND3	CCND3	CCND1	CCND3|CCND1	CCND3	CCND1	TO|TO	Project Achilles/MASHUP	gene|gene	geneA|geneB		GCAGCATGCAGACCGCACCC	CGAGGAACAGAAGTGCGAGG	0.707659	0	0	0.818788	0	0
chr6:41908197-41908216_CCND3_+|595_2_AGAGGCCACGAACATGCAAG|CCND3|CCND1	chr6:41908197-41908216_CCND3_+|595_2_AGAGGCCACGAACATGCAAG	GCAGCATGCAGACCGCACCC|AGAGGCCACGAACATGCAAG	CCND3|CCND1	CCND1|CCND3	CCND3	CCND1	CCND3|CCND1	CCND3	CCND1	TO|BR	Project Achilles/MASHUP	gene|gene	geneA|geneB		GCAGCATGCAGACCGCACCC	AGAGGCCACGAACATGCAAG	0.707659	0	0	0.847143	0	0
chr6:41908197-41908216_CCND3_+|595_2_CGTGCCTCCGTAGGTCTGCG|CCND3|CCND1	chr6:41908197-41908216_CCND3_+|595_2_CGTGCCTCCGTAGGTCTGCG	GCAGCATGCAGACCGCACCC|CGTGCCTCCGTAGGTCTGCG	CCND3|CCND1	CCND1|CCND3	CCND3	CCND1	CCND3|CCND1	CCND3	CCND1	TO|BR	Project Achilles/MASHUP	gene|gene	geneA|geneB		GCAGCATGCAGACCGCACCC	CGTGCCTCCGTAGGTCTGCG	0.707659	0	0	0.671844	0	0
896_2_ACACACGCACCCGCAACTGG|chr11:69456248-69456267_CCND1_-|CCND3|CCND1	896_2_ACACACGCACCCGCAACTGG|chr11:69456248-69456267_CCND1_-	ACACACGCACCCGCAACTGG|GGTGGCGACGATCTTCCGCA	CCND3|CCND1	CCND1|CCND3	CCND3	CCND1	CCND3|CCND1	CCND3	CCND1	BR|TO	Project Achilles/MASHUP	gene|gene	geneA|geneB		ACACACGCACCCGCAACTGG	GGTGGCGACGATCTTCCGCA	0.793891	0	0	0.728698	0	0
896_2_ACACACGCACCCGCAACTGG|chr11:69457804-69457823_CCND1_+|CCND3|CCND1	896_2_ACACACGCACCCGCAACTGG|chr11:69457804-69457823_CCND1_+	ACACACGCACCCGCAACTGG|CGAGGAACAGAAGTGCGAGG	CCND3|CCND1	CCND1|CCND3	CCND3	CCND1	CCND3|CCND1	CCND3	CCND1	BR|TO	Project Achilles/MASHUP	gene|gene	geneA|geneB		ACACACGCACCCGCAACTGG	CGAGGAACAGAAGTGCGAGG	0.793891	0	0	0.818788	0	0
896_2_ACACACGCACCCGCAACTGG|595_2_AGAGGCCACGAACATGCAAG|CCND3|CCND1	896_2_ACACACGCACCCGCAACTGG|595_2_AGAGGCCACGAACATGCAAG	ACACACGCACCCGCAACTGG|AGAGGCCACGAACATGCAAG	CCND3|CCND1	CCND1|CCND3	CCND3	CCND1	CCND3|CCND1	CCND3	CCND1	BR|BR	Project Achilles/MASHUP	gene|gene	geneA|geneB		ACACACGCACCCGCAACTGG	AGAGGCCACGAACATGCAAG	0.793891	0	0	0.847143	0	0
896_2_ACACACGCACCCGCAACTGG|595_2_CGTGCCTCCGTAGGTCTGCG|CCND3|CCND1	896_2_ACACACGCACCCGCAACTGG|595_2_CGTGCCTCCGTAGGTCTGCG	ACACACGCACCCGCAACTGG|CGTGCCTCCGTAGGTCTGCG	CCND3|CCND1	CCND1|CCND3	CCND3	CCND1	CCND3|CCND1	CCND3	CCND1	BR|BR	Project Achilles/MASHUP	gene|gene	geneA|geneB		ACACACGCACCCGCAACTGG	CGTGCCTCCGTAGGTCTGCG	0.793891	0	0	0.671844	0	0
896_3_ACCAAGGCCTGTCGGTCACG|chr11:69456248-69456267_CCND1_-|CCND3|CCND1	896_3_ACCAAGGCCTGTCGGTCACG|chr11:69456248-69456267_CCND1_-	ACCAAGGCCTGTCGGTCACG|GGTGGCGACGATCTTCCGCA	CCND3|CCND1	CCND1|CCND3	CCND3	CCND1	CCND3|CCND1	CCND3	CCND1	BR|TO	Project Achilles/MASHUP	gene|gene	geneA|geneB		ACCAAGGCCTGTCGGTCACG	GGTGGCGACGATCTTCCGCA	0.79982	0	0	0.728698	0	0
896_3_ACCAAGGCCTGTCGGTCACG|chr11:69457804-69457823_CCND1_+|CCND3|CCND1	896_3_ACCAAGGCCTGTCGGTCACG|chr11:69457804-69457823_CCND1_+	ACCAAGGCCTGTCGGTCACG|CGAGGAACAGAAGTGCGAGG	CCND3|CCND1	CCND1|CCND3	CCND3	CCND1	CCND3|CCND1	CCND3	CCND1	BR|TO	Project Achilles/MASHUP	gene|gene	geneA|geneB		ACCAAGGCCTGTCGGTCACG	CGAGGAACAGAAGTGCGAGG	0.79982	0	0	0.818788	0	0
896_3_ACCAAGGCCTGTCGGTCACG|595_2_AGAGGCCACGAACATGCAAG|CCND3|CCND1	896_3_ACCAAGGCCTGTCGGTCACG|595_2_AGAGGCCACGAACATGCAAG	ACCAAGGCCTGTCGGTCACG|AGAGGCCACGAACATGCAAG	CCND3|CCND1	CCND1|CCND3	CCND3	CCND1	CCND3|CCND1	CCND3	CCND1	BR|BR	Project Achilles/MASHUP	gene|gene	geneA|geneB		ACCAAGGCCTGTCGGTCACG	AGAGGCCACGAACATGCAAG	0.79982	0	0	0.847143	0	0
896_3_ACCAAGGCCTGTCGGTCACG|595_2_CGTGCCTCCGTAGGTCTGCG|CCND3|CCND1	896_3_ACCAAGGCCTGTCGGTCACG|595_2_CGTGCCTCCGTAGGTCTGCG	ACCAAGGCCTGTCGGTCACG|CGTGCCTCCGTAGGTCTGCG	CCND3|CCND1	CCND1|CCND3	CCND3	CCND1	CCND3|CCND1	CCND3	CCND1	BR|BR	Project Achilles/MASHUP	gene|gene	geneA|geneB		ACCAAGGCCTGTCGGTCACG	CGTGCCTCCGTAGGTCTGCG	0.79982	0	0	0.671844	0	0
chr11:69458739-69458758_CCND1_-|chr6:41905040-41905059_CCND3_+|CCND3|CCND1	chr11:69458739-69458758_CCND1_-|chr6:41905040-41905059_CCND3_+	TGTGGCACAGAGGGCAACGA|AGAGAGCCGGTGCAGAATGA	CCND3|CCND1	CCND1|CCND3	CCND3	CCND1	CCND1|CCND3	CCND1	CCND3	TO|TO	Project Achilles/MASHUP	gene|gene	geneB|geneA		TGTGGCACAGAGGGCAACGA	AGAGAGCCGGTGCAGAATGA	0.720778	0	0	0.81521	0	0
chr11:69458739-69458758_CCND1_-|chr6:41904405-41904424_CCND3_+|CCND3|CCND1	chr11:69458739-69458758_CCND1_-|chr6:41904405-41904424_CCND3_+	TGTGGCACAGAGGGCAACGA|GGATGGCGGGTACATGGCAA	CCND3|CCND1	CCND1|CCND3	CCND3	CCND1	CCND1|CCND3	CCND1	CCND3	TO|TO	Project Achilles/MASHUP	gene|gene	geneB|geneA		TGTGGCACAGAGGGCAACGA	GGATGGCGGGTACATGGCAA	0.720778	0	0	0.801032	0.8125	0.683
chr11:69458739-69458758_CCND1_-|896_1_CACTGGAAGTAGGAGGCGCG|CCND3|CCND1	chr11:69458739-69458758_CCND1_-|896_1_CACTGGAAGTAGGAGGCGCG	TGTGGCACAGAGGGCAACGA|CACTGGAAGTAGGAGGCGCG	CCND3|CCND1	CCND1|CCND3	CCND3	CCND1	CCND1|CCND3	CCND1	CCND3	TO|BR	Project Achilles/MASHUP	gene|gene	geneB|geneA		TGTGGCACAGAGGGCAACGA	CACTGGAAGTAGGAGGCGCG	0.720778	0	0	0.793563	0	0
chr11:69458739-69458758_CCND1_-|896_3_CATGTGCAATCACAGCAGCC|CCND3|CCND1	chr11:69458739-69458758_CCND1_-|896_3_CATGTGCAATCACAGCAGCC	TGTGGCACAGAGGGCAACGA|CATGTGCAATCACAGCAGCC	CCND3|CCND1	CCND1|CCND3	CCND3	CCND1	CCND1|CCND3	CCND1	CCND3	TO|BR	Project Achilles/MASHUP	gene|gene	geneB|geneA		TGTGGCACAGAGGGCAACGA	CATGTGCAATCACAGCAGCC	0.720778	0	0	0.723898	0	0
chr11:69462871-69462890_CCND1_-|chr6:41905040-41905059_CCND3_+|CCND3|CCND1	chr11:69462871-69462890_CCND1_-|chr6:41905040-41905059_CCND3_+	TGGAGAGGAAGCGTGTGAGG|AGAGAGCCGGTGCAGAATGA	CCND3|CCND1	CCND1|CCND3	CCND3	CCND1	CCND1|CCND3	CCND1	CCND3	TO|TO	Project Achilles/MASHUP	gene|gene	geneB|geneA		TGGAGAGGAAGCGTGTGAGG	AGAGAGCCGGTGCAGAATGA	0.832966	0	0	0.81521	0	0
chr11:69462871-69462890_CCND1_-|chr6:41904405-41904424_CCND3_+|CCND3|CCND1	chr11:69462871-69462890_CCND1_-|chr6:41904405-41904424_CCND3_+	TGGAGAGGAAGCGTGTGAGG|GGATGGCGGGTACATGGCAA	CCND3|CCND1	CCND1|CCND3	CCND3	CCND1	CCND1|CCND3	CCND1	CCND3	TO|TO	Project Achilles/MASHUP	gene|gene	geneB|geneA		TGGAGAGGAAGCGTGTGAGG	GGATGGCGGGTACATGGCAA	0.832966	0	0	0.801032	0.8125	0.683
chr11:69462871-69462890_CCND1_-|896_1_CACTGGAAGTAGGAGGCGCG|CCND3|CCND1	chr11:69462871-69462890_CCND1_-|896_1_CACTGGAAGTAGGAGGCGCG	TGGAGAGGAAGCGTGTGAGG|CACTGGAAGTAGGAGGCGCG	CCND3|CCND1	CCND1|CCND3	CCND3	CCND1	CCND1|CCND3	CCND1	CCND3	TO|BR	Project Achilles/MASHUP	gene|gene	geneB|geneA		TGGAGAGGAAGCGTGTGAGG	CACTGGAAGTAGGAGGCGCG	0.832966	0	0	0.793563	0	0
chr11:69462871-69462890_CCND1_-|896_3_CATGTGCAATCACAGCAGCC|CCND3|CCND1	chr11:69462871-69462890_CCND1_-|896_3_CATGTGCAATCACAGCAGCC	TGGAGAGGAAGCGTGTGAGG|CATGTGCAATCACAGCAGCC	CCND3|CCND1	CCND1|CCND3	CCND3	CCND1	CCND1|CCND3	CCND1	CCND3	TO|BR	Project Achilles/MASHUP	gene|gene	geneB|geneA		TGGAGAGGAAGCGTGTGAGG	CATGTGCAATCACAGCAGCC	0.832966	0	0	0.723898	0	0
595_1_GGTTGGCATCGGGGTACGCG|chr6:41905040-41905059_CCND3_+|CCND3|CCND1	595_1_GGTTGGCATCGGGGTACGCG|chr6:41905040-41905059_CCND3_+	GGTTGGCATCGGGGTACGCG|AGAGAGCCGGTGCAGAATGA	CCND3|CCND1	CCND1|CCND3	CCND3	CCND1	CCND1|CCND3	CCND1	CCND3	BR|TO	Project Achilles/MASHUP	gene|gene	geneB|geneA		GGTTGGCATCGGGGTACGCG	AGAGAGCCGGTGCAGAATGA	0.765217	0	0	0.81521	0	0
595_1_GGTTGGCATCGGGGTACGCG|chr6:41904405-41904424_CCND3_+|CCND3|CCND1	595_1_GGTTGGCATCGGGGTACGCG|chr6:41904405-41904424_CCND3_+	GGTTGGCATCGGGGTACGCG|GGATGGCGGGTACATGGCAA	CCND3|CCND1	CCND1|CCND3	CCND3	CCND1	CCND1|CCND3	CCND1	CCND3	BR|TO	Project Achilles/MASHUP	gene|gene	geneB|geneA		GGTTGGCATCGGGGTACGCG	GGATGGCGGGTACATGGCAA	0.765217	0	0	0.801032	0.8125	0.683
595_1_GGTTGGCATCGGGGTACGCG|896_1_CACTGGAAGTAGGAGGCGCG|CCND3|CCND1	595_1_GGTTGGCATCGGGGTACGCG|896_1_CACTGGAAGTAGGAGGCGCG	GGTTGGCATCGGGGTACGCG|CACTGGAAGTAGGAGGCGCG	CCND3|CCND1	CCND1|CCND3	CCND3	CCND1	CCND1|CCND3	CCND1	CCND3	BR|BR	Project Achilles/MASHUP	gene|gene	geneB|geneA		GGTTGGCATCGGGGTACGCG	CACTGGAAGTAGGAGGCGCG	0.765217	0	0	0.793563	0	0
595_1_GGTTGGCATCGGGGTACGCG|896_3_CATGTGCAATCACAGCAGCC|CCND3|CCND1	595_1_GGTTGGCATCGGGGTACGCG|896_3_CATGTGCAATCACAGCAGCC	GGTTGGCATCGGGGTACGCG|CATGTGCAATCACAGCAGCC	CCND3|CCND1	CCND1|CCND3	CCND3	CCND1	CCND1|CCND3	CCND1	CCND3	BR|BR	Project Achilles/MASHUP	gene|gene	geneB|geneA		GGTTGGCATCGGGGTACGCG	CATGTGCAATCACAGCAGCC	0.765217	0	0	0.723898	0	0
595_3_GTGTTCAATGAAATCGTGCG|chr6:41905040-41905059_CCND3_+|CCND3|CCND1	595_3_GTGTTCAATGAAATCGTGCG|chr6:41905040-41905059_CCND3_+	GTGTTCAATGAAATCGTGCG|AGAGAGCCGGTGCAGAATGA	CCND3|CCND1	CCND1|CCND3	CCND3	CCND1	CCND1|CCND3	CCND1	CCND3	BR|TO	Project Achilles/MASHUP	gene|gene	geneB|geneA		GTGTTCAATGAAATCGTGCG	AGAGAGCCGGTGCAGAATGA	0.727476	0	0	0.81521	0	0
595_3_GTGTTCAATGAAATCGTGCG|chr6:41904405-41904424_CCND3_+|CCND3|CCND1	595_3_GTGTTCAATGAAATCGTGCG|chr6:41904405-41904424_CCND3_+	GTGTTCAATGAAATCGTGCG|GGATGGCGGGTACATGGCAA	CCND3|CCND1	CCND1|CCND3	CCND3	CCND1	CCND1|CCND3	CCND1	CCND3	BR|TO	Project Achilles/MASHUP	gene|gene	geneB|geneA		GTGTTCAATGAAATCGTGCG	GGATGGCGGGTACATGGCAA	0.727476	0	0	0.801032	0.8125	0.683
595_3_GTGTTCAATGAAATCGTGCG|896_1_CACTGGAAGTAGGAGGCGCG|CCND3|CCND1	595_3_GTGTTCAATGAAATCGTGCG|896_1_CACTGGAAGTAGGAGGCGCG	GTGTTCAATGAAATCGTGCG|CACTGGAAGTAGGAGGCGCG	CCND3|CCND1	CCND1|CCND3	CCND3	CCND1	CCND1|CCND3	CCND1	CCND3	BR|BR	Project Achilles/MASHUP	gene|gene	geneB|geneA		GTGTTCAATGAAATCGTGCG	CACTGGAAGTAGGAGGCGCG	0.727476	0	0	0.793563	0	0
595_3_GTGTTCAATGAAATCGTGCG|896_3_CATGTGCAATCACAGCAGCC|CCND3|CCND1	595_3_GTGTTCAATGAAATCGTGCG|896_3_CATGTGCAATCACAGCAGCC	GTGTTCAATGAAATCGTGCG|CATGTGCAATCACAGCAGCC	CCND3|CCND1	CCND1|CCND3	CCND3	CCND1	CCND1|CCND3	CCND1	CCND3	BR|BR	Project Achilles/MASHUP	gene|gene	geneB|geneA		GTGTTCAATGAAATCGTGCG	CATGTGCAATCACAGCAGCC	0.727476	0	0	0.723898	0	0
chr6:41909285-41909304_CCND3_-|F1|CCND3|CCND1	chr6:41909285-41909304_CCND3_-|F1	GCAGAGCCTGCTCCGCCTGG|GTATCAACAGAGTGTCAGAT	CCND3|CCND1	CCND1|CCND3	CCND3	CCND1	CCND3|F1	CCND3	F1	TO|CO	Project Achilles/MASHUP	gene|safe_control	geneA|safe_control	CCND3	GCAGAGCCTGCTCCGCCTGG	GTATCAACAGAGTGTCAGAT	0.884875	0	0	0.559646	0	0
F5|chr11:69456248-69456267_CCND1_-|CCND3|CCND1	F5|chr11:69456248-69456267_CCND1_-	GTGAAGATGATCGCTTATAC|GGTGGCGACGATCTTCCGCA	CCND3|CCND1	CCND1|CCND3	CCND3	CCND1	F5|CCND1	F5	CCND1	CO|TO	Project Achilles/MASHUP	safe_control|gene	safe_control|geneB	CCND1	GTGAAGATGATCGCTTATAC	GGTGGCGACGATCTTCCGCA	0.772678	0	0	0.728698	0	0
chr6:41908197-41908216_CCND3_+|F2|CCND3|CCND1	chr6:41908197-41908216_CCND3_+|F2	GCAGCATGCAGACCGCACCC|GGATGAAACTTCATCTAACT	CCND3|CCND1	CCND1|CCND3	CCND3	CCND1	CCND3|F2	CCND3	F2	TO|CO	Project Achilles/MASHUP	gene|safe_control	geneA|safe_control	CCND3	GCAGCATGCAGACCGCACCC	GGATGAAACTTCATCTAACT	0.707659	0	0	0.720768	0	0
F6|chr11:69457804-69457823_CCND1_+|CCND3|CCND1	F6|chr11:69457804-69457823_CCND1_+	GTTCTGCATGAGAAGCACTA|CGAGGAACAGAAGTGCGAGG	CCND3|CCND1	CCND1|CCND3	CCND3	CCND1	F6|CCND1	F6	CCND1	CO|TO	Project Achilles/MASHUP	safe_control|gene	safe_control|geneB	CCND1	GTTCTGCATGAGAAGCACTA	CGAGGAACAGAAGTGCGAGG	0.772678	0	0	0.818788	0	0
896_2_ACACACGCACCCGCAACTGG|F3|CCND3|CCND1	896_2_ACACACGCACCCGCAACTGG|F3	ACACACGCACCCGCAACTGG|GATCAGGGAATCTTTGAGAA	CCND3|CCND1	CCND1|CCND3	CCND3	CCND1	CCND3|F3	CCND3	F3	BR|CO	Project Achilles/MASHUP	gene|safe_control	geneA|safe_control	CCND3	ACACACGCACCCGCAACTGG	GATCAGGGAATCTTTGAGAA	0.793891	0	0	0.723898	0	0
F7|595_2_AGAGGCCACGAACATGCAAG|CCND3|CCND1	F7|595_2_AGAGGCCACGAACATGCAAG	GTTTCAACCATTAGGGGGCT|AGAGGCCACGAACATGCAAG	CCND3|CCND1	CCND1|CCND3	CCND3	CCND1	F7|CCND1	F7	CCND1	CO|BR	Project Achilles/MASHUP	safe_control|gene	safe_control|geneB	CCND1	GTTTCAACCATTAGGGGGCT	AGAGGCCACGAACATGCAAG	0.545469	0	0	0.847143	0	0
896_3_ACCAAGGCCTGTCGGTCACG|F4|CCND3|CCND1	896_3_ACCAAGGCCTGTCGGTCACG|F4	ACCAAGGCCTGTCGGTCACG|GATGTTCACTGTTAATTGAT	CCND3|CCND1	CCND1|CCND3	CCND3	CCND1	CCND3|F4	CCND3	F4	BR|CO	Project Achilles/MASHUP	gene|safe_control	geneA|safe_control	CCND3	ACCAAGGCCTGTCGGTCACG	GATGTTCACTGTTAATTGAT	0.79982	0	0	0.604559	0	0
F8|595_2_CGTGCCTCCGTAGGTCTGCG|CCND3|CCND1	F8|595_2_CGTGCCTCCGTAGGTCTGCG	GCTTTCTATGTAGTACACTT|CGTGCCTCCGTAGGTCTGCG	CCND3|CCND1	CCND1|CCND3	CCND3	CCND1	F8|CCND1	F8	CCND1	CO|BR	Project Achilles/MASHUP	safe_control|gene	safe_control|geneB	CCND1	GCTTTCTATGTAGTACACTT	CGTGCCTCCGTAGGTCTGCG	0.639161	0	0	0.671844	0	0
chr11:69458739-69458758_CCND1_-|F1|CCND3|CCND1	chr11:69458739-69458758_CCND1_-|F1	TGTGGCACAGAGGGCAACGA|GTATCAACAGAGTGTCAGAT	CCND3|CCND1	CCND1|CCND3	CCND3	CCND1	CCND1|F1	CCND1	F1	TO|CO	Project Achilles/MASHUP	gene|safe_control	geneB|safe_control	CCND1	TGTGGCACAGAGGGCAACGA	GTATCAACAGAGTGTCAGAT	0.720778	0	0	0.559646	0	0
F5|chr6:41905040-41905059_CCND3_+|CCND3|CCND1	F5|chr6:41905040-41905059_CCND3_+	GTGAAGATGATCGCTTATAC|AGAGAGCCGGTGCAGAATGA	CCND3|CCND1	CCND1|CCND3	CCND3	CCND1	F5|CCND3	F5	CCND3	CO|TO	Project Achilles/MASHUP	safe_control|gene	safe_control|geneA	CCND3	GTGAAGATGATCGCTTATAC	AGAGAGCCGGTGCAGAATGA	0.772678	0	0	0.81521	0	0
chr11:69462871-69462890_CCND1_-|F2|CCND3|CCND1	chr11:69462871-69462890_CCND1_-|F2	TGGAGAGGAAGCGTGTGAGG|GGATGAAACTTCATCTAACT	CCND3|CCND1	CCND1|CCND3	CCND3	CCND1	CCND1|F2	CCND1	F2	TO|CO	Project Achilles/MASHUP	gene|safe_control	geneB|safe_control	CCND1	TGGAGAGGAAGCGTGTGAGG	GGATGAAACTTCATCTAACT	0.832966	0	0	0.720768	0	0
F6|chr6:41904405-41904424_CCND3_+|CCND3|CCND1	F6|chr6:41904405-41904424_CCND3_+	GTTCTGCATGAGAAGCACTA|GGATGGCGGGTACATGGCAA	CCND3|CCND1	CCND1|CCND3	CCND3	CCND1	F6|CCND3	F6	CCND3	CO|TO	Project Achilles/MASHUP	safe_control|gene	safe_control|geneA	CCND3	GTTCTGCATGAGAAGCACTA	GGATGGCGGGTACATGGCAA	0.772678	0	0	0.801032	0.8125	0.683
595_1_GGTTGGCATCGGGGTACGCG|F3|CCND3|CCND1	595_1_GGTTGGCATCGGGGTACGCG|F3	GGTTGGCATCGGGGTACGCG|GATCAGGGAATCTTTGAGAA	CCND3|CCND1	CCND1|CCND3	CCND3	CCND1	CCND1|F3	CCND1	F3	BR|CO	Project Achilles/MASHUP	gene|safe_control	geneB|safe_control	CCND1	GGTTGGCATCGGGGTACGCG	GATCAGGGAATCTTTGAGAA	0.765217	0	0	0.723898	0	0
F7|896_1_CACTGGAAGTAGGAGGCGCG|CCND3|CCND1	F7|896_1_CACTGGAAGTAGGAGGCGCG	GTTTCAACCATTAGGGGGCT|CACTGGAAGTAGGAGGCGCG	CCND3|CCND1	CCND1|CCND3	CCND3	CCND1	F7|CCND3	F7	CCND3	CO|BR	Project Achilles/MASHUP	safe_control|gene	safe_control|geneA	CCND3	GTTTCAACCATTAGGGGGCT	CACTGGAAGTAGGAGGCGCG	0.545469	0	0	0.793563	0	0
595_3_GTGTTCAATGAAATCGTGCG|F4|CCND3|CCND1	595_3_GTGTTCAATGAAATCGTGCG|F4	GTGTTCAATGAAATCGTGCG|GATGTTCACTGTTAATTGAT	CCND3|CCND1	CCND1|CCND3	CCND3	CCND1	CCND1|F4	CCND1	F4	BR|CO	Project Achilles/MASHUP	gene|safe_control	geneB|safe_control	CCND1	GTGTTCAATGAAATCGTGCG	GATGTTCACTGTTAATTGAT	0.727476	0	0	0.604559	0	0
F8|896_3_CATGTGCAATCACAGCAGCC|CCND3|CCND1	F8|896_3_CATGTGCAATCACAGCAGCC	GCTTTCTATGTAGTACACTT|CATGTGCAATCACAGCAGCC	CCND3|CCND1	CCND1|CCND3	CCND3	CCND1	F8|CCND3	F8	CCND3	CO|BR	Project Achilles/MASHUP	safe_control|gene	safe_control|geneA	CCND3	GCTTTCTATGTAGTACACTT	CATGTGCAATCACAGCAGCC	0.639161	0	0	0.723898	0	0
chr5:68558047-68558066_CDK7_-|chr12:56362585-56362604_CDK2_-|CDK7|CDK2	chr5:68558047-68558066_CDK7_-|chr12:56362585-56362604_CDK2_-	TAGCTCCAAATAGTAACTCG|AATGGCAGAAAGCTAGGCCC	CDK7|CDK2	CDK2|CDK7	CDK7	CDK2	CDK7|CDK2	CDK7	CDK2	TO|TO	Project Achilles/MASHUP	gene|gene	geneA|geneB		TAGCTCCAAATAGTAACTCG	AATGGCAGAAAGCTAGGCCC	0.723004	0.9375	0.417	0.681694	0.384615	0.387
chr5:68558047-68558066_CDK7_-|chr12:56364924-56364943_CDK2_-|CDK7|CDK2	chr5:68558047-68558066_CDK7_-|chr12:56364924-56364943_CDK2_-	TAGCTCCAAATAGTAACTCG|TCAGGCATAGAAGTAACTCC	CDK7|CDK2	CDK2|CDK7	CDK7	CDK2	CDK7|CDK2	CDK7	CDK2	TO|TO	Project Achilles/MASHUP	gene|gene	geneA|geneB		TAGCTCCAAATAGTAACTCG	TCAGGCATAGAAGTAACTCC	0.723004	0.9375	0.417	0.667516	0	0
chr5:68558047-68558066_CDK7_-|1017_2_AAGCAGAGAGATCTCTCGGA|CDK7|CDK2	chr5:68558047-68558066_CDK7_-|1017_2_AAGCAGAGAGATCTCTCGGA	TAGCTCCAAATAGTAACTCG|AAGCAGAGAGATCTCTCGGA	CDK7|CDK2	CDK2|CDK7	CDK7	CDK2	CDK7|CDK2	CDK7	CDK2	TO|BR	Project Achilles/MASHUP	gene|gene	geneA|geneB		TAGCTCCAAATAGTAACTCG	AAGCAGAGAGATCTCTCGGA	0.723004	0.9375	0.417	0.723898	0	0
chr5:68558047-68558066_CDK7_-|1017_5_CAAATATTATTCCACAGCTG|CDK7|CDK2	chr5:68558047-68558066_CDK7_-|1017_5_CAAATATTATTCCACAGCTG	TAGCTCCAAATAGTAACTCG|CAAATATTATTCCACAGCTG	CDK7|CDK2	CDK2|CDK7	CDK7	CDK2	CDK7|CDK2	CDK7	CDK2	TO|BR	Project Achilles/MASHUP	gene|gene	geneA|geneB		TAGCTCCAAATAGTAACTCG	CAAATATTATTCCACAGCTG	0.723004	0.9375	0.417	0.776256	0	0
chr5:68568763-68568782_CDK7_-|chr12:56362585-56362604_CDK2_-|CDK7|CDK2	chr5:68568763-68568782_CDK7_-|chr12:56362585-56362604_CDK2_-	TGTGATGCAAAGGTATTCCA|AATGGCAGAAAGCTAGGCCC	CDK7|CDK2	CDK2|CDK7	CDK7	CDK2	CDK7|CDK2	CDK7	CDK2	TO|TO	Project Achilles/MASHUP	gene|gene	geneA|geneB		TGTGATGCAAAGGTATTCCA	AATGGCAGAAAGCTAGGCCC	0.667516	0	0	0.681694	0.384615	0.387
chr5:68568763-68568782_CDK7_-|chr12:56364924-56364943_CDK2_-|CDK7|CDK2	chr5:68568763-68568782_CDK7_-|chr12:56364924-56364943_CDK2_-	TGTGATGCAAAGGTATTCCA|TCAGGCATAGAAGTAACTCC	CDK7|CDK2	CDK2|CDK7	CDK7	CDK2	CDK7|CDK2	CDK7	CDK2	TO|TO	Project Achilles/MASHUP	gene|gene	geneA|geneB		TGTGATGCAAAGGTATTCCA	TCAGGCATAGAAGTAACTCC	0.667516	0	0	0.667516	0	0
chr5:68568763-68568782_CDK7_-|1017_2_AAGCAGAGAGATCTCTCGGA|CDK7|CDK2	chr5:68568763-68568782_CDK7_-|1017_2_AAGCAGAGAGATCTCTCGGA	TGTGATGCAAAGGTATTCCA|AAGCAGAGAGATCTCTCGGA	CDK7|CDK2	CDK2|CDK7	CDK7	CDK2	CDK7|CDK2	CDK7	CDK2	TO|BR	Project Achilles/MASHUP	gene|gene	geneA|geneB		TGTGATGCAAAGGTATTCCA	AAGCAGAGAGATCTCTCGGA	0.667516	0	0	0.723898	0	0
chr5:68568763-68568782_CDK7_-|1017_5_CAAATATTATTCCACAGCTG|CDK7|CDK2	chr5:68568763-68568782_CDK7_-|1017_5_CAAATATTATTCCACAGCTG	TGTGATGCAAAGGTATTCCA|CAAATATTATTCCACAGCTG	CDK7|CDK2	CDK2|CDK7	CDK7	CDK2	CDK7|CDK2	CDK7	CDK2	TO|BR	Project Achilles/MASHUP	gene|gene	geneA|geneB		TGTGATGCAAAGGTATTCCA	CAAATATTATTCCACAGCTG	0.667516	0	0	0.776256	0	0
1022_8_AGCTCCAAATAGTAACTCGG|chr12:56362585-56362604_CDK2_-|CDK7|CDK2	1022_8_AGCTCCAAATAGTAACTCGG|chr12:56362585-56362604_CDK2_-	AGCTCCAAATAGTAACTCGG|AATGGCAGAAAGCTAGGCCC	CDK7|CDK2	CDK2|CDK7	CDK7	CDK2	CDK7|CDK2	CDK7	CDK2	BR|TO	Project Achilles/MASHUP	gene|gene	geneA|geneB		AGCTCCAAATAGTAACTCGG	AATGGCAGAAAGCTAGGCCC	0.639007	0.714286	0.315	0.681694	0.384615	0.387
1022_8_AGCTCCAAATAGTAACTCGG|chr12:56364924-56364943_CDK2_-|CDK7|CDK2	1022_8_AGCTCCAAATAGTAACTCGG|chr12:56364924-56364943_CDK2_-	AGCTCCAAATAGTAACTCGG|TCAGGCATAGAAGTAACTCC	CDK7|CDK2	CDK2|CDK7	CDK7	CDK2	CDK7|CDK2	CDK7	CDK2	BR|TO	Project Achilles/MASHUP	gene|gene	geneA|geneB		AGCTCCAAATAGTAACTCGG	TCAGGCATAGAAGTAACTCC	0.639007	0.714286	0.315	0.667516	0	0
1022_8_AGCTCCAAATAGTAACTCGG|1017_2_AAGCAGAGAGATCTCTCGGA|CDK7|CDK2	1022_8_AGCTCCAAATAGTAACTCGG|1017_2_AAGCAGAGAGATCTCTCGGA	AGCTCCAAATAGTAACTCGG|AAGCAGAGAGATCTCTCGGA	CDK7|CDK2	CDK2|CDK7	CDK7	CDK2	CDK7|CDK2	CDK7	CDK2	BR|BR	Project Achilles/MASHUP	gene|gene	geneA|geneB		AGCTCCAAATAGTAACTCGG	AAGCAGAGAGATCTCTCGGA	0.639007	0.714286	0.315	0.723898	0	0
1022_8_AGCTCCAAATAGTAACTCGG|1017_5_CAAATATTATTCCACAGCTG|CDK7|CDK2	1022_8_AGCTCCAAATAGTAACTCGG|1017_5_CAAATATTATTCCACAGCTG	AGCTCCAAATAGTAACTCGG|CAAATATTATTCCACAGCTG	CDK7|CDK2	CDK2|CDK7	CDK7	CDK2	CDK7|CDK2	CDK7	CDK2	BR|BR	Project Achilles/MASHUP	gene|gene	geneA|geneB		AGCTCCAAATAGTAACTCGG	CAAATATTATTCCACAGCTG	0.639007	0.714286	0.315	0.776256	0	0
1022_2_ATCTCTGGCCTTGTAAACGG|chr12:56362585-56362604_CDK2_-|CDK7|CDK2	1022_2_ATCTCTGGCCTTGTAAACGG|chr12:56362585-56362604_CDK2_-	ATCTCTGGCCTTGTAAACGG|AATGGCAGAAAGCTAGGCCC	CDK7|CDK2	CDK2|CDK7	CDK7	CDK2	CDK7|CDK2	CDK7	CDK2	BR|TO	Project Achilles/MASHUP	gene|gene	geneA|geneB		ATCTCTGGCCTTGTAAACGG	AATGGCAGAAAGCTAGGCCC	0.68154	0.448276	0.315	0.681694	0.384615	0.387
1022_2_ATCTCTGGCCTTGTAAACGG|chr12:56364924-56364943_CDK2_-|CDK7|CDK2	1022_2_ATCTCTGGCCTTGTAAACGG|chr12:56364924-56364943_CDK2_-	ATCTCTGGCCTTGTAAACGG|TCAGGCATAGAAGTAACTCC	CDK7|CDK2	CDK2|CDK7	CDK7	CDK2	CDK7|CDK2	CDK7	CDK2	BR|TO	Project Achilles/MASHUP	gene|gene	geneA|geneB		ATCTCTGGCCTTGTAAACGG	TCAGGCATAGAAGTAACTCC	0.68154	0.448276	0.315	0.667516	0	0
1022_2_ATCTCTGGCCTTGTAAACGG|1017_2_AAGCAGAGAGATCTCTCGGA|CDK7|CDK2	1022_2_ATCTCTGGCCTTGTAAACGG|1017_2_AAGCAGAGAGATCTCTCGGA	ATCTCTGGCCTTGTAAACGG|AAGCAGAGAGATCTCTCGGA	CDK7|CDK2	CDK2|CDK7	CDK7	CDK2	CDK7|CDK2	CDK7	CDK2	BR|BR	Project Achilles/MASHUP	gene|gene	geneA|geneB		ATCTCTGGCCTTGTAAACGG	AAGCAGAGAGATCTCTCGGA	0.68154	0.448276	0.315	0.723898	0	0
1022_2_ATCTCTGGCCTTGTAAACGG|1017_5_CAAATATTATTCCACAGCTG|CDK7|CDK2	1022_2_ATCTCTGGCCTTGTAAACGG|1017_5_CAAATATTATTCCACAGCTG	ATCTCTGGCCTTGTAAACGG|CAAATATTATTCCACAGCTG	CDK7|CDK2	CDK2|CDK7	CDK7	CDK2	CDK7|CDK2	CDK7	CDK2	BR|BR	Project Achilles/MASHUP	gene|gene	geneA|geneB		ATCTCTGGCCTTGTAAACGG	CAAATATTATTCCACAGCTG	0.68154	0.448276	0.315	0.776256	0	0
chr12:56365325-56365344_CDK2_+|sgCDK7_1|CDK7|CDK2	chr12:56365325-56365344_CDK2_+|sgCDK7_1	TAACAAGCGGATTTCGGCCA|GAAGCTGGACTTCCTTGGGG	CDK7|CDK2	CDK2|CDK7	CDK7	CDK2	CDK2|CDK7	CDK2	CDK7	TO|LS	Project Achilles/MASHUP	gene|gene	geneB|geneA		TAACAAGCGGATTTCGGCCA	GAAGCTGGACTTCCTTGGGG	0.749123	0	0	0.728544	0	0
chr12:56365325-56365344_CDK2_+|1022_6_TTAAAAACCTTACCCTATGT|CDK7|CDK2	chr12:56365325-56365344_CDK2_+|1022_6_TTAAAAACCTTACCCTATGT	TAACAAGCGGATTTCGGCCA|TTAAAAACCTTACCCTATGT	CDK7|CDK2	CDK2|CDK7	CDK7	CDK2	CDK2|CDK7	CDK2	CDK7	TO|BR	Project Achilles/MASHUP	gene|gene	geneB|geneA		TAACAAGCGGATTTCGGCCA	TTAAAAACCTTACCCTATGT	0.749123	0	0	0.734946	0	0
chr12:56365325-56365344_CDK2_+|1022_5_TTTCCATAAAATCAAAGACA|CDK7|CDK2	chr12:56365325-56365344_CDK2_+|1022_5_TTTCCATAAAATCAAAGACA	TAACAAGCGGATTTCGGCCA|TTTCCATAAAATCAAAGACA	CDK7|CDK2	CDK2|CDK7	CDK7	CDK2	CDK2|CDK7	CDK2	CDK7	TO|BR	Project Achilles/MASHUP	gene|gene	geneB|geneA		TAACAAGCGGATTTCGGCCA	TTTCCATAAAATCAAAGACA	0.749123	0	0	0.569342	0.947368	0.605
sgCDK2_1|sgCDK7_1|CDK7|CDK2	sgCDK2_1|sgCDK7_1	AGGAATGCCAGTGAGAGCAG|GAAGCTGGACTTCCTTGGGG	CDK7|CDK2	CDK2|CDK7	CDK7	CDK2	CDK2|CDK7	CDK2	CDK7	LS|LS	Project Achilles/MASHUP	gene|gene	geneB|geneA		AGGAATGCCAGTGAGAGCAG	GAAGCTGGACTTCCTTGGGG	0.818788	0	0	0.728544	0	0
sgCDK2_1|1022_6_TTAAAAACCTTACCCTATGT|CDK7|CDK2	sgCDK2_1|1022_6_TTAAAAACCTTACCCTATGT	AGGAATGCCAGTGAGAGCAG|TTAAAAACCTTACCCTATGT	CDK7|CDK2	CDK2|CDK7	CDK7	CDK2	CDK2|CDK7	CDK2	CDK7	LS|BR	Project Achilles/MASHUP	gene|gene	geneB|geneA		AGGAATGCCAGTGAGAGCAG	TTAAAAACCTTACCCTATGT	0.818788	0	0	0.734946	0	0
sgCDK2_1|1022_5_TTTCCATAAAATCAAAGACA|CDK7|CDK2	sgCDK2_1|1022_5_TTTCCATAAAATCAAAGACA	AGGAATGCCAGTGAGAGCAG|TTTCCATAAAATCAAAGACA	CDK7|CDK2	CDK2|CDK7	CDK7	CDK2	CDK2|CDK7	CDK2	CDK7	LS|BR	Project Achilles/MASHUP	gene|gene	geneB|geneA		AGGAATGCCAGTGAGAGCAG	TTTCCATAAAATCAAAGACA	0.818788	0	0	0.569342	0.947368	0.605
1017_4_CATGGGTGTAAGTACGAACA|sgCDK7_1|CDK7|CDK2	1017_4_CATGGGTGTAAGTACGAACA|sgCDK7_1	CATGGGTGTAAGTACGAACA|GAAGCTGGACTTCCTTGGGG	CDK7|CDK2	CDK2|CDK7	CDK7	CDK2	CDK2|CDK7	CDK2	CDK7	BR|LS	Project Achilles/MASHUP	gene|gene	geneB|geneA		CATGGGTGTAAGTACGAACA	GAAGCTGGACTTCCTTGGGG	0.772678	0	0	0.728544	0	0
1017_4_CATGGGTGTAAGTACGAACA|1022_6_TTAAAAACCTTACCCTATGT|CDK7|CDK2	1017_4_CATGGGTGTAAGTACGAACA|1022_6_TTAAAAACCTTACCCTATGT	CATGGGTGTAAGTACGAACA|TTAAAAACCTTACCCTATGT	CDK7|CDK2	CDK2|CDK7	CDK7	CDK2	CDK2|CDK7	CDK2	CDK7	BR|BR	Project Achilles/MASHUP	gene|gene	geneB|geneA		CATGGGTGTAAGTACGAACA	TTAAAAACCTTACCCTATGT	0.772678	0	0	0.734946	0	0
1017_4_CATGGGTGTAAGTACGAACA|1022_5_TTTCCATAAAATCAAAGACA|CDK7|CDK2	1017_4_CATGGGTGTAAGTACGAACA|1022_5_TTTCCATAAAATCAAAGACA	CATGGGTGTAAGTACGAACA|TTTCCATAAAATCAAAGACA	CDK7|CDK2	CDK2|CDK7	CDK7	CDK2	CDK2|CDK7	CDK2	CDK7	BR|BR	Project Achilles/MASHUP	gene|gene	geneB|geneA		CATGGGTGTAAGTACGAACA	TTTCCATAAAATCAAAGACA	0.772678	0	0	0.569342	0.947368	0.605
1017_4_TCTGAGGTTTAAGGTCTCGG|sgCDK7_1|CDK7|CDK2	1017_4_TCTGAGGTTTAAGGTCTCGG|sgCDK7_1	TCTGAGGTTTAAGGTCTCGG|GAAGCTGGACTTCCTTGGGG	CDK7|CDK2	CDK2|CDK7	CDK7	CDK2	CDK2|CDK7	CDK2	CDK7	BR|LS	Project Achilles/MASHUP	gene|gene	geneB|geneA		TCTGAGGTTTAAGGTCTCGG	GAAGCTGGACTTCCTTGGGG	0.771465	0	0	0.728544	0	0
1017_4_TCTGAGGTTTAAGGTCTCGG|1022_6_TTAAAAACCTTACCCTATGT|CDK7|CDK2	1017_4_TCTGAGGTTTAAGGTCTCGG|1022_6_TTAAAAACCTTACCCTATGT	TCTGAGGTTTAAGGTCTCGG|TTAAAAACCTTACCCTATGT	CDK7|CDK2	CDK2|CDK7	CDK7	CDK2	CDK2|CDK7	CDK2	CDK7	BR|BR	Project Achilles/MASHUP	gene|gene	geneB|geneA		TCTGAGGTTTAAGGTCTCGG	TTAAAAACCTTACCCTATGT	0.771465	0	0	0.734946	0	0
1017_4_TCTGAGGTTTAAGGTCTCGG|1022_5_TTTCCATAAAATCAAAGACA|CDK7|CDK2	1017_4_TCTGAGGTTTAAGGTCTCGG|1022_5_TTTCCATAAAATCAAAGACA	TCTGAGGTTTAAGGTCTCGG|TTTCCATAAAATCAAAGACA	CDK7|CDK2	CDK2|CDK7	CDK7	CDK2	CDK2|CDK7	CDK2	CDK7	BR|BR	Project Achilles/MASHUP	gene|gene	geneB|geneA		TCTGAGGTTTAAGGTCTCGG	TTTCCATAAAATCAAAGACA	0.771465	0	0	0.569342	0.947368	0.605
chr5:68558047-68558066_CDK7_-|F1|CDK7|CDK2	chr5:68558047-68558066_CDK7_-|F1	TAGCTCCAAATAGTAACTCG|GTATCAACAGAGTGTCAGAT	CDK7|CDK2	CDK2|CDK7	CDK7	CDK2	CDK7|F1	CDK7	F1	TO|CO	Project Achilles/MASHUP	gene|safe_control	geneA|safe_control	CDK7	TAGCTCCAAATAGTAACTCG	GTATCAACAGAGTGTCAGAT	0.723004	0.9375	0.417	0.559646	0	0
F5|chr12:56362585-56362604_CDK2_-|CDK7|CDK2	F5|chr12:56362585-56362604_CDK2_-	GTGAAGATGATCGCTTATAC|AATGGCAGAAAGCTAGGCCC	CDK7|CDK2	CDK2|CDK7	CDK7	CDK2	F5|CDK2	F5	CDK2	CO|TO	Project Achilles/MASHUP	safe_control|gene	safe_control|geneB	CDK2	GTGAAGATGATCGCTTATAC	AATGGCAGAAAGCTAGGCCC	0.772678	0	0	0.681694	0.384615	0.387
chr5:68568763-68568782_CDK7_-|F2|CDK7|CDK2	chr5:68568763-68568782_CDK7_-|F2	TGTGATGCAAAGGTATTCCA|GGATGAAACTTCATCTAACT	CDK7|CDK2	CDK2|CDK7	CDK7	CDK2	CDK7|F2	CDK7	F2	TO|CO	Project Achilles/MASHUP	gene|safe_control	geneA|safe_control	CDK7	TGTGATGCAAAGGTATTCCA	GGATGAAACTTCATCTAACT	0.667516	0	0	0.720768	0	0
F6|chr12:56364924-56364943_CDK2_-|CDK7|CDK2	F6|chr12:56364924-56364943_CDK2_-	GTTCTGCATGAGAAGCACTA|TCAGGCATAGAAGTAACTCC	CDK7|CDK2	CDK2|CDK7	CDK7	CDK2	F6|CDK2	F6	CDK2	CO|TO	Project Achilles/MASHUP	safe_control|gene	safe_control|geneB	CDK2	GTTCTGCATGAGAAGCACTA	TCAGGCATAGAAGTAACTCC	0.772678	0	0	0.667516	0	0
1022_8_AGCTCCAAATAGTAACTCGG|F3|CDK7|CDK2	1022_8_AGCTCCAAATAGTAACTCGG|F3	AGCTCCAAATAGTAACTCGG|GATCAGGGAATCTTTGAGAA	CDK7|CDK2	CDK2|CDK7	CDK7	CDK2	CDK7|F3	CDK7	F3	BR|CO	Project Achilles/MASHUP	gene|safe_control	geneA|safe_control	CDK7	AGCTCCAAATAGTAACTCGG	GATCAGGGAATCTTTGAGAA	0.639007	0.714286	0.315	0.723898	0	0
F7|1017_2_AAGCAGAGAGATCTCTCGGA|CDK7|CDK2	F7|1017_2_AAGCAGAGAGATCTCTCGGA	GTTTCAACCATTAGGGGGCT|AAGCAGAGAGATCTCTCGGA	CDK7|CDK2	CDK2|CDK7	CDK7	CDK2	F7|CDK2	F7	CDK2	CO|BR	Project Achilles/MASHUP	safe_control|gene	safe_control|geneB	CDK2	GTTTCAACCATTAGGGGGCT	AAGCAGAGAGATCTCTCGGA	0.545469	0	0	0.723898	0	0
1022_2_ATCTCTGGCCTTGTAAACGG|F4|CDK7|CDK2	1022_2_ATCTCTGGCCTTGTAAACGG|F4	ATCTCTGGCCTTGTAAACGG|GATGTTCACTGTTAATTGAT	CDK7|CDK2	CDK2|CDK7	CDK7	CDK2	CDK7|F4	CDK7	F4	BR|CO	Project Achilles/MASHUP	gene|safe_control	geneA|safe_control	CDK7	ATCTCTGGCCTTGTAAACGG	GATGTTCACTGTTAATTGAT	0.68154	0.448276	0.315	0.604559	0	0
F8|1017_5_CAAATATTATTCCACAGCTG|CDK7|CDK2	F8|1017_5_CAAATATTATTCCACAGCTG	GCTTTCTATGTAGTACACTT|CAAATATTATTCCACAGCTG	CDK7|CDK2	CDK2|CDK7	CDK7	CDK2	F8|CDK2	F8	CDK2	CO|BR	Project Achilles/MASHUP	safe_control|gene	safe_control|geneB	CDK2	GCTTTCTATGTAGTACACTT	CAAATATTATTCCACAGCTG	0.639161	0	0	0.776256	0	0
chr12:56365325-56365344_CDK2_+|F1|CDK7|CDK2	chr12:56365325-56365344_CDK2_+|F1	TAACAAGCGGATTTCGGCCA|GTATCAACAGAGTGTCAGAT	CDK7|CDK2	CDK2|CDK7	CDK7	CDK2	CDK2|F1	CDK2	F1	TO|CO	Project Achilles/MASHUP	gene|safe_control	geneB|safe_control	CDK2	TAACAAGCGGATTTCGGCCA	GTATCAACAGAGTGTCAGAT	0.749123	0	0	0.559646	0	0
sgCDK2_1|F2|CDK7|CDK2	sgCDK2_1|F2	AGGAATGCCAGTGAGAGCAG|GGATGAAACTTCATCTAACT	CDK7|CDK2	CDK2|CDK7	CDK7	CDK2	CDK2|F2	CDK2	F2	LS|CO	Project Achilles/MASHUP	gene|safe_control	geneB|safe_control	CDK2	AGGAATGCCAGTGAGAGCAG	GGATGAAACTTCATCTAACT	0.818788	0	0	0.720768	0	0
F6|sgCDK7_1|CDK7|CDK2	F6|sgCDK7_1	GTTCTGCATGAGAAGCACTA|GAAGCTGGACTTCCTTGGGG	CDK7|CDK2	CDK2|CDK7	CDK7	CDK2	F6|CDK7	F6	CDK7	CO|LS	Project Achilles/MASHUP	safe_control|gene	safe_control|geneA	CDK7	GTTCTGCATGAGAAGCACTA	GAAGCTGGACTTCCTTGGGG	0.772678	0	0	0.728544	0	0
1017_4_CATGGGTGTAAGTACGAACA|F3|CDK7|CDK2	1017_4_CATGGGTGTAAGTACGAACA|F3	CATGGGTGTAAGTACGAACA|GATCAGGGAATCTTTGAGAA	CDK7|CDK2	CDK2|CDK7	CDK7	CDK2	CDK2|F3	CDK2	F3	BR|CO	Project Achilles/MASHUP	gene|safe_control	geneB|safe_control	CDK2	CATGGGTGTAAGTACGAACA	GATCAGGGAATCTTTGAGAA	0.772678	0	0	0.723898	0	0
F7|1022_6_TTAAAAACCTTACCCTATGT|CDK7|CDK2	F7|1022_6_TTAAAAACCTTACCCTATGT	GTTTCAACCATTAGGGGGCT|TTAAAAACCTTACCCTATGT	CDK7|CDK2	CDK2|CDK7	CDK7	CDK2	F7|CDK7	F7	CDK7	CO|BR	Project Achilles/MASHUP	safe_control|gene	safe_control|geneA	CDK7	GTTTCAACCATTAGGGGGCT	TTAAAAACCTTACCCTATGT	0.545469	0	0	0.734946	0	0
1017_4_TCTGAGGTTTAAGGTCTCGG|F4|CDK7|CDK2	1017_4_TCTGAGGTTTAAGGTCTCGG|F4	TCTGAGGTTTAAGGTCTCGG|GATGTTCACTGTTAATTGAT	CDK7|CDK2	CDK2|CDK7	CDK7	CDK2	CDK2|F4	CDK2	F4	BR|CO	Project Achilles/MASHUP	gene|safe_control	geneB|safe_control	CDK2	TCTGAGGTTTAAGGTCTCGG	GATGTTCACTGTTAATTGAT	0.771465	0	0	0.604559	0	0
F8|1022_5_TTTCCATAAAATCAAAGACA|CDK7|CDK2	F8|1022_5_TTTCCATAAAATCAAAGACA	GCTTTCTATGTAGTACACTT|TTTCCATAAAATCAAAGACA	CDK7|CDK2	CDK2|CDK7	CDK7	CDK2	F8|CDK7	F8	CDK7	CO|BR	Project Achilles/MASHUP	safe_control|gene	safe_control|geneA	CDK7	GCTTTCTATGTAGTACACTT	TTTCCATAAAATCAAAGACA	0.639161	0	0	0.569342	0.947368	0.605
chr11:108117833-108117852_ATM_+|chr1:204494666-204494685_MDM4_-|ATM|MDM4	chr11:108117833-108117852_ATM_+|chr1:204494666-204494685_MDM4_-	GATGGCAGATATCTGTCACC|AGATGTTGAACACTGAGCAG	ATM|MDM4	ATM|MDM4	ATM	MDM4	ATM|MDM4	ATM	MDM4	TO|TO	Project Achilles/MASHUP	gene|gene	geneA|geneB		GATGGCAGATATCTGTCACC	AGATGTTGAACACTGAGCAG	0.749123	0	0	0.804611	0	0
chr11:108117833-108117852_ATM_+|chr1:204511944-204511963_MDM4_+|ATM|MDM4	chr11:108117833-108117852_ATM_+|chr1:204511944-204511963_MDM4_+	GATGGCAGATATCTGTCACC|GAAACATCTAGGCTGGACCT	ATM|MDM4	ATM|MDM4	ATM	MDM4	ATM|MDM4	ATM	MDM4	TO|TO	Project Achilles/MASHUP	gene|gene	geneA|geneB		GATGGCAGATATCTGTCACC	GAAACATCTAGGCTGGACCT	0.749123	0	0	0.679304	0	0
chr11:108117833-108117852_ATM_+|4194_7_ATGTATGCATTTATGCTCTG|ATM|MDM4	chr11:108117833-108117852_ATM_+|4194_7_ATGTATGCATTTATGCTCTG	GATGGCAGATATCTGTCACC|ATGTATGCATTTATGCTCTG	ATM|MDM4	ATM|MDM4	ATM	MDM4	ATM|MDM4	ATM	MDM4	TO|BR	Project Achilles/MASHUP	gene|gene	geneA|geneB		GATGGCAGATATCTGTCACC	ATGTATGCATTTATGCTCTG	0.749123	0	0	0.776256	0	0
chr11:108117833-108117852_ATM_+|4194_4_CAGCATATGGTATATTGTGG|ATM|MDM4	chr11:108117833-108117852_ATM_+|4194_4_CAGCATATGGTATATTGTGG	GATGGCAGATATCTGTCACC|CAGCATATGGTATATTGTGG	ATM|MDM4	ATM|MDM4	ATM	MDM4	ATM|MDM4	ATM	MDM4	TO|BR	Project Achilles/MASHUP	gene|gene	geneA|geneB		GATGGCAGATATCTGTCACC	CAGCATATGGTATATTGTGG	0.749123	0	0	0.790434	0	0
chr11:108121569-108121588_ATM_-|chr1:204494666-204494685_MDM4_-|ATM|MDM4	chr11:108121569-108121588_ATM_-|chr1:204494666-204494685_MDM4_-	GACACAATGCAACTTCCGTA|AGATGTTGAACACTGAGCAG	ATM|MDM4	ATM|MDM4	ATM	MDM4	ATM|MDM4	ATM	MDM4	TO|TO	Project Achilles/MASHUP	gene|gene	geneA|geneB		GACACAATGCAACTTCCGTA	AGATGTTGAACACTGAGCAG	0.616347	0	0	0.804611	0	0
chr11:108121569-108121588_ATM_-|chr1:204511944-204511963_MDM4_+|ATM|MDM4	chr11:108121569-108121588_ATM_-|chr1:204511944-204511963_MDM4_+	GACACAATGCAACTTCCGTA|GAAACATCTAGGCTGGACCT	ATM|MDM4	ATM|MDM4	ATM	MDM4	ATM|MDM4	ATM	MDM4	TO|TO	Project Achilles/MASHUP	gene|gene	geneA|geneB		GACACAATGCAACTTCCGTA	GAAACATCTAGGCTGGACCT	0.616347	0	0	0.679304	0	0
chr11:108121569-108121588_ATM_-|4194_7_ATGTATGCATTTATGCTCTG|ATM|MDM4	chr11:108121569-108121588_ATM_-|4194_7_ATGTATGCATTTATGCTCTG	GACACAATGCAACTTCCGTA|ATGTATGCATTTATGCTCTG	ATM|MDM4	ATM|MDM4	ATM	MDM4	ATM|MDM4	ATM	MDM4	TO|BR	Project Achilles/MASHUP	gene|gene	geneA|geneB		GACACAATGCAACTTCCGTA	ATGTATGCATTTATGCTCTG	0.616347	0	0	0.776256	0	0
chr11:108121569-108121588_ATM_-|4194_4_CAGCATATGGTATATTGTGG|ATM|MDM4	chr11:108121569-108121588_ATM_-|4194_4_CAGCATATGGTATATTGTGG	GACACAATGCAACTTCCGTA|CAGCATATGGTATATTGTGG	ATM|MDM4	ATM|MDM4	ATM	MDM4	ATM|MDM4	ATM	MDM4	TO|BR	Project Achilles/MASHUP	gene|gene	geneA|geneB		GACACAATGCAACTTCCGTA	CAGCATATGGTATATTGTGG	0.616347	0	0	0.790434	0	0
472_6_CCAAGGCTATTCAGTGTGCG|chr1:204494666-204494685_MDM4_-|ATM|MDM4	472_6_CCAAGGCTATTCAGTGTGCG|chr1:204494666-204494685_MDM4_-	CCAAGGCTATTCAGTGTGCG|AGATGTTGAACACTGAGCAG	ATM|MDM4	ATM|MDM4	ATM	MDM4	ATM|MDM4	ATM	MDM4	BR|TO	Project Achilles/MASHUP	gene|gene	geneA|geneB		CCAAGGCTATTCAGTGTGCG	AGATGTTGAACACTGAGCAG	0.722685	0	0	0.804611	0	0
472_6_CCAAGGCTATTCAGTGTGCG|chr1:204511944-204511963_MDM4_+|ATM|MDM4	472_6_CCAAGGCTATTCAGTGTGCG|chr1:204511944-204511963_MDM4_+	CCAAGGCTATTCAGTGTGCG|GAAACATCTAGGCTGGACCT	ATM|MDM4	ATM|MDM4	ATM	MDM4	ATM|MDM4	ATM	MDM4	BR|TO	Project Achilles/MASHUP	gene|gene	geneA|geneB		CCAAGGCTATTCAGTGTGCG	GAAACATCTAGGCTGGACCT	0.722685	0	0	0.679304	0	0
472_6_CCAAGGCTATTCAGTGTGCG|4194_7_ATGTATGCATTTATGCTCTG|ATM|MDM4	472_6_CCAAGGCTATTCAGTGTGCG|4194_7_ATGTATGCATTTATGCTCTG	CCAAGGCTATTCAGTGTGCG|ATGTATGCATTTATGCTCTG	ATM|MDM4	ATM|MDM4	ATM	MDM4	ATM|MDM4	ATM	MDM4	BR|BR	Project Achilles/MASHUP	gene|gene	geneA|geneB		CCAAGGCTATTCAGTGTGCG	ATGTATGCATTTATGCTCTG	0.722685	0	0	0.776256	0	0
472_6_CCAAGGCTATTCAGTGTGCG|4194_4_CAGCATATGGTATATTGTGG|ATM|MDM4	472_6_CCAAGGCTATTCAGTGTGCG|4194_4_CAGCATATGGTATATTGTGG	CCAAGGCTATTCAGTGTGCG|CAGCATATGGTATATTGTGG	ATM|MDM4	ATM|MDM4	ATM	MDM4	ATM|MDM4	ATM	MDM4	BR|BR	Project Achilles/MASHUP	gene|gene	geneA|geneB		CCAAGGCTATTCAGTGTGCG	CAGCATATGGTATATTGTGG	0.722685	0	0	0.790434	0	0
472_34_GACCTACCTGAATAACACAC|chr1:204494666-204494685_MDM4_-|ATM|MDM4	472_34_GACCTACCTGAATAACACAC|chr1:204494666-204494685_MDM4_-	GACCTACCTGAATAACACAC|AGATGTTGAACACTGAGCAG	ATM|MDM4	ATM|MDM4	ATM	MDM4	ATM|MDM4	ATM	MDM4	BR|TO	Project Achilles/MASHUP	gene|gene	geneA|geneB		GACCTACCTGAATAACACAC	AGATGTTGAACACTGAGCAG	0.653339	0	0	0.804611	0	0
472_34_GACCTACCTGAATAACACAC|chr1:204511944-204511963_MDM4_+|ATM|MDM4	472_34_GACCTACCTGAATAACACAC|chr1:204511944-204511963_MDM4_+	GACCTACCTGAATAACACAC|GAAACATCTAGGCTGGACCT	ATM|MDM4	ATM|MDM4	ATM	MDM4	ATM|MDM4	ATM	MDM4	BR|TO	Project Achilles/MASHUP	gene|gene	geneA|geneB		GACCTACCTGAATAACACAC	GAAACATCTAGGCTGGACCT	0.653339	0	0	0.679304	0	0
472_34_GACCTACCTGAATAACACAC|4194_7_ATGTATGCATTTATGCTCTG|ATM|MDM4	472_34_GACCTACCTGAATAACACAC|4194_7_ATGTATGCATTTATGCTCTG	GACCTACCTGAATAACACAC|ATGTATGCATTTATGCTCTG	ATM|MDM4	ATM|MDM4	ATM	MDM4	ATM|MDM4	ATM	MDM4	BR|BR	Project Achilles/MASHUP	gene|gene	geneA|geneB		GACCTACCTGAATAACACAC	ATGTATGCATTTATGCTCTG	0.653339	0	0	0.776256	0	0
472_34_GACCTACCTGAATAACACAC|4194_4_CAGCATATGGTATATTGTGG|ATM|MDM4	472_34_GACCTACCTGAATAACACAC|4194_4_CAGCATATGGTATATTGTGG	GACCTACCTGAATAACACAC|CAGCATATGGTATATTGTGG	ATM|MDM4	ATM|MDM4	ATM	MDM4	ATM|MDM4	ATM	MDM4	BR|BR	Project Achilles/MASHUP	gene|gene	geneA|geneB		GACCTACCTGAATAACACAC	CAGCATATGGTATATTGTGG	0.653339	0	0	0.790434	0	0
chr1:204518314-204518333_MDM4_-|chr11:108122568-108122587_ATM_-|ATM|MDM4	chr1:204518314-204518333_MDM4_-|chr11:108122568-108122587_ATM_-	TGAATACCAATCCTTCCTCA|AAAGTCAAACAGCATACTGC	ATM|MDM4	ATM|MDM4	ATM	MDM4	MDM4|ATM	MDM4	ATM	TO|TO	Project Achilles/MASHUP	gene|gene	geneB|geneA		TGAATACCAATCCTTCCTCA	AAAGTCAAACAGCATACTGC	0.734946	0.7	0.387	0.749123	0	0
chr1:204518314-204518333_MDM4_-|chr11:108128312-108128331_ATM_+|ATM|MDM4	chr1:204518314-204518333_MDM4_-|chr11:108128312-108128331_ATM_+	TGAATACCAATCCTTCCTCA|TTGCTTGAGCAACTGTACCA	ATM|MDM4	ATM|MDM4	ATM	MDM4	MDM4|ATM	MDM4	ATM	TO|TO	Project Achilles/MASHUP	gene|gene	geneB|geneA		TGAATACCAATCCTTCCTCA	TTGCTTGAGCAACTGTACCA	0.734946	0.7	0.387	0.749123	0	0
chr1:204518314-204518333_MDM4_-|472_22_TCATCACCAAGTTCGCATGT|ATM|MDM4	chr1:204518314-204518333_MDM4_-|472_22_TCATCACCAAGTTCGCATGT	TGAATACCAATCCTTCCTCA|TCATCACCAAGTTCGCATGT	ATM|MDM4	ATM|MDM4	ATM	MDM4	MDM4|ATM	MDM4	ATM	TO|BR	Project Achilles/MASHUP	gene|gene	geneB|geneA		TGAATACCAATCCTTCCTCA	TCATCACCAAGTTCGCATGT	0.734946	0.7	0.387	0.679304	0	0
chr1:204518314-204518333_MDM4_-|472_10_TCTACCCCAACAGCGACATG|ATM|MDM4	chr1:204518314-204518333_MDM4_-|472_10_TCTACCCCAACAGCGACATG	TGAATACCAATCCTTCCTCA|TCTACCCCAACAGCGACATG	ATM|MDM4	ATM|MDM4	ATM	MDM4	MDM4|ATM	MDM4	ATM	TO|BR	Project Achilles/MASHUP	gene|gene	geneB|geneA		TGAATACCAATCCTTCCTCA	TCTACCCCAACAGCGACATG	0.734946	0.7	0.387	0.777324	0	0
sgMDM4_2|chr11:108122568-108122587_ATM_-|ATM|MDM4	sgMDM4_2|chr11:108122568-108122587_ATM_-	AGTGCTTGCAGGATCTCTCC|AAAGTCAAACAGCATACTGC	ATM|MDM4	ATM|MDM4	ATM	MDM4	MDM4|ATM	MDM4	ATM	LS|TO	Project Achilles/MASHUP	gene|gene	geneB|geneA		AGTGCTTGCAGGATCTCTCC	AAAGTCAAACAGCATACTGC	0.693481	0	0	0.749123	0	0
sgMDM4_2|chr11:108128312-108128331_ATM_+|ATM|MDM4	sgMDM4_2|chr11:108128312-108128331_ATM_+	AGTGCTTGCAGGATCTCTCC|TTGCTTGAGCAACTGTACCA	ATM|MDM4	ATM|MDM4	ATM	MDM4	MDM4|ATM	MDM4	ATM	LS|TO	Project Achilles/MASHUP	gene|gene	geneB|geneA		AGTGCTTGCAGGATCTCTCC	TTGCTTGAGCAACTGTACCA	0.693481	0	0	0.749123	0	0
sgMDM4_2|472_22_TCATCACCAAGTTCGCATGT|ATM|MDM4	sgMDM4_2|472_22_TCATCACCAAGTTCGCATGT	AGTGCTTGCAGGATCTCTCC|TCATCACCAAGTTCGCATGT	ATM|MDM4	ATM|MDM4	ATM	MDM4	MDM4|ATM	MDM4	ATM	LS|BR	Project Achilles/MASHUP	gene|gene	geneB|geneA		AGTGCTTGCAGGATCTCTCC	TCATCACCAAGTTCGCATGT	0.693481	0	0	0.679304	0	0
sgMDM4_2|472_10_TCTACCCCAACAGCGACATG|ATM|MDM4	sgMDM4_2|472_10_TCTACCCCAACAGCGACATG	AGTGCTTGCAGGATCTCTCC|TCTACCCCAACAGCGACATG	ATM|MDM4	ATM|MDM4	ATM	MDM4	MDM4|ATM	MDM4	ATM	LS|BR	Project Achilles/MASHUP	gene|gene	geneB|geneA		AGTGCTTGCAGGATCTCTCC	TCTACCCCAACAGCGACATG	0.693481	0	0	0.777324	0	0
4194_10_CTCAGAGGTAACCTCTACAT|chr11:108122568-108122587_ATM_-|ATM|MDM4	4194_10_CTCAGAGGTAACCTCTACAT|chr11:108122568-108122587_ATM_-	CTCAGAGGTAACCTCTACAT|AAAGTCAAACAGCATACTGC	ATM|MDM4	ATM|MDM4	ATM	MDM4	MDM4|ATM	MDM4	ATM	BR|TO	Project Achilles/MASHUP	gene|gene	geneB|geneA		CTCAGAGGTAACCTCTACAT	AAAGTCAAACAGCATACTGC	0.749123	0	0	0.749123	0	0
4194_10_CTCAGAGGTAACCTCTACAT|chr11:108128312-108128331_ATM_+|ATM|MDM4	4194_10_CTCAGAGGTAACCTCTACAT|chr11:108128312-108128331_ATM_+	CTCAGAGGTAACCTCTACAT|TTGCTTGAGCAACTGTACCA	ATM|MDM4	ATM|MDM4	ATM	MDM4	MDM4|ATM	MDM4	ATM	BR|TO	Project Achilles/MASHUP	gene|gene	geneB|geneA		CTCAGAGGTAACCTCTACAT	TTGCTTGAGCAACTGTACCA	0.749123	0	0	0.749123	0	0
4194_10_CTCAGAGGTAACCTCTACAT|472_22_TCATCACCAAGTTCGCATGT|ATM|MDM4	4194_10_CTCAGAGGTAACCTCTACAT|472_22_TCATCACCAAGTTCGCATGT	CTCAGAGGTAACCTCTACAT|TCATCACCAAGTTCGCATGT	ATM|MDM4	ATM|MDM4	ATM	MDM4	MDM4|ATM	MDM4	ATM	BR|BR	Project Achilles/MASHUP	gene|gene	geneB|geneA		CTCAGAGGTAACCTCTACAT	TCATCACCAAGTTCGCATGT	0.749123	0	0	0.679304	0	0
4194_10_CTCAGAGGTAACCTCTACAT|472_10_TCTACCCCAACAGCGACATG|ATM|MDM4	4194_10_CTCAGAGGTAACCTCTACAT|472_10_TCTACCCCAACAGCGACATG	CTCAGAGGTAACCTCTACAT|TCTACCCCAACAGCGACATG	ATM|MDM4	ATM|MDM4	ATM	MDM4	MDM4|ATM	MDM4	ATM	BR|BR	Project Achilles/MASHUP	gene|gene	geneB|geneA		CTCAGAGGTAACCTCTACAT	TCTACCCCAACAGCGACATG	0.749123	0	0	0.777324	0	0
4194_6_TCCAAGTCAAGACCAACTGA|chr11:108122568-108122587_ATM_-|ATM|MDM4	4194_6_TCCAAGTCAAGACCAACTGA|chr11:108122568-108122587_ATM_-	TCCAAGTCAAGACCAACTGA|AAAGTCAAACAGCATACTGC	ATM|MDM4	ATM|MDM4	ATM	MDM4	MDM4|ATM	MDM4	ATM	BR|TO	Project Achilles/MASHUP	gene|gene	geneB|geneA		TCCAAGTCAAGACCAACTGA	AAAGTCAAACAGCATACTGC	0.691071	0	0	0.749123	0	0
4194_6_TCCAAGTCAAGACCAACTGA|chr11:108128312-108128331_ATM_+|ATM|MDM4	4194_6_TCCAAGTCAAGACCAACTGA|chr11:108128312-108128331_ATM_+	TCCAAGTCAAGACCAACTGA|TTGCTTGAGCAACTGTACCA	ATM|MDM4	ATM|MDM4	ATM	MDM4	MDM4|ATM	MDM4	ATM	BR|TO	Project Achilles/MASHUP	gene|gene	geneB|geneA		TCCAAGTCAAGACCAACTGA	TTGCTTGAGCAACTGTACCA	0.691071	0	0	0.749123	0	0
4194_6_TCCAAGTCAAGACCAACTGA|472_22_TCATCACCAAGTTCGCATGT|ATM|MDM4	4194_6_TCCAAGTCAAGACCAACTGA|472_22_TCATCACCAAGTTCGCATGT	TCCAAGTCAAGACCAACTGA|TCATCACCAAGTTCGCATGT	ATM|MDM4	ATM|MDM4	ATM	MDM4	MDM4|ATM	MDM4	ATM	BR|BR	Project Achilles/MASHUP	gene|gene	geneB|geneA		TCCAAGTCAAGACCAACTGA	TCATCACCAAGTTCGCATGT	0.691071	0	0	0.679304	0	0
4194_6_TCCAAGTCAAGACCAACTGA|472_10_TCTACCCCAACAGCGACATG|ATM|MDM4	4194_6_TCCAAGTCAAGACCAACTGA|472_10_TCTACCCCAACAGCGACATG	TCCAAGTCAAGACCAACTGA|TCTACCCCAACAGCGACATG	ATM|MDM4	ATM|MDM4	ATM	MDM4	MDM4|ATM	MDM4	ATM	BR|BR	Project Achilles/MASHUP	gene|gene	geneB|geneA		TCCAAGTCAAGACCAACTGA	TCTACCCCAACAGCGACATG	0.691071	0	0	0.777324	0	0
chr11:108117833-108117852_ATM_+|F1|ATM|MDM4	chr11:108117833-108117852_ATM_+|F1	GATGGCAGATATCTGTCACC|GTATCAACAGAGTGTCAGAT	ATM|MDM4	ATM|MDM4	ATM	MDM4	ATM|F1	ATM	F1	TO|CO	Project Achilles/MASHUP	gene|safe_control	geneA|safe_control	ATM	GATGGCAGATATCTGTCACC	GTATCAACAGAGTGTCAGAT	0.749123	0	0	0.559646	0	0
F5|chr1:204494666-204494685_MDM4_-|ATM|MDM4	F5|chr1:204494666-204494685_MDM4_-	GTGAAGATGATCGCTTATAC|AGATGTTGAACACTGAGCAG	ATM|MDM4	ATM|MDM4	ATM	MDM4	F5|MDM4	F5	MDM4	CO|TO	Project Achilles/MASHUP	safe_control|gene	safe_control|geneB	MDM4	GTGAAGATGATCGCTTATAC	AGATGTTGAACACTGAGCAG	0.772678	0	0	0.804611	0	0
chr11:108121569-108121588_ATM_-|F2|ATM|MDM4	chr11:108121569-108121588_ATM_-|F2	GACACAATGCAACTTCCGTA|GGATGAAACTTCATCTAACT	ATM|MDM4	ATM|MDM4	ATM	MDM4	ATM|F2	ATM	F2	TO|CO	Project Achilles/MASHUP	gene|safe_control	geneA|safe_control	ATM	GACACAATGCAACTTCCGTA	GGATGAAACTTCATCTAACT	0.616347	0	0	0.720768	0	0
F6|chr1:204511944-204511963_MDM4_+|ATM|MDM4	F6|chr1:204511944-204511963_MDM4_+	GTTCTGCATGAGAAGCACTA|GAAACATCTAGGCTGGACCT	ATM|MDM4	ATM|MDM4	ATM	MDM4	F6|MDM4	F6	MDM4	CO|TO	Project Achilles/MASHUP	safe_control|gene	safe_control|geneB	MDM4	GTTCTGCATGAGAAGCACTA	GAAACATCTAGGCTGGACCT	0.772678	0	0	0.679304	0	0
472_6_CCAAGGCTATTCAGTGTGCG|F3|ATM|MDM4	472_6_CCAAGGCTATTCAGTGTGCG|F3	CCAAGGCTATTCAGTGTGCG|GATCAGGGAATCTTTGAGAA	ATM|MDM4	ATM|MDM4	ATM	MDM4	ATM|F3	ATM	F3	BR|CO	Project Achilles/MASHUP	gene|safe_control	geneA|safe_control	ATM	CCAAGGCTATTCAGTGTGCG	GATCAGGGAATCTTTGAGAA	0.722685	0	0	0.723898	0	0
F7|4194_7_ATGTATGCATTTATGCTCTG|ATM|MDM4	F7|4194_7_ATGTATGCATTTATGCTCTG	GTTTCAACCATTAGGGGGCT|ATGTATGCATTTATGCTCTG	ATM|MDM4	ATM|MDM4	ATM	MDM4	F7|MDM4	F7	MDM4	CO|BR	Project Achilles/MASHUP	safe_control|gene	safe_control|geneB	MDM4	GTTTCAACCATTAGGGGGCT	ATGTATGCATTTATGCTCTG	0.545469	0	0	0.776256	0	0
472_34_GACCTACCTGAATAACACAC|F4|ATM|MDM4	472_34_GACCTACCTGAATAACACAC|F4	GACCTACCTGAATAACACAC|GATGTTCACTGTTAATTGAT	ATM|MDM4	ATM|MDM4	ATM	MDM4	ATM|F4	ATM	F4	BR|CO	Project Achilles/MASHUP	gene|safe_control	geneA|safe_control	ATM	GACCTACCTGAATAACACAC	GATGTTCACTGTTAATTGAT	0.653339	0	0	0.604559	0	0
F8|4194_4_CAGCATATGGTATATTGTGG|ATM|MDM4	F8|4194_4_CAGCATATGGTATATTGTGG	GCTTTCTATGTAGTACACTT|CAGCATATGGTATATTGTGG	ATM|MDM4	ATM|MDM4	ATM	MDM4	F8|MDM4	F8	MDM4	CO|BR	Project Achilles/MASHUP	safe_control|gene	safe_control|geneB	MDM4	GCTTTCTATGTAGTACACTT	CAGCATATGGTATATTGTGG	0.639161	0	0	0.790434	0	0
chr1:204518314-204518333_MDM4_-|F1|ATM|MDM4	chr1:204518314-204518333_MDM4_-|F1	TGAATACCAATCCTTCCTCA|GTATCAACAGAGTGTCAGAT	ATM|MDM4	ATM|MDM4	ATM	MDM4	MDM4|F1	MDM4	F1	TO|CO	Project Achilles/MASHUP	gene|safe_control	geneB|safe_control	MDM4	TGAATACCAATCCTTCCTCA	GTATCAACAGAGTGTCAGAT	0.734946	0.7	0.387	0.559646	0	0
F5|chr11:108122568-108122587_ATM_-|ATM|MDM4	F5|chr11:108122568-108122587_ATM_-	GTGAAGATGATCGCTTATAC|AAAGTCAAACAGCATACTGC	ATM|MDM4	ATM|MDM4	ATM	MDM4	F5|ATM	F5	ATM	CO|TO	Project Achilles/MASHUP	safe_control|gene	safe_control|geneA	ATM	GTGAAGATGATCGCTTATAC	AAAGTCAAACAGCATACTGC	0.772678	0	0	0.749123	0	0
sgMDM4_2|F2|ATM|MDM4	sgMDM4_2|F2	AGTGCTTGCAGGATCTCTCC|GGATGAAACTTCATCTAACT	ATM|MDM4	ATM|MDM4	ATM	MDM4	MDM4|F2	MDM4	F2	LS|CO	Project Achilles/MASHUP	gene|safe_control	geneB|safe_control	MDM4	AGTGCTTGCAGGATCTCTCC	GGATGAAACTTCATCTAACT	0.693481	0	0	0.720768	0	0
F6|chr11:108128312-108128331_ATM_+|ATM|MDM4	F6|chr11:108128312-108128331_ATM_+	GTTCTGCATGAGAAGCACTA|TTGCTTGAGCAACTGTACCA	ATM|MDM4	ATM|MDM4	ATM	MDM4	F6|ATM	F6	ATM	CO|TO	Project Achilles/MASHUP	safe_control|gene	safe_control|geneA	ATM	GTTCTGCATGAGAAGCACTA	TTGCTTGAGCAACTGTACCA	0.772678	0	0	0.749123	0	0
4194_10_CTCAGAGGTAACCTCTACAT|F3|ATM|MDM4	4194_10_CTCAGAGGTAACCTCTACAT|F3	CTCAGAGGTAACCTCTACAT|GATCAGGGAATCTTTGAGAA	ATM|MDM4	ATM|MDM4	ATM	MDM4	MDM4|F3	MDM4	F3	BR|CO	Project Achilles/MASHUP	gene|safe_control	geneB|safe_control	MDM4	CTCAGAGGTAACCTCTACAT	GATCAGGGAATCTTTGAGAA	0.749123	0	0	0.723898	0	0
F7|472_22_TCATCACCAAGTTCGCATGT|ATM|MDM4	F7|472_22_TCATCACCAAGTTCGCATGT	GTTTCAACCATTAGGGGGCT|TCATCACCAAGTTCGCATGT	ATM|MDM4	ATM|MDM4	ATM	MDM4	F7|ATM	F7	ATM	CO|BR	Project Achilles/MASHUP	safe_control|gene	safe_control|geneA	ATM	GTTTCAACCATTAGGGGGCT	TCATCACCAAGTTCGCATGT	0.545469	0	0	0.679304	0	0
4194_6_TCCAAGTCAAGACCAACTGA|F4|ATM|MDM4	4194_6_TCCAAGTCAAGACCAACTGA|F4	TCCAAGTCAAGACCAACTGA|GATGTTCACTGTTAATTGAT	ATM|MDM4	ATM|MDM4	ATM	MDM4	MDM4|F4	MDM4	F4	BR|CO	Project Achilles/MASHUP	gene|safe_control	geneB|safe_control	MDM4	TCCAAGTCAAGACCAACTGA	GATGTTCACTGTTAATTGAT	0.691071	0	0	0.604559	0	0
F8|472_10_TCTACCCCAACAGCGACATG|ATM|MDM4	F8|472_10_TCTACCCCAACAGCGACATG	GCTTTCTATGTAGTACACTT|TCTACCCCAACAGCGACATG	ATM|MDM4	ATM|MDM4	ATM	MDM4	F8|ATM	F8	ATM	CO|BR	Project Achilles/MASHUP	safe_control|gene	safe_control|geneA	ATM	GCTTTCTATGTAGTACACTT	TCTACCCCAACAGCGACATG	0.639161	0	0	0.777324	0	0
chr19:5622581-5622600_SAFB2_-|chr1:35657938-35657957_SFPQ_-|SAFB2|SFPQ	chr19:5622581-5622600_SAFB2_-|chr1:35657938-35657957_SFPQ_-	AAGAAGCGGAACCTGGACAC|AAGCCGCCGCATCGAGGCGG	SAFB2|SFPQ	SAFB2|SFPQ	SAFB2	SFPQ	SAFB2|SFPQ	SAFB2	SFPQ	TO|TO	Project Achilles/MASHUP	gene|gene	geneA|geneB		AAGAAGCGGAACCTGGACAC	AAGCCGCCGCATCGAGGCGG	0.786855	0	0	0.676748	0	0
chr19:5622581-5622600_SAFB2_-|chr1:35654920-35654939_SFPQ_-|SAFB2|SFPQ	chr19:5622581-5622600_SAFB2_-|chr1:35654920-35654939_SFPQ_-	AAGAAGCGGAACCTGGACAC|AGTACGAATATTCTCAGCGA	SAFB2|SFPQ	SAFB2|SFPQ	SAFB2	SFPQ	SAFB2|SFPQ	SAFB2	SFPQ	TO|TO	Project Achilles/MASHUP	gene|gene	geneA|geneB		AAGAAGCGGAACCTGGACAC	AGTACGAATATTCTCAGCGA	0.786855	0	0	0.674504	0	0
chr19:5622581-5622600_SAFB2_-|6421_3_ATGATCGTGGAAGATCTACA|SAFB2|SFPQ	chr19:5622581-5622600_SAFB2_-|6421_3_ATGATCGTGGAAGATCTACA	AAGAAGCGGAACCTGGACAC|ATGATCGTGGAAGATCTACA	SAFB2|SFPQ	SAFB2|SFPQ	SAFB2	SFPQ	SAFB2|SFPQ	SAFB2	SFPQ	TO|BR	Project Achilles/MASHUP	gene|gene	geneA|geneB		AAGAAGCGGAACCTGGACAC	ATGATCGTGGAAGATCTACA	0.786855	0	0	0.749123	0	0
chr19:5622581-5622600_SAFB2_-|6421_1_ATGGGCCTCAATCAGAATCG|SAFB2|SFPQ	chr19:5622581-5622600_SAFB2_-|6421_1_ATGGGCCTCAATCAGAATCG	AAGAAGCGGAACCTGGACAC|ATGGGCCTCAATCAGAATCG	SAFB2|SFPQ	SAFB2|SFPQ	SAFB2	SFPQ	SAFB2|SFPQ	SAFB2	SFPQ	TO|BR	Project Achilles/MASHUP	gene|gene	geneA|geneB		AAGAAGCGGAACCTGGACAC	ATGGGCCTCAATCAGAATCG	0.786855	0	0	0.832966	0	0
chr19:5616483-5616502_SAFB2_-|chr1:35657938-35657957_SFPQ_-|SAFB2|SFPQ	chr19:5616483-5616502_SAFB2_-|chr1:35657938-35657957_SFPQ_-	ATTAGGACTGAAGATGGAGG|AAGCCGCCGCATCGAGGCGG	SAFB2|SFPQ	SAFB2|SFPQ	SAFB2	SFPQ	SAFB2|SFPQ	SAFB2	SFPQ	TO|TO	Project Achilles/MASHUP	gene|gene	geneA|geneB		ATTAGGACTGAAGATGGAGG	AAGCCGCCGCATCGAGGCGG	0.842343	0	0	0.676748	0	0
chr19:5616483-5616502_SAFB2_-|chr1:35654920-35654939_SFPQ_-|SAFB2|SFPQ	chr19:5616483-5616502_SAFB2_-|chr1:35654920-35654939_SFPQ_-	ATTAGGACTGAAGATGGAGG|AGTACGAATATTCTCAGCGA	SAFB2|SFPQ	SAFB2|SFPQ	SAFB2	SFPQ	SAFB2|SFPQ	SAFB2	SFPQ	TO|TO	Project Achilles/MASHUP	gene|gene	geneA|geneB		ATTAGGACTGAAGATGGAGG	AGTACGAATATTCTCAGCGA	0.842343	0	0	0.674504	0	0
chr19:5616483-5616502_SAFB2_-|6421_3_ATGATCGTGGAAGATCTACA|SAFB2|SFPQ	chr19:5616483-5616502_SAFB2_-|6421_3_ATGATCGTGGAAGATCTACA	ATTAGGACTGAAGATGGAGG|ATGATCGTGGAAGATCTACA	SAFB2|SFPQ	SAFB2|SFPQ	SAFB2	SFPQ	SAFB2|SFPQ	SAFB2	SFPQ	TO|BR	Project Achilles/MASHUP	gene|gene	geneA|geneB		ATTAGGACTGAAGATGGAGG	ATGATCGTGGAAGATCTACA	0.842343	0	0	0.749123	0	0
chr19:5616483-5616502_SAFB2_-|6421_1_ATGGGCCTCAATCAGAATCG|SAFB2|SFPQ	chr19:5616483-5616502_SAFB2_-|6421_1_ATGGGCCTCAATCAGAATCG	ATTAGGACTGAAGATGGAGG|ATGGGCCTCAATCAGAATCG	SAFB2|SFPQ	SAFB2|SFPQ	SAFB2	SFPQ	SAFB2|SFPQ	SAFB2	SFPQ	TO|BR	Project Achilles/MASHUP	gene|gene	geneA|geneB		ATTAGGACTGAAGATGGAGG	ATGGGCCTCAATCAGAATCG	0.842343	0	0	0.832966	0	0
9667_13_AAGCAGAGGAATGGAGCGGA|chr1:35657938-35657957_SFPQ_-|SAFB2|SFPQ	9667_13_AAGCAGAGGAATGGAGCGGA|chr1:35657938-35657957_SFPQ_-	AAGCAGAGGAATGGAGCGGA|AAGCCGCCGCATCGAGGCGG	SAFB2|SFPQ	SAFB2|SFPQ	SAFB2	SFPQ	SAFB2|SFPQ	SAFB2	SFPQ	BR|TO	Project Achilles/MASHUP	gene|gene	geneA|geneB		AAGCAGAGGAATGGAGCGGA	AAGCCGCCGCATCGAGGCGG	0.58559	0	0	0.676748	0	0
9667_13_AAGCAGAGGAATGGAGCGGA|chr1:35654920-35654939_SFPQ_-|SAFB2|SFPQ	9667_13_AAGCAGAGGAATGGAGCGGA|chr1:35654920-35654939_SFPQ_-	AAGCAGAGGAATGGAGCGGA|AGTACGAATATTCTCAGCGA	SAFB2|SFPQ	SAFB2|SFPQ	SAFB2	SFPQ	SAFB2|SFPQ	SAFB2	SFPQ	BR|TO	Project Achilles/MASHUP	gene|gene	geneA|geneB		AAGCAGAGGAATGGAGCGGA	AGTACGAATATTCTCAGCGA	0.58559	0	0	0.674504	0	0
9667_13_AAGCAGAGGAATGGAGCGGA|6421_3_ATGATCGTGGAAGATCTACA|SAFB2|SFPQ	9667_13_AAGCAGAGGAATGGAGCGGA|6421_3_ATGATCGTGGAAGATCTACA	AAGCAGAGGAATGGAGCGGA|ATGATCGTGGAAGATCTACA	SAFB2|SFPQ	SAFB2|SFPQ	SAFB2	SFPQ	SAFB2|SFPQ	SAFB2	SFPQ	BR|BR	Project Achilles/MASHUP	gene|gene	geneA|geneB		AAGCAGAGGAATGGAGCGGA	ATGATCGTGGAAGATCTACA	0.58559	0	0	0.749123	0	0
9667_13_AAGCAGAGGAATGGAGCGGA|6421_1_ATGGGCCTCAATCAGAATCG|SAFB2|SFPQ	9667_13_AAGCAGAGGAATGGAGCGGA|6421_1_ATGGGCCTCAATCAGAATCG	AAGCAGAGGAATGGAGCGGA|ATGGGCCTCAATCAGAATCG	SAFB2|SFPQ	SAFB2|SFPQ	SAFB2	SFPQ	SAFB2|SFPQ	SAFB2	SFPQ	BR|BR	Project Achilles/MASHUP	gene|gene	geneA|geneB		AAGCAGAGGAATGGAGCGGA	ATGGGCCTCAATCAGAATCG	0.58559	0	0	0.832966	0	0
9667_10_CGCCTCGTCAGATGTCGACA|chr1:35657938-35657957_SFPQ_-|SAFB2|SFPQ	9667_10_CGCCTCGTCAGATGTCGACA|chr1:35657938-35657957_SFPQ_-	CGCCTCGTCAGATGTCGACA|AAGCCGCCGCATCGAGGCGG	SAFB2|SFPQ	SAFB2|SFPQ	SAFB2	SFPQ	SAFB2|SFPQ	SAFB2	SFPQ	BR|TO	Project Achilles/MASHUP	gene|gene	geneA|geneB		CGCCTCGTCAGATGTCGACA	AAGCCGCCGCATCGAGGCGG	0.692423	0	0	0.676748	0	0
9667_10_CGCCTCGTCAGATGTCGACA|chr1:35654920-35654939_SFPQ_-|SAFB2|SFPQ	9667_10_CGCCTCGTCAGATGTCGACA|chr1:35654920-35654939_SFPQ_-	CGCCTCGTCAGATGTCGACA|AGTACGAATATTCTCAGCGA	SAFB2|SFPQ	SAFB2|SFPQ	SAFB2	SFPQ	SAFB2|SFPQ	SAFB2	SFPQ	BR|TO	Project Achilles/MASHUP	gene|gene	geneA|geneB		CGCCTCGTCAGATGTCGACA	AGTACGAATATTCTCAGCGA	0.692423	0	0	0.674504	0	0
9667_10_CGCCTCGTCAGATGTCGACA|6421_3_ATGATCGTGGAAGATCTACA|SAFB2|SFPQ	9667_10_CGCCTCGTCAGATGTCGACA|6421_3_ATGATCGTGGAAGATCTACA	CGCCTCGTCAGATGTCGACA|ATGATCGTGGAAGATCTACA	SAFB2|SFPQ	SAFB2|SFPQ	SAFB2	SFPQ	SAFB2|SFPQ	SAFB2	SFPQ	BR|BR	Project Achilles/MASHUP	gene|gene	geneA|geneB		CGCCTCGTCAGATGTCGACA	ATGATCGTGGAAGATCTACA	0.692423	0	0	0.749123	0	0
9667_10_CGCCTCGTCAGATGTCGACA|6421_1_ATGGGCCTCAATCAGAATCG|SAFB2|SFPQ	9667_10_CGCCTCGTCAGATGTCGACA|6421_1_ATGGGCCTCAATCAGAATCG	CGCCTCGTCAGATGTCGACA|ATGGGCCTCAATCAGAATCG	SAFB2|SFPQ	SAFB2|SFPQ	SAFB2	SFPQ	SAFB2|SFPQ	SAFB2	SFPQ	BR|BR	Project Achilles/MASHUP	gene|gene	geneA|geneB		CGCCTCGTCAGATGTCGACA	ATGGGCCTCAATCAGAATCG	0.692423	0	0	0.832966	0	0
chr1:35653591-35653610_SFPQ_-|chr19:5604908-5604927_SAFB2_-|SAFB2|SFPQ	chr1:35653591-35653610_SFPQ_-|chr19:5604908-5604927_SAFB2_-	AGAGGAAAGTTACAGCCGAA|AACGAACGCCCGCAGCCCGG	SAFB2|SFPQ	SAFB2|SFPQ	SAFB2	SFPQ	SFPQ|SAFB2	SFPQ	SAFB2	TO|TO	Project Achilles/MASHUP	gene|gene	geneB|geneA		AGAGGAAAGTTACAGCCGAA	AACGAACGCCCGCAGCCCGG	0.686166	0	0	0.861321	0	0
chr1:35653591-35653610_SFPQ_-|chr19:5598866-5598885_SAFB2_-|SAFB2|SFPQ	chr1:35653591-35653610_SFPQ_-|chr19:5598866-5598885_SAFB2_-	AGAGGAAAGTTACAGCCGAA|AATGGAGCGGACGGTCGTGA	SAFB2|SFPQ	SAFB2|SFPQ	SAFB2	SFPQ	SFPQ|SAFB2	SFPQ	SAFB2	TO|TO	Project Achilles/MASHUP	gene|gene	geneB|geneA		AGAGGAAAGTTACAGCCGAA	AATGGAGCGGACGGTCGTGA	0.686166	0	0	0.734955	0	0
chr1:35653591-35653610_SFPQ_-|9667_3_GTAATTAGGACTGAAGATGG|SAFB2|SFPQ	chr1:35653591-35653610_SFPQ_-|9667_3_GTAATTAGGACTGAAGATGG	AGAGGAAAGTTACAGCCGAA|GTAATTAGGACTGAAGATGG	SAFB2|SFPQ	SAFB2|SFPQ	SAFB2	SFPQ	SFPQ|SAFB2	SFPQ	SAFB2	TO|BR	Project Achilles/MASHUP	gene|gene	geneB|geneA		AGAGGAAAGTTACAGCCGAA	GTAATTAGGACTGAAGATGG	0.686166	0	0	0.723004	0	0
chr1:35653591-35653610_SFPQ_-|9667_4_TTGTGATAGTAAAGAATACG|SAFB2|SFPQ	chr1:35653591-35653610_SFPQ_-|9667_4_TTGTGATAGTAAAGAATACG	AGAGGAAAGTTACAGCCGAA|TTGTGATAGTAAAGAATACG	SAFB2|SFPQ	SAFB2|SFPQ	SAFB2	SFPQ	SFPQ|SAFB2	SFPQ	SAFB2	TO|BR	Project Achilles/MASHUP	gene|gene	geneB|geneA		AGAGGAAAGTTACAGCCGAA	TTGTGATAGTAAAGAATACG	0.686166	0	0	0.637949	0	0
chr1:35652834-35652853_SFPQ_-|chr19:5604908-5604927_SAFB2_-|SAFB2|SFPQ	chr1:35652834-35652853_SFPQ_-|chr19:5604908-5604927_SAFB2_-	GCGGGAAAGAGACATGCGAA|AACGAACGCCCGCAGCCCGG	SAFB2|SFPQ	SAFB2|SFPQ	SAFB2	SFPQ	SFPQ|SAFB2	SFPQ	SAFB2	TO|TO	Project Achilles/MASHUP	gene|gene	geneB|geneA		GCGGGAAAGAGACATGCGAA	AACGAACGCCCGCAGCCCGG	0.700343	0	0	0.861321	0	0
chr1:35652834-35652853_SFPQ_-|chr19:5598866-5598885_SAFB2_-|SAFB2|SFPQ	chr1:35652834-35652853_SFPQ_-|chr19:5598866-5598885_SAFB2_-	GCGGGAAAGAGACATGCGAA|AATGGAGCGGACGGTCGTGA	SAFB2|SFPQ	SAFB2|SFPQ	SAFB2	SFPQ	SFPQ|SAFB2	SFPQ	SAFB2	TO|TO	Project Achilles/MASHUP	gene|gene	geneB|geneA		GCGGGAAAGAGACATGCGAA	AATGGAGCGGACGGTCGTGA	0.700343	0	0	0.734955	0	0
chr1:35652834-35652853_SFPQ_-|9667_3_GTAATTAGGACTGAAGATGG|SAFB2|SFPQ	chr1:35652834-35652853_SFPQ_-|9667_3_GTAATTAGGACTGAAGATGG	GCGGGAAAGAGACATGCGAA|GTAATTAGGACTGAAGATGG	SAFB2|SFPQ	SAFB2|SFPQ	SAFB2	SFPQ	SFPQ|SAFB2	SFPQ	SAFB2	TO|BR	Project Achilles/MASHUP	gene|gene	geneB|geneA		GCGGGAAAGAGACATGCGAA	GTAATTAGGACTGAAGATGG	0.700343	0	0	0.723004	0	0
chr1:35652834-35652853_SFPQ_-|9667_4_TTGTGATAGTAAAGAATACG|SAFB2|SFPQ	chr1:35652834-35652853_SFPQ_-|9667_4_TTGTGATAGTAAAGAATACG	GCGGGAAAGAGACATGCGAA|TTGTGATAGTAAAGAATACG	SAFB2|SFPQ	SAFB2|SFPQ	SAFB2	SFPQ	SFPQ|SAFB2	SFPQ	SAFB2	TO|BR	Project Achilles/MASHUP	gene|gene	geneB|geneA		GCGGGAAAGAGACATGCGAA	TTGTGATAGTAAAGAATACG	0.700343	0	0	0.637949	0	0
6421_3_CGAAGCTGTCTACCTCTCAT|chr19:5604908-5604927_SAFB2_-|SAFB2|SFPQ	6421_3_CGAAGCTGTCTACCTCTCAT|chr19:5604908-5604927_SAFB2_-	CGAAGCTGTCTACCTCTCAT|AACGAACGCCCGCAGCCCGG	SAFB2|SFPQ	SAFB2|SFPQ	SAFB2	SFPQ	SFPQ|SAFB2	SFPQ	SAFB2	BR|TO	Project Achilles/MASHUP	gene|gene	geneB|geneA		CGAAGCTGTCTACCTCTCAT	AACGAACGCCCGCAGCCCGG	0.763301	0	0	0.861321	0	0
6421_3_CGAAGCTGTCTACCTCTCAT|chr19:5598866-5598885_SAFB2_-|SAFB2|SFPQ	6421_3_CGAAGCTGTCTACCTCTCAT|chr19:5598866-5598885_SAFB2_-	CGAAGCTGTCTACCTCTCAT|AATGGAGCGGACGGTCGTGA	SAFB2|SFPQ	SAFB2|SFPQ	SAFB2	SFPQ	SFPQ|SAFB2	SFPQ	SAFB2	BR|TO	Project Achilles/MASHUP	gene|gene	geneB|geneA		CGAAGCTGTCTACCTCTCAT	AATGGAGCGGACGGTCGTGA	0.763301	0	0	0.734955	0	0
6421_3_CGAAGCTGTCTACCTCTCAT|9667_3_GTAATTAGGACTGAAGATGG|SAFB2|SFPQ	6421_3_CGAAGCTGTCTACCTCTCAT|9667_3_GTAATTAGGACTGAAGATGG	CGAAGCTGTCTACCTCTCAT|GTAATTAGGACTGAAGATGG	SAFB2|SFPQ	SAFB2|SFPQ	SAFB2	SFPQ	SFPQ|SAFB2	SFPQ	SAFB2	BR|BR	Project Achilles/MASHUP	gene|gene	geneB|geneA		CGAAGCTGTCTACCTCTCAT	GTAATTAGGACTGAAGATGG	0.763301	0	0	0.723004	0	0
6421_3_CGAAGCTGTCTACCTCTCAT|9667_4_TTGTGATAGTAAAGAATACG|SAFB2|SFPQ	6421_3_CGAAGCTGTCTACCTCTCAT|9667_4_TTGTGATAGTAAAGAATACG	CGAAGCTGTCTACCTCTCAT|TTGTGATAGTAAAGAATACG	SAFB2|SFPQ	SAFB2|SFPQ	SAFB2	SFPQ	SFPQ|SAFB2	SFPQ	SAFB2	BR|BR	Project Achilles/MASHUP	gene|gene	geneB|geneA		CGAAGCTGTCTACCTCTCAT	TTGTGATAGTAAAGAATACG	0.763301	0	0	0.637949	0	0
6421_2_TCTACCTGCTGATATCACGG|chr19:5604908-5604927_SAFB2_-|SAFB2|SFPQ	6421_2_TCTACCTGCTGATATCACGG|chr19:5604908-5604927_SAFB2_-	TCTACCTGCTGATATCACGG|AACGAACGCCCGCAGCCCGG	SAFB2|SFPQ	SAFB2|SFPQ	SAFB2	SFPQ	SFPQ|SAFB2	SFPQ	SAFB2	BR|TO	Project Achilles/MASHUP	gene|gene	geneB|geneA		TCTACCTGCTGATATCACGG	AACGAACGCCCGCAGCCCGG	0.748969	0	0	0.861321	0	0
6421_2_TCTACCTGCTGATATCACGG|chr19:5598866-5598885_SAFB2_-|SAFB2|SFPQ	6421_2_TCTACCTGCTGATATCACGG|chr19:5598866-5598885_SAFB2_-	TCTACCTGCTGATATCACGG|AATGGAGCGGACGGTCGTGA	SAFB2|SFPQ	SAFB2|SFPQ	SAFB2	SFPQ	SFPQ|SAFB2	SFPQ	SAFB2	BR|TO	Project Achilles/MASHUP	gene|gene	geneB|geneA		TCTACCTGCTGATATCACGG	AATGGAGCGGACGGTCGTGA	0.748969	0	0	0.734955	0	0
6421_2_TCTACCTGCTGATATCACGG|9667_3_GTAATTAGGACTGAAGATGG|SAFB2|SFPQ	6421_2_TCTACCTGCTGATATCACGG|9667_3_GTAATTAGGACTGAAGATGG	TCTACCTGCTGATATCACGG|GTAATTAGGACTGAAGATGG	SAFB2|SFPQ	SAFB2|SFPQ	SAFB2	SFPQ	SFPQ|SAFB2	SFPQ	SAFB2	BR|BR	Project Achilles/MASHUP	gene|gene	geneB|geneA		TCTACCTGCTGATATCACGG	GTAATTAGGACTGAAGATGG	0.748969	0	0	0.723004	0	0
6421_2_TCTACCTGCTGATATCACGG|9667_4_TTGTGATAGTAAAGAATACG|SAFB2|SFPQ	6421_2_TCTACCTGCTGATATCACGG|9667_4_TTGTGATAGTAAAGAATACG	TCTACCTGCTGATATCACGG|TTGTGATAGTAAAGAATACG	SAFB2|SFPQ	SAFB2|SFPQ	SAFB2	SFPQ	SFPQ|SAFB2	SFPQ	SAFB2	BR|BR	Project Achilles/MASHUP	gene|gene	geneB|geneA		TCTACCTGCTGATATCACGG	TTGTGATAGTAAAGAATACG	0.748969	0	0	0.637949	0	0
chr19:5622581-5622600_SAFB2_-|F1|SAFB2|SFPQ	chr19:5622581-5622600_SAFB2_-|F1	AAGAAGCGGAACCTGGACAC|GTATCAACAGAGTGTCAGAT	SAFB2|SFPQ	SAFB2|SFPQ	SAFB2	SFPQ	SAFB2|F1	SAFB2	F1	TO|CO	Project Achilles/MASHUP	gene|safe_control	geneA|safe_control	SAFB2	AAGAAGCGGAACCTGGACAC	GTATCAACAGAGTGTCAGAT	0.786855	0	0	0.559646	0	0
F5|chr1:35657938-35657957_SFPQ_-|SAFB2|SFPQ	F5|chr1:35657938-35657957_SFPQ_-	GTGAAGATGATCGCTTATAC|AAGCCGCCGCATCGAGGCGG	SAFB2|SFPQ	SAFB2|SFPQ	SAFB2	SFPQ	F5|SFPQ	F5	SFPQ	CO|TO	Project Achilles/MASHUP	safe_control|gene	safe_control|geneB	SFPQ	GTGAAGATGATCGCTTATAC	AAGCCGCCGCATCGAGGCGG	0.772678	0	0	0.676748	0	0
chr19:5616483-5616502_SAFB2_-|F2|SAFB2|SFPQ	chr19:5616483-5616502_SAFB2_-|F2	ATTAGGACTGAAGATGGAGG|GGATGAAACTTCATCTAACT	SAFB2|SFPQ	SAFB2|SFPQ	SAFB2	SFPQ	SAFB2|F2	SAFB2	F2	TO|CO	Project Achilles/MASHUP	gene|safe_control	geneA|safe_control	SAFB2	ATTAGGACTGAAGATGGAGG	GGATGAAACTTCATCTAACT	0.842343	0	0	0.720768	0	0
F6|chr1:35654920-35654939_SFPQ_-|SAFB2|SFPQ	F6|chr1:35654920-35654939_SFPQ_-	GTTCTGCATGAGAAGCACTA|AGTACGAATATTCTCAGCGA	SAFB2|SFPQ	SAFB2|SFPQ	SAFB2	SFPQ	F6|SFPQ	F6	SFPQ	CO|TO	Project Achilles/MASHUP	safe_control|gene	safe_control|geneB	SFPQ	GTTCTGCATGAGAAGCACTA	AGTACGAATATTCTCAGCGA	0.772678	0	0	0.674504	0	0
9667_13_AAGCAGAGGAATGGAGCGGA|F3|SAFB2|SFPQ	9667_13_AAGCAGAGGAATGGAGCGGA|F3	AAGCAGAGGAATGGAGCGGA|GATCAGGGAATCTTTGAGAA	SAFB2|SFPQ	SAFB2|SFPQ	SAFB2	SFPQ	SAFB2|F3	SAFB2	F3	BR|CO	Project Achilles/MASHUP	gene|safe_control	geneA|safe_control	SAFB2	AAGCAGAGGAATGGAGCGGA	GATCAGGGAATCTTTGAGAA	0.58559	0	0	0.723898	0	0
F7|6421_3_ATGATCGTGGAAGATCTACA|SAFB2|SFPQ	F7|6421_3_ATGATCGTGGAAGATCTACA	GTTTCAACCATTAGGGGGCT|ATGATCGTGGAAGATCTACA	SAFB2|SFPQ	SAFB2|SFPQ	SAFB2	SFPQ	F7|SFPQ	F7	SFPQ	CO|BR	Project Achilles/MASHUP	safe_control|gene	safe_control|geneB	SFPQ	GTTTCAACCATTAGGGGGCT	ATGATCGTGGAAGATCTACA	0.545469	0	0	0.749123	0	0
9667_10_CGCCTCGTCAGATGTCGACA|F4|SAFB2|SFPQ	9667_10_CGCCTCGTCAGATGTCGACA|F4	CGCCTCGTCAGATGTCGACA|GATGTTCACTGTTAATTGAT	SAFB2|SFPQ	SAFB2|SFPQ	SAFB2	SFPQ	SAFB2|F4	SAFB2	F4	BR|CO	Project Achilles/MASHUP	gene|safe_control	geneA|safe_control	SAFB2	CGCCTCGTCAGATGTCGACA	GATGTTCACTGTTAATTGAT	0.692423	0	0	0.604559	0	0
F8|6421_1_ATGGGCCTCAATCAGAATCG|SAFB2|SFPQ	F8|6421_1_ATGGGCCTCAATCAGAATCG	GCTTTCTATGTAGTACACTT|ATGGGCCTCAATCAGAATCG	SAFB2|SFPQ	SAFB2|SFPQ	SAFB2	SFPQ	F8|SFPQ	F8	SFPQ	CO|BR	Project Achilles/MASHUP	safe_control|gene	safe_control|geneB	SFPQ	GCTTTCTATGTAGTACACTT	ATGGGCCTCAATCAGAATCG	0.639161	0	0	0.832966	0	0
chr1:35653591-35653610_SFPQ_-|F1|SAFB2|SFPQ	chr1:35653591-35653610_SFPQ_-|F1	AGAGGAAAGTTACAGCCGAA|GTATCAACAGAGTGTCAGAT	SAFB2|SFPQ	SAFB2|SFPQ	SAFB2	SFPQ	SFPQ|F1	SFPQ	F1	TO|CO	Project Achilles/MASHUP	gene|safe_control	geneB|safe_control	SFPQ	AGAGGAAAGTTACAGCCGAA	GTATCAACAGAGTGTCAGAT	0.686166	0	0	0.559646	0	0
F5|chr19:5604908-5604927_SAFB2_-|SAFB2|SFPQ	F5|chr19:5604908-5604927_SAFB2_-	GTGAAGATGATCGCTTATAC|AACGAACGCCCGCAGCCCGG	SAFB2|SFPQ	SAFB2|SFPQ	SAFB2	SFPQ	F5|SAFB2	F5	SAFB2	CO|TO	Project Achilles/MASHUP	safe_control|gene	safe_control|geneA	SAFB2	GTGAAGATGATCGCTTATAC	AACGAACGCCCGCAGCCCGG	0.772678	0	0	0.861321	0	0
chr1:35652834-35652853_SFPQ_-|F2|SAFB2|SFPQ	chr1:35652834-35652853_SFPQ_-|F2	GCGGGAAAGAGACATGCGAA|GGATGAAACTTCATCTAACT	SAFB2|SFPQ	SAFB2|SFPQ	SAFB2	SFPQ	SFPQ|F2	SFPQ	F2	TO|CO	Project Achilles/MASHUP	gene|safe_control	geneB|safe_control	SFPQ	GCGGGAAAGAGACATGCGAA	GGATGAAACTTCATCTAACT	0.700343	0	0	0.720768	0	0
F6|chr19:5598866-5598885_SAFB2_-|SAFB2|SFPQ	F6|chr19:5598866-5598885_SAFB2_-	GTTCTGCATGAGAAGCACTA|AATGGAGCGGACGGTCGTGA	SAFB2|SFPQ	SAFB2|SFPQ	SAFB2	SFPQ	F6|SAFB2	F6	SAFB2	CO|TO	Project Achilles/MASHUP	safe_control|gene	safe_control|geneA	SAFB2	GTTCTGCATGAGAAGCACTA	AATGGAGCGGACGGTCGTGA	0.772678	0	0	0.734955	0	0
6421_3_CGAAGCTGTCTACCTCTCAT|F3|SAFB2|SFPQ	6421_3_CGAAGCTGTCTACCTCTCAT|F3	CGAAGCTGTCTACCTCTCAT|GATCAGGGAATCTTTGAGAA	SAFB2|SFPQ	SAFB2|SFPQ	SAFB2	SFPQ	SFPQ|F3	SFPQ	F3	BR|CO	Project Achilles/MASHUP	gene|safe_control	geneB|safe_control	SFPQ	CGAAGCTGTCTACCTCTCAT	GATCAGGGAATCTTTGAGAA	0.763301	0	0	0.723898	0	0
F7|9667_3_GTAATTAGGACTGAAGATGG|SAFB2|SFPQ	F7|9667_3_GTAATTAGGACTGAAGATGG	GTTTCAACCATTAGGGGGCT|GTAATTAGGACTGAAGATGG	SAFB2|SFPQ	SAFB2|SFPQ	SAFB2	SFPQ	F7|SAFB2	F7	SAFB2	CO|BR	Project Achilles/MASHUP	safe_control|gene	safe_control|geneA	SAFB2	GTTTCAACCATTAGGGGGCT	GTAATTAGGACTGAAGATGG	0.545469	0	0	0.723004	0	0
6421_2_TCTACCTGCTGATATCACGG|F4|SAFB2|SFPQ	6421_2_TCTACCTGCTGATATCACGG|F4	TCTACCTGCTGATATCACGG|GATGTTCACTGTTAATTGAT	SAFB2|SFPQ	SAFB2|SFPQ	SAFB2	SFPQ	SFPQ|F4	SFPQ	F4	BR|CO	Project Achilles/MASHUP	gene|safe_control	geneB|safe_control	SFPQ	TCTACCTGCTGATATCACGG	GATGTTCACTGTTAATTGAT	0.748969	0	0	0.604559	0	0
F8|9667_4_TTGTGATAGTAAAGAATACG|SAFB2|SFPQ	F8|9667_4_TTGTGATAGTAAAGAATACG	GCTTTCTATGTAGTACACTT|TTGTGATAGTAAAGAATACG	SAFB2|SFPQ	SAFB2|SFPQ	SAFB2	SFPQ	F8|SAFB2	F8	SAFB2	CO|BR	Project Achilles/MASHUP	safe_control|gene	safe_control|geneA	SAFB2	GCTTTCTATGTAGTACACTT	TTGTGATAGTAAAGAATACG	0.639161	0	0	0.637949	0	0
chr22:24953663-24953682_SNRPD3_+|chr11:77348659-77348678_CLNS1A_-|SNRPD3|CLNS1A	chr22:24953663-24953682_SNRPD3_+|chr11:77348659-77348678_CLNS1A_-	TAAAGTACTGCATGAGGCCG|AACGGGAAGGGCCTCGGCAC	SNRPD3|CLNS1A	CLNS1A|SNRPD3	SNRPD3	CLNS1A	SNRPD3|CLNS1A	SNRPD3	CLNS1A	TO|TO	Project Achilles/MASHUP	gene|gene	geneA|geneB		TAAAGTACTGCATGAGGCCG	AACGGGAAGGGCCTCGGCAC	0.666304	0	0	0.81521	0	0
chr22:24953663-24953682_SNRPD3_+|chr11:77348672-77348691_CLNS1A_-|SNRPD3|CLNS1A	chr22:24953663-24953682_SNRPD3_+|chr11:77348672-77348691_CLNS1A_-	TAAAGTACTGCATGAGGCCG|TGAGGCTGTGCTGAACGGGA	SNRPD3|CLNS1A	CLNS1A|SNRPD3	SNRPD3	CLNS1A	SNRPD3|CLNS1A	SNRPD3	CLNS1A	TO|TO	Project Achilles/MASHUP	gene|gene	geneA|geneB		TAAAGTACTGCATGAGGCCG	TGAGGCTGTGCTGAACGGGA	0.666304	0	0	0.647091	0	0
chr22:24953663-24953682_SNRPD3_+|1207_4_GAGGATTCAGATGACTACGA|SNRPD3|CLNS1A	chr22:24953663-24953682_SNRPD3_+|1207_4_GAGGATTCAGATGACTACGA	TAAAGTACTGCATGAGGCCG|GAGGATTCAGATGACTACGA	SNRPD3|CLNS1A	CLNS1A|SNRPD3	SNRPD3	CLNS1A	SNRPD3|CLNS1A	SNRPD3	CLNS1A	TO|BR	Project Achilles/MASHUP	gene|gene	geneA|geneB		TAAAGTACTGCATGAGGCCG	GAGGATTCAGATGACTACGA	0.666304	0	0	0.734946	0	0
chr22:24953663-24953682_SNRPD3_+|1207_1_GTACCCTTTACATCGCTGAG|SNRPD3|CLNS1A	chr22:24953663-24953682_SNRPD3_+|1207_1_GTACCCTTTACATCGCTGAG	TAAAGTACTGCATGAGGCCG|GTACCCTTTACATCGCTGAG	SNRPD3|CLNS1A	CLNS1A|SNRPD3	SNRPD3	CLNS1A	SNRPD3|CLNS1A	SNRPD3	CLNS1A	TO|BR	Project Achilles/MASHUP	gene|gene	geneA|geneB		TAAAGTACTGCATGAGGCCG	GTACCCTTTACATCGCTGAG	0.666304	0	0	0.700189	0	0
chr22:24963961-24963980_SNRPD3_+|chr11:77348659-77348678_CLNS1A_-|SNRPD3|CLNS1A	chr22:24963961-24963980_SNRPD3_+|chr11:77348659-77348678_CLNS1A_-	ATCACAGTCACATACAGAGA|AACGGGAAGGGCCTCGGCAC	SNRPD3|CLNS1A	CLNS1A|SNRPD3	SNRPD3	CLNS1A	SNRPD3|CLNS1A	SNRPD3	CLNS1A	TO|TO	Project Achilles/MASHUP	gene|gene	geneA|geneB		ATCACAGTCACATACAGAGA	AACGGGAAGGGCCTCGGCAC	0.665127	0	0	0.81521	0	0
chr22:24963961-24963980_SNRPD3_+|chr11:77348672-77348691_CLNS1A_-|SNRPD3|CLNS1A	chr22:24963961-24963980_SNRPD3_+|chr11:77348672-77348691_CLNS1A_-	ATCACAGTCACATACAGAGA|TGAGGCTGTGCTGAACGGGA	SNRPD3|CLNS1A	CLNS1A|SNRPD3	SNRPD3	CLNS1A	SNRPD3|CLNS1A	SNRPD3	CLNS1A	TO|TO	Project Achilles/MASHUP	gene|gene	geneA|geneB		ATCACAGTCACATACAGAGA	TGAGGCTGTGCTGAACGGGA	0.665127	0	0	0.647091	0	0
chr22:24963961-24963980_SNRPD3_+|1207_4_GAGGATTCAGATGACTACGA|SNRPD3|CLNS1A	chr22:24963961-24963980_SNRPD3_+|1207_4_GAGGATTCAGATGACTACGA	ATCACAGTCACATACAGAGA|GAGGATTCAGATGACTACGA	SNRPD3|CLNS1A	CLNS1A|SNRPD3	SNRPD3	CLNS1A	SNRPD3|CLNS1A	SNRPD3	CLNS1A	TO|BR	Project Achilles/MASHUP	gene|gene	geneA|geneB		ATCACAGTCACATACAGAGA	GAGGATTCAGATGACTACGA	0.665127	0	0	0.734946	0	0
chr22:24963961-24963980_SNRPD3_+|1207_1_GTACCCTTTACATCGCTGAG|SNRPD3|CLNS1A	chr22:24963961-24963980_SNRPD3_+|1207_1_GTACCCTTTACATCGCTGAG	ATCACAGTCACATACAGAGA|GTACCCTTTACATCGCTGAG	SNRPD3|CLNS1A	CLNS1A|SNRPD3	SNRPD3	CLNS1A	SNRPD3|CLNS1A	SNRPD3	CLNS1A	TO|BR	Project Achilles/MASHUP	gene|gene	geneA|geneB		ATCACAGTCACATACAGAGA	GTACCCTTTACATCGCTGAG	0.665127	0	0	0.700189	0	0
6634_2_AAAGTACTGCATGAGGCCGA|chr11:77348659-77348678_CLNS1A_-|SNRPD3|CLNS1A	6634_2_AAAGTACTGCATGAGGCCGA|chr11:77348659-77348678_CLNS1A_-	AAAGTACTGCATGAGGCCGA|AACGGGAAGGGCCTCGGCAC	SNRPD3|CLNS1A	CLNS1A|SNRPD3	SNRPD3	CLNS1A	SNRPD3|CLNS1A	SNRPD3	CLNS1A	BR|TO	Project Achilles/MASHUP	gene|gene	geneA|geneB		AAAGTACTGCATGAGGCCGA	AACGGGAAGGGCCTCGGCAC	0.749123	0	0	0.81521	0	0
6634_2_AAAGTACTGCATGAGGCCGA|chr11:77348672-77348691_CLNS1A_-|SNRPD3|CLNS1A	6634_2_AAAGTACTGCATGAGGCCGA|chr11:77348672-77348691_CLNS1A_-	AAAGTACTGCATGAGGCCGA|TGAGGCTGTGCTGAACGGGA	SNRPD3|CLNS1A	CLNS1A|SNRPD3	SNRPD3	CLNS1A	SNRPD3|CLNS1A	SNRPD3	CLNS1A	BR|TO	Project Achilles/MASHUP	gene|gene	geneA|geneB		AAAGTACTGCATGAGGCCGA	TGAGGCTGTGCTGAACGGGA	0.749123	0	0	0.647091	0	0
6634_2_AAAGTACTGCATGAGGCCGA|1207_4_GAGGATTCAGATGACTACGA|SNRPD3|CLNS1A	6634_2_AAAGTACTGCATGAGGCCGA|1207_4_GAGGATTCAGATGACTACGA	AAAGTACTGCATGAGGCCGA|GAGGATTCAGATGACTACGA	SNRPD3|CLNS1A	CLNS1A|SNRPD3	SNRPD3	CLNS1A	SNRPD3|CLNS1A	SNRPD3	CLNS1A	BR|BR	Project Achilles/MASHUP	gene|gene	geneA|geneB		AAAGTACTGCATGAGGCCGA	GAGGATTCAGATGACTACGA	0.749123	0	0	0.734946	0	0
6634_2_AAAGTACTGCATGAGGCCGA|1207_1_GTACCCTTTACATCGCTGAG|SNRPD3|CLNS1A	6634_2_AAAGTACTGCATGAGGCCGA|1207_1_GTACCCTTTACATCGCTGAG	AAAGTACTGCATGAGGCCGA|GTACCCTTTACATCGCTGAG	SNRPD3|CLNS1A	CLNS1A|SNRPD3	SNRPD3	CLNS1A	SNRPD3|CLNS1A	SNRPD3	CLNS1A	BR|BR	Project Achilles/MASHUP	gene|gene	geneA|geneB		AAAGTACTGCATGAGGCCGA	GTACCCTTTACATCGCTGAG	0.749123	0	0	0.700189	0	0
6634_2_ACACCGGTGAGGTATATCGG|chr11:77348659-77348678_CLNS1A_-|SNRPD3|CLNS1A	6634_2_ACACCGGTGAGGTATATCGG|chr11:77348659-77348678_CLNS1A_-	ACACCGGTGAGGTATATCGG|AACGGGAAGGGCCTCGGCAC	SNRPD3|CLNS1A	CLNS1A|SNRPD3	SNRPD3	CLNS1A	SNRPD3|CLNS1A	SNRPD3	CLNS1A	BR|TO	Project Achilles/MASHUP	gene|gene	geneA|geneB		ACACCGGTGAGGTATATCGG	AACGGGAAGGGCCTCGGCAC	0.800878	0	0	0.81521	0	0
6634_2_ACACCGGTGAGGTATATCGG|chr11:77348672-77348691_CLNS1A_-|SNRPD3|CLNS1A	6634_2_ACACCGGTGAGGTATATCGG|chr11:77348672-77348691_CLNS1A_-	ACACCGGTGAGGTATATCGG|TGAGGCTGTGCTGAACGGGA	SNRPD3|CLNS1A	CLNS1A|SNRPD3	SNRPD3	CLNS1A	SNRPD3|CLNS1A	SNRPD3	CLNS1A	BR|TO	Project Achilles/MASHUP	gene|gene	geneA|geneB		ACACCGGTGAGGTATATCGG	TGAGGCTGTGCTGAACGGGA	0.800878	0	0	0.647091	0	0
6634_2_ACACCGGTGAGGTATATCGG|1207_4_GAGGATTCAGATGACTACGA|SNRPD3|CLNS1A	6634_2_ACACCGGTGAGGTATATCGG|1207_4_GAGGATTCAGATGACTACGA	ACACCGGTGAGGTATATCGG|GAGGATTCAGATGACTACGA	SNRPD3|CLNS1A	CLNS1A|SNRPD3	SNRPD3	CLNS1A	SNRPD3|CLNS1A	SNRPD3	CLNS1A	BR|BR	Project Achilles/MASHUP	gene|gene	geneA|geneB		ACACCGGTGAGGTATATCGG	GAGGATTCAGATGACTACGA	0.800878	0	0	0.734946	0	0
6634_2_ACACCGGTGAGGTATATCGG|1207_1_GTACCCTTTACATCGCTGAG|SNRPD3|CLNS1A	6634_2_ACACCGGTGAGGTATATCGG|1207_1_GTACCCTTTACATCGCTGAG	ACACCGGTGAGGTATATCGG|GTACCCTTTACATCGCTGAG	SNRPD3|CLNS1A	CLNS1A|SNRPD3	SNRPD3	CLNS1A	SNRPD3|CLNS1A	SNRPD3	CLNS1A	BR|BR	Project Achilles/MASHUP	gene|gene	geneA|geneB		ACACCGGTGAGGTATATCGG	GTACCCTTTACATCGCTGAG	0.800878	0	0	0.700189	0	0
sgCLNS1A_1|chr22:24967898-24967917_SNRPD3_+|SNRPD3|CLNS1A	sgCLNS1A_1|chr22:24967898-24967917_SNRPD3_+	GCGGCAGCAGCCAGACACTG|AGAGGACGTGGAATGGGACG	SNRPD3|CLNS1A	CLNS1A|SNRPD3	SNRPD3	CLNS1A	CLNS1A|SNRPD3	CLNS1A	SNRPD3	LS|TO	Project Achilles/MASHUP	gene|gene	geneB|geneA		GCGGCAGCAGCCAGACACTG	AGAGGACGTGGAATGGGACG	0.639017	0	0	0.832966	0	0
sgCLNS1A_1|sgSNRPD3_2|SNRPD3|CLNS1A	sgCLNS1A_1|sgSNRPD3_2	GCGGCAGCAGCCAGACACTG|GGGGAAGCTCATTGAAGCAG	SNRPD3|CLNS1A	CLNS1A|SNRPD3	SNRPD3	CLNS1A	CLNS1A|SNRPD3	CLNS1A	SNRPD3	LS|LS	Project Achilles/MASHUP	gene|gene	geneB|geneA		GCGGCAGCAGCCAGACACTG	GGGGAAGCTCATTGAAGCAG	0.639017	0	0	0.666304	0	0
sgCLNS1A_1|6634_3_CACATACAGAGATGGCCGAG|SNRPD3|CLNS1A	sgCLNS1A_1|6634_3_CACATACAGAGATGGCCGAG	GCGGCAGCAGCCAGACACTG|CACATACAGAGATGGCCGAG	SNRPD3|CLNS1A	CLNS1A|SNRPD3	SNRPD3	CLNS1A	CLNS1A|SNRPD3	CLNS1A	SNRPD3	LS|BR	Project Achilles/MASHUP	gene|gene	geneB|geneA		GCGGCAGCAGCCAGACACTG	CACATACAGAGATGGCCGAG	0.639017	0	0	0.684953	0	0
sgCLNS1A_1|6634_3_CTGGAGCAGGTATACATCCG|SNRPD3|CLNS1A	sgCLNS1A_1|6634_3_CTGGAGCAGGTATACATCCG	GCGGCAGCAGCCAGACACTG|CTGGAGCAGGTATACATCCG	SNRPD3|CLNS1A	CLNS1A|SNRPD3	SNRPD3	CLNS1A	CLNS1A|SNRPD3	CLNS1A	SNRPD3	LS|BR	Project Achilles/MASHUP	gene|gene	geneB|geneA		GCGGCAGCAGCCAGACACTG	CTGGAGCAGGTATACATCCG	0.639017	0	0	0.842343	0	0
1207_2_TAGTTTACATGCATTATCCA|chr22:24967898-24967917_SNRPD3_+|SNRPD3|CLNS1A	1207_2_TAGTTTACATGCATTATCCA|chr22:24967898-24967917_SNRPD3_+	TAGTTTACATGCATTATCCA|AGAGGACGTGGAATGGGACG	SNRPD3|CLNS1A	CLNS1A|SNRPD3	SNRPD3	CLNS1A	CLNS1A|SNRPD3	CLNS1A	SNRPD3	BR|TO	Project Achilles/MASHUP	gene|gene	geneB|geneA		TAGTTTACATGCATTATCCA	AGAGGACGTGGAATGGGACG	0.720768	0.6	0.611	0.832966	0	0
1207_2_TAGTTTACATGCATTATCCA|sgSNRPD3_2|SNRPD3|CLNS1A	1207_2_TAGTTTACATGCATTATCCA|sgSNRPD3_2	TAGTTTACATGCATTATCCA|GGGGAAGCTCATTGAAGCAG	SNRPD3|CLNS1A	CLNS1A|SNRPD3	SNRPD3	CLNS1A	CLNS1A|SNRPD3	CLNS1A	SNRPD3	BR|LS	Project Achilles/MASHUP	gene|gene	geneB|geneA		TAGTTTACATGCATTATCCA	GGGGAAGCTCATTGAAGCAG	0.720768	0.6	0.611	0.666304	0	0
1207_2_TAGTTTACATGCATTATCCA|6634_3_CACATACAGAGATGGCCGAG|SNRPD3|CLNS1A	1207_2_TAGTTTACATGCATTATCCA|6634_3_CACATACAGAGATGGCCGAG	TAGTTTACATGCATTATCCA|CACATACAGAGATGGCCGAG	SNRPD3|CLNS1A	CLNS1A|SNRPD3	SNRPD3	CLNS1A	CLNS1A|SNRPD3	CLNS1A	SNRPD3	BR|BR	Project Achilles/MASHUP	gene|gene	geneB|geneA		TAGTTTACATGCATTATCCA	CACATACAGAGATGGCCGAG	0.720768	0.6	0.611	0.684953	0	0
1207_2_TAGTTTACATGCATTATCCA|6634_3_CTGGAGCAGGTATACATCCG|SNRPD3|CLNS1A	1207_2_TAGTTTACATGCATTATCCA|6634_3_CTGGAGCAGGTATACATCCG	TAGTTTACATGCATTATCCA|CTGGAGCAGGTATACATCCG	SNRPD3|CLNS1A	CLNS1A|SNRPD3	SNRPD3	CLNS1A	CLNS1A|SNRPD3	CLNS1A	SNRPD3	BR|BR	Project Achilles/MASHUP	gene|gene	geneB|geneA		TAGTTTACATGCATTATCCA	CTGGAGCAGGTATACATCCG	0.720768	0.6	0.611	0.842343	0	0
1207_3_TCACACGCTGATTTATCACT|chr22:24967898-24967917_SNRPD3_+|SNRPD3|CLNS1A	1207_3_TCACACGCTGATTTATCACT|chr22:24967898-24967917_SNRPD3_+	TCACACGCTGATTTATCACT|AGAGGACGTGGAATGGGACG	SNRPD3|CLNS1A	CLNS1A|SNRPD3	SNRPD3	CLNS1A	CLNS1A|SNRPD3	CLNS1A	SNRPD3	BR|TO	Project Achilles/MASHUP	gene|gene	geneB|geneA		TCACACGCTGATTTATCACT	AGAGGACGTGGAATGGGACG	0.667516	0	0	0.832966	0	0
1207_3_TCACACGCTGATTTATCACT|sgSNRPD3_2|SNRPD3|CLNS1A	1207_3_TCACACGCTGATTTATCACT|sgSNRPD3_2	TCACACGCTGATTTATCACT|GGGGAAGCTCATTGAAGCAG	SNRPD3|CLNS1A	CLNS1A|SNRPD3	SNRPD3	CLNS1A	CLNS1A|SNRPD3	CLNS1A	SNRPD3	BR|LS	Project Achilles/MASHUP	gene|gene	geneB|geneA		TCACACGCTGATTTATCACT	GGGGAAGCTCATTGAAGCAG	0.667516	0	0	0.666304	0	0
1207_3_TCACACGCTGATTTATCACT|6634_3_CACATACAGAGATGGCCGAG|SNRPD3|CLNS1A	1207_3_TCACACGCTGATTTATCACT|6634_3_CACATACAGAGATGGCCGAG	TCACACGCTGATTTATCACT|CACATACAGAGATGGCCGAG	SNRPD3|CLNS1A	CLNS1A|SNRPD3	SNRPD3	CLNS1A	CLNS1A|SNRPD3	CLNS1A	SNRPD3	BR|BR	Project Achilles/MASHUP	gene|gene	geneB|geneA		TCACACGCTGATTTATCACT	CACATACAGAGATGGCCGAG	0.667516	0	0	0.684953	0	0
1207_3_TCACACGCTGATTTATCACT|6634_3_CTGGAGCAGGTATACATCCG|SNRPD3|CLNS1A	1207_3_TCACACGCTGATTTATCACT|6634_3_CTGGAGCAGGTATACATCCG	TCACACGCTGATTTATCACT|CTGGAGCAGGTATACATCCG	SNRPD3|CLNS1A	CLNS1A|SNRPD3	SNRPD3	CLNS1A	CLNS1A|SNRPD3	CLNS1A	SNRPD3	BR|BR	Project Achilles/MASHUP	gene|gene	geneB|geneA		TCACACGCTGATTTATCACT	CTGGAGCAGGTATACATCCG	0.667516	0	0	0.842343	0	0
chr22:24953663-24953682_SNRPD3_+|F1|SNRPD3|CLNS1A	chr22:24953663-24953682_SNRPD3_+|F1	TAAAGTACTGCATGAGGCCG|GTATCAACAGAGTGTCAGAT	SNRPD3|CLNS1A	CLNS1A|SNRPD3	SNRPD3	CLNS1A	SNRPD3|F1	SNRPD3	F1	TO|CO	Project Achilles/MASHUP	gene|safe_control	geneA|safe_control	SNRPD3	TAAAGTACTGCATGAGGCCG	GTATCAACAGAGTGTCAGAT	0.666304	0	0	0.559646	0	0
F5|chr11:77348659-77348678_CLNS1A_-|SNRPD3|CLNS1A	F5|chr11:77348659-77348678_CLNS1A_-	GTGAAGATGATCGCTTATAC|AACGGGAAGGGCCTCGGCAC	SNRPD3|CLNS1A	CLNS1A|SNRPD3	SNRPD3	CLNS1A	F5|CLNS1A	F5	CLNS1A	CO|TO	Project Achilles/MASHUP	safe_control|gene	safe_control|geneB	CLNS1A	GTGAAGATGATCGCTTATAC	AACGGGAAGGGCCTCGGCAC	0.772678	0	0	0.81521	0	0
chr22:24963961-24963980_SNRPD3_+|F2|SNRPD3|CLNS1A	chr22:24963961-24963980_SNRPD3_+|F2	ATCACAGTCACATACAGAGA|GGATGAAACTTCATCTAACT	SNRPD3|CLNS1A	CLNS1A|SNRPD3	SNRPD3	CLNS1A	SNRPD3|F2	SNRPD3	F2	TO|CO	Project Achilles/MASHUP	gene|safe_control	geneA|safe_control	SNRPD3	ATCACAGTCACATACAGAGA	GGATGAAACTTCATCTAACT	0.665127	0	0	0.720768	0	0
F6|chr11:77348672-77348691_CLNS1A_-|SNRPD3|CLNS1A	F6|chr11:77348672-77348691_CLNS1A_-	GTTCTGCATGAGAAGCACTA|TGAGGCTGTGCTGAACGGGA	SNRPD3|CLNS1A	CLNS1A|SNRPD3	SNRPD3	CLNS1A	F6|CLNS1A	F6	CLNS1A	CO|TO	Project Achilles/MASHUP	safe_control|gene	safe_control|geneB	CLNS1A	GTTCTGCATGAGAAGCACTA	TGAGGCTGTGCTGAACGGGA	0.772678	0	0	0.647091	0	0
6634_2_AAAGTACTGCATGAGGCCGA|F3|SNRPD3|CLNS1A	6634_2_AAAGTACTGCATGAGGCCGA|F3	AAAGTACTGCATGAGGCCGA|GATCAGGGAATCTTTGAGAA	SNRPD3|CLNS1A	CLNS1A|SNRPD3	SNRPD3	CLNS1A	SNRPD3|F3	SNRPD3	F3	BR|CO	Project Achilles/MASHUP	gene|safe_control	geneA|safe_control	SNRPD3	AAAGTACTGCATGAGGCCGA	GATCAGGGAATCTTTGAGAA	0.749123	0	0	0.723898	0	0
F7|1207_4_GAGGATTCAGATGACTACGA|SNRPD3|CLNS1A	F7|1207_4_GAGGATTCAGATGACTACGA	GTTTCAACCATTAGGGGGCT|GAGGATTCAGATGACTACGA	SNRPD3|CLNS1A	CLNS1A|SNRPD3	SNRPD3	CLNS1A	F7|CLNS1A	F7	CLNS1A	CO|BR	Project Achilles/MASHUP	safe_control|gene	safe_control|geneB	CLNS1A	GTTTCAACCATTAGGGGGCT	GAGGATTCAGATGACTACGA	0.545469	0	0	0.734946	0	0
6634_2_ACACCGGTGAGGTATATCGG|F4|SNRPD3|CLNS1A	6634_2_ACACCGGTGAGGTATATCGG|F4	ACACCGGTGAGGTATATCGG|GATGTTCACTGTTAATTGAT	SNRPD3|CLNS1A	CLNS1A|SNRPD3	SNRPD3	CLNS1A	SNRPD3|F4	SNRPD3	F4	BR|CO	Project Achilles/MASHUP	gene|safe_control	geneA|safe_control	SNRPD3	ACACCGGTGAGGTATATCGG	GATGTTCACTGTTAATTGAT	0.800878	0	0	0.604559	0	0
F8|1207_1_GTACCCTTTACATCGCTGAG|SNRPD3|CLNS1A	F8|1207_1_GTACCCTTTACATCGCTGAG	GCTTTCTATGTAGTACACTT|GTACCCTTTACATCGCTGAG	SNRPD3|CLNS1A	CLNS1A|SNRPD3	SNRPD3	CLNS1A	F8|CLNS1A	F8	CLNS1A	CO|BR	Project Achilles/MASHUP	safe_control|gene	safe_control|geneB	CLNS1A	GCTTTCTATGTAGTACACTT	GTACCCTTTACATCGCTGAG	0.639161	0	0	0.700189	0	0
F5|chr22:24967898-24967917_SNRPD3_+|SNRPD3|CLNS1A	F5|chr22:24967898-24967917_SNRPD3_+	GTGAAGATGATCGCTTATAC|AGAGGACGTGGAATGGGACG	SNRPD3|CLNS1A	CLNS1A|SNRPD3	SNRPD3	CLNS1A	F5|SNRPD3	F5	SNRPD3	CO|TO	Project Achilles/MASHUP	safe_control|gene	safe_control|geneA	SNRPD3	GTGAAGATGATCGCTTATAC	AGAGGACGTGGAATGGGACG	0.772678	0	0	0.832966	0	0
sgCLNS1A_1|F2|SNRPD3|CLNS1A	sgCLNS1A_1|F2	GCGGCAGCAGCCAGACACTG|GGATGAAACTTCATCTAACT	SNRPD3|CLNS1A	CLNS1A|SNRPD3	SNRPD3	CLNS1A	CLNS1A|F2	CLNS1A	F2	LS|CO	Project Achilles/MASHUP	gene|safe_control	geneB|safe_control	CLNS1A	GCGGCAGCAGCCAGACACTG	GGATGAAACTTCATCTAACT	0.639017	0	0	0.720768	0	0
F6|sgSNRPD3_2|SNRPD3|CLNS1A	F6|sgSNRPD3_2	GTTCTGCATGAGAAGCACTA|GGGGAAGCTCATTGAAGCAG	SNRPD3|CLNS1A	CLNS1A|SNRPD3	SNRPD3	CLNS1A	F6|SNRPD3	F6	SNRPD3	CO|LS	Project Achilles/MASHUP	safe_control|gene	safe_control|geneA	SNRPD3	GTTCTGCATGAGAAGCACTA	GGGGAAGCTCATTGAAGCAG	0.772678	0	0	0.666304	0	0
1207_2_TAGTTTACATGCATTATCCA|F3|SNRPD3|CLNS1A	1207_2_TAGTTTACATGCATTATCCA|F3	TAGTTTACATGCATTATCCA|GATCAGGGAATCTTTGAGAA	SNRPD3|CLNS1A	CLNS1A|SNRPD3	SNRPD3	CLNS1A	CLNS1A|F3	CLNS1A	F3	BR|CO	Project Achilles/MASHUP	gene|safe_control	geneB|safe_control	CLNS1A	TAGTTTACATGCATTATCCA	GATCAGGGAATCTTTGAGAA	0.720768	0.6	0.611	0.723898	0	0
F7|6634_3_CACATACAGAGATGGCCGAG|SNRPD3|CLNS1A	F7|6634_3_CACATACAGAGATGGCCGAG	GTTTCAACCATTAGGGGGCT|CACATACAGAGATGGCCGAG	SNRPD3|CLNS1A	CLNS1A|SNRPD3	SNRPD3	CLNS1A	F7|SNRPD3	F7	SNRPD3	CO|BR	Project Achilles/MASHUP	safe_control|gene	safe_control|geneA	SNRPD3	GTTTCAACCATTAGGGGGCT	CACATACAGAGATGGCCGAG	0.545469	0	0	0.684953	0	0
1207_3_TCACACGCTGATTTATCACT|F4|SNRPD3|CLNS1A	1207_3_TCACACGCTGATTTATCACT|F4	TCACACGCTGATTTATCACT|GATGTTCACTGTTAATTGAT	SNRPD3|CLNS1A	CLNS1A|SNRPD3	SNRPD3	CLNS1A	CLNS1A|F4	CLNS1A	F4	BR|CO	Project Achilles/MASHUP	gene|safe_control	geneB|safe_control	CLNS1A	TCACACGCTGATTTATCACT	GATGTTCACTGTTAATTGAT	0.667516	0	0	0.604559	0	0
F8|6634_3_CTGGAGCAGGTATACATCCG|SNRPD3|CLNS1A	F8|6634_3_CTGGAGCAGGTATACATCCG	GCTTTCTATGTAGTACACTT|CTGGAGCAGGTATACATCCG	SNRPD3|CLNS1A	CLNS1A|SNRPD3	SNRPD3	CLNS1A	F8|SNRPD3	F8	SNRPD3	CO|BR	Project Achilles/MASHUP	safe_control|gene	safe_control|geneA	SNRPD3	GCTTTCTATGTAGTACACTT	CTGGAGCAGGTATACATCCG	0.639161	0	0	0.842343	0	0
chr5:54603368-54603387_DHX29_-|chr1:182821383-182821402_DHX9_-|DHX29|DHX9	chr5:54603368-54603387_DHX29_-|chr1:182821383-182821402_DHX9_-	CAAGAAACACAAGGCTCCAG|TCAGGAGTATCAGTAAGTGG	DHX29|DHX9	DHX9|DHX29	DHX29	DHX9	DHX29|DHX9	DHX29	DHX9	TO|TO	Project Achilles/MASHUP	gene|gene	geneA|geneB		CAAGAAACACAAGGCTCCAG	TCAGGAGTATCAGTAAGTGG	0.747911	0	0	0.737181	1	0.683
chr5:54603368-54603387_DHX29_-|1660_13_CAAAACATTATACTGGCATG|DHX29|DHX9	chr5:54603368-54603387_DHX29_-|1660_13_CAAAACATTATACTGGCATG	CAAGAAACACAAGGCTCCAG|CAAAACATTATACTGGCATG	DHX29|DHX9	DHX9|DHX29	DHX29	DHX9	DHX29|DHX9	DHX29	DHX9	TO|BR	Project Achilles/MASHUP	gene|gene	geneA|geneB		CAAGAAACACAAGGCTCCAG	CAAAACATTATACTGGCATG	0.747911	0	0	0.776256	0.72	1
chr5:54603368-54603387_DHX29_-|1660_4_GGAGATTTACCAACAACCAT|DHX29|DHX9	chr5:54603368-54603387_DHX29_-|1660_4_GGAGATTTACCAACAACCAT	CAAGAAACACAAGGCTCCAG|GGAGATTTACCAACAACCAT	DHX29|DHX9	DHX9|DHX29	DHX29	DHX9	DHX29|DHX9	DHX29	DHX9	TO|BR	Project Achilles/MASHUP	gene|gene	geneA|geneB		CAAGAAACACAAGGCTCCAG	GGAGATTTACCAACAACCAT	0.747911	0	0	0.653339	0.72	1
54505_2_AATTCTACAAATGATTCTAG|chr1:182821383-182821402_DHX9_-|DHX29|DHX9	54505_2_AATTCTACAAATGATTCTAG|chr1:182821383-182821402_DHX9_-	AATTCTACAAATGATTCTAG|TCAGGAGTATCAGTAAGTGG	DHX29|DHX9	DHX9|DHX29	DHX29	DHX9	DHX29|DHX9	DHX29	DHX9	BR|TO	Project Achilles/MASHUP	gene|gene	geneA|geneB		AATTCTACAAATGATTCTAG	TCAGGAGTATCAGTAAGTGG	0.720614	0	0	0.737181	1	0.683
54505_2_AATTCTACAAATGATTCTAG|1660_13_CAAAACATTATACTGGCATG|DHX29|DHX9	54505_2_AATTCTACAAATGATTCTAG|1660_13_CAAAACATTATACTGGCATG	AATTCTACAAATGATTCTAG|CAAAACATTATACTGGCATG	DHX29|DHX9	DHX9|DHX29	DHX29	DHX9	DHX29|DHX9	DHX29	DHX9	BR|BR	Project Achilles/MASHUP	gene|gene	geneA|geneB		AATTCTACAAATGATTCTAG	CAAAACATTATACTGGCATG	0.720614	0	0	0.776256	0.72	1
54505_2_AATTCTACAAATGATTCTAG|1660_4_GGAGATTTACCAACAACCAT|DHX29|DHX9	54505_2_AATTCTACAAATGATTCTAG|1660_4_GGAGATTTACCAACAACCAT	AATTCTACAAATGATTCTAG|GGAGATTTACCAACAACCAT	DHX29|DHX9	DHX9|DHX29	DHX29	DHX9	DHX29|DHX9	DHX29	DHX9	BR|BR	Project Achilles/MASHUP	gene|gene	geneA|geneB		AATTCTACAAATGATTCTAG	GGAGATTTACCAACAACCAT	0.720614	0	0	0.653339	0.72	1
54505_4_ACCAATACACTCTTATATGG|chr1:182821383-182821402_DHX9_-|DHX29|DHX9	54505_4_ACCAATACACTCTTATATGG|chr1:182821383-182821402_DHX9_-	ACCAATACACTCTTATATGG|TCAGGAGTATCAGTAAGTGG	DHX29|DHX9	DHX9|DHX29	DHX29	DHX9	DHX29|DHX9	DHX29	DHX9	BR|TO	Project Achilles/MASHUP	gene|gene	geneA|geneB		ACCAATACACTCTTATATGG	TCAGGAGTATCAGTAAGTGG	0.708827	0	0	0.737181	1	0.683
54505_4_ACCAATACACTCTTATATGG|1660_13_CAAAACATTATACTGGCATG|DHX29|DHX9	54505_4_ACCAATACACTCTTATATGG|1660_13_CAAAACATTATACTGGCATG	ACCAATACACTCTTATATGG|CAAAACATTATACTGGCATG	DHX29|DHX9	DHX9|DHX29	DHX29	DHX9	DHX29|DHX9	DHX29	DHX9	BR|BR	Project Achilles/MASHUP	gene|gene	geneA|geneB		ACCAATACACTCTTATATGG	CAAAACATTATACTGGCATG	0.708827	0	0	0.776256	0.72	1
54505_4_ACCAATACACTCTTATATGG|1660_4_GGAGATTTACCAACAACCAT|DHX29|DHX9	54505_4_ACCAATACACTCTTATATGG|1660_4_GGAGATTTACCAACAACCAT	ACCAATACACTCTTATATGG|GGAGATTTACCAACAACCAT	DHX29|DHX9	DHX9|DHX29	DHX29	DHX9	DHX29|DHX9	DHX29	DHX9	BR|BR	Project Achilles/MASHUP	gene|gene	geneA|geneB		ACCAATACACTCTTATATGG	GGAGATTTACCAACAACCAT	0.708827	0	0	0.653339	0.72	1
chr1:182827991-182828010_DHX9_-|chr5:54581141-54581160_DHX29_+|DHX29|DHX9	chr1:182827991-182828010_DHX9_-|chr5:54581141-54581160_DHX29_+	TCAATGTTGCTACTAGTCCA|AAAGGGCTAAAGTAGCTCCC	DHX29|DHX9	DHX9|DHX29	DHX29	DHX9	DHX9|DHX29	DHX9	DHX29	TO|TO	Project Achilles/MASHUP	gene|gene	geneB|geneA		TCAATGTTGCTACTAGTCCA	AAAGGGCTAAAGTAGCTCCC	0.676893	0	0	0.772678	0	0
chr1:182827991-182828010_DHX9_-|chr5:54579020-54579039_DHX29_+|DHX29|DHX9	chr1:182827991-182828010_DHX9_-|chr5:54579020-54579039_DHX29_+	TCAATGTTGCTACTAGTCCA|TGACAGCTTACCCTTCCTCC	DHX29|DHX9	DHX9|DHX29	DHX29	DHX9	DHX9|DHX29	DHX9	DHX29	TO|TO	Project Achilles/MASHUP	gene|gene	geneB|geneA		TCAATGTTGCTACTAGTCCA	TGACAGCTTACCCTTCCTCC	0.676893	0	0	0.786855	0	0
chr1:182827991-182828010_DHX9_-|54505_16_CCTTCAATATTTCTGAATTG|DHX29|DHX9	chr1:182827991-182828010_DHX9_-|54505_16_CCTTCAATATTTCTGAATTG	TCAATGTTGCTACTAGTCCA|CCTTCAATATTTCTGAATTG	DHX29|DHX9	DHX9|DHX29	DHX29	DHX9	DHX9|DHX29	DHX9	DHX29	TO|BR	Project Achilles/MASHUP	gene|gene	geneB|geneA		TCAATGTTGCTACTAGTCCA	CCTTCAATATTTCTGAATTG	0.676893	0	0	0.706437	0	0
chr1:182827991-182828010_DHX9_-|54505_13_GATTCTAATGAGTGCCACTG|DHX29|DHX9	chr1:182827991-182828010_DHX9_-|54505_13_GATTCTAATGAGTGCCACTG	TCAATGTTGCTACTAGTCCA|GATTCTAATGAGTGCCACTG	DHX29|DHX9	DHX9|DHX29	DHX29	DHX9	DHX9|DHX29	DHX9	DHX29	TO|BR	Project Achilles/MASHUP	gene|gene	geneB|geneA		TCAATGTTGCTACTAGTCCA	GATTCTAATGAGTGCCACTG	0.676893	0	0	0.663914	0	0
1660_21_TCAATCACAGCATCCAAAGG|chr5:54581141-54581160_DHX29_+|DHX29|DHX9	1660_21_TCAATCACAGCATCCAAAGG|chr5:54581141-54581160_DHX29_+	TCAATCACAGCATCCAAAGG|AAAGGGCTAAAGTAGCTCCC	DHX29|DHX9	DHX9|DHX29	DHX29	DHX9	DHX9|DHX29	DHX9	DHX29	BR|TO	Project Achilles/MASHUP	gene|gene	geneB|geneA		TCAATCACAGCATCCAAAGG	AAAGGGCTAAAGTAGCTCCC	0.818788	0	0	0.772678	0	0
1660_21_TCAATCACAGCATCCAAAGG|chr5:54579020-54579039_DHX29_+|DHX29|DHX9	1660_21_TCAATCACAGCATCCAAAGG|chr5:54579020-54579039_DHX29_+	TCAATCACAGCATCCAAAGG|TGACAGCTTACCCTTCCTCC	DHX29|DHX9	DHX9|DHX29	DHX29	DHX9	DHX9|DHX29	DHX9	DHX29	BR|TO	Project Achilles/MASHUP	gene|gene	geneB|geneA		TCAATCACAGCATCCAAAGG	TGACAGCTTACCCTTCCTCC	0.818788	0	0	0.786855	0	0
1660_21_TCAATCACAGCATCCAAAGG|54505_16_CCTTCAATATTTCTGAATTG|DHX29|DHX9	1660_21_TCAATCACAGCATCCAAAGG|54505_16_CCTTCAATATTTCTGAATTG	TCAATCACAGCATCCAAAGG|CCTTCAATATTTCTGAATTG	DHX29|DHX9	DHX9|DHX29	DHX29	DHX9	DHX9|DHX29	DHX9	DHX29	BR|BR	Project Achilles/MASHUP	gene|gene	geneB|geneA		TCAATCACAGCATCCAAAGG	CCTTCAATATTTCTGAATTG	0.818788	0	0	0.706437	0	0
1660_21_TCAATCACAGCATCCAAAGG|54505_13_GATTCTAATGAGTGCCACTG|DHX29|DHX9	1660_21_TCAATCACAGCATCCAAAGG|54505_13_GATTCTAATGAGTGCCACTG	TCAATCACAGCATCCAAAGG|GATTCTAATGAGTGCCACTG	DHX29|DHX9	DHX9|DHX29	DHX29	DHX9	DHX9|DHX29	DHX9	DHX29	BR|BR	Project Achilles/MASHUP	gene|gene	geneB|geneA		TCAATCACAGCATCCAAAGG	GATTCTAATGAGTGCCACTG	0.818788	0	0	0.663914	0	0
1660_12_TGGATGTGGGAAAACCACAC|chr5:54581141-54581160_DHX29_+|DHX29|DHX9	1660_12_TGGATGTGGGAAAACCACAC|chr5:54581141-54581160_DHX29_+	TGGATGTGGGAAAACCACAC|AAAGGGCTAAAGTAGCTCCC	DHX29|DHX9	DHX9|DHX29	DHX29	DHX9	DHX9|DHX29	DHX9	DHX29	BR|TO	Project Achilles/MASHUP	gene|gene	geneB|geneA		TGGATGTGGGAAAACCACAC	AAAGGGCTAAAGTAGCTCCC	0.7585	0	0	0.772678	0	0
1660_12_TGGATGTGGGAAAACCACAC|chr5:54579020-54579039_DHX29_+|DHX29|DHX9	1660_12_TGGATGTGGGAAAACCACAC|chr5:54579020-54579039_DHX29_+	TGGATGTGGGAAAACCACAC|TGACAGCTTACCCTTCCTCC	DHX29|DHX9	DHX9|DHX29	DHX29	DHX9	DHX9|DHX29	DHX9	DHX29	BR|TO	Project Achilles/MASHUP	gene|gene	geneB|geneA		TGGATGTGGGAAAACCACAC	TGACAGCTTACCCTTCCTCC	0.7585	0	0	0.786855	0	0
1660_12_TGGATGTGGGAAAACCACAC|54505_16_CCTTCAATATTTCTGAATTG|DHX29|DHX9	1660_12_TGGATGTGGGAAAACCACAC|54505_16_CCTTCAATATTTCTGAATTG	TGGATGTGGGAAAACCACAC|CCTTCAATATTTCTGAATTG	DHX29|DHX9	DHX9|DHX29	DHX29	DHX9	DHX9|DHX29	DHX9	DHX29	BR|BR	Project Achilles/MASHUP	gene|gene	geneB|geneA		TGGATGTGGGAAAACCACAC	CCTTCAATATTTCTGAATTG	0.7585	0	0	0.706437	0	0
1660_12_TGGATGTGGGAAAACCACAC|54505_13_GATTCTAATGAGTGCCACTG|DHX29|DHX9	1660_12_TGGATGTGGGAAAACCACAC|54505_13_GATTCTAATGAGTGCCACTG	TGGATGTGGGAAAACCACAC|GATTCTAATGAGTGCCACTG	DHX29|DHX9	DHX9|DHX29	DHX29	DHX9	DHX9|DHX29	DHX9	DHX29	BR|BR	Project Achilles/MASHUP	gene|gene	geneB|geneA		TGGATGTGGGAAAACCACAC	GATTCTAATGAGTGCCACTG	0.7585	0	0	0.663914	0	0
chr5:54603368-54603387_DHX29_-|F1|DHX29|DHX9	chr5:54603368-54603387_DHX29_-|F1	CAAGAAACACAAGGCTCCAG|GTATCAACAGAGTGTCAGAT	DHX29|DHX9	DHX9|DHX29	DHX29	DHX9	DHX29|F1	DHX29	F1	TO|CO	Project Achilles/MASHUP	gene|safe_control	geneA|safe_control	DHX29	CAAGAAACACAAGGCTCCAG	GTATCAACAGAGTGTCAGAT	0.747911	0	0	0.559646	0	0
F5|chr1:182821383-182821402_DHX9_-|DHX29|DHX9	F5|chr1:182821383-182821402_DHX9_-	GTGAAGATGATCGCTTATAC|TCAGGAGTATCAGTAAGTGG	DHX29|DHX9	DHX9|DHX29	DHX29	DHX9	F5|DHX9	F5	DHX9	CO|TO	Project Achilles/MASHUP	safe_control|gene	safe_control|geneB	DHX9	GTGAAGATGATCGCTTATAC	TCAGGAGTATCAGTAAGTGG	0.772678	0	0	0.737181	1	0.683
54505_2_AATTCTACAAATGATTCTAG|F3|DHX29|DHX9	54505_2_AATTCTACAAATGATTCTAG|F3	AATTCTACAAATGATTCTAG|GATCAGGGAATCTTTGAGAA	DHX29|DHX9	DHX9|DHX29	DHX29	DHX9	DHX29|F3	DHX29	F3	BR|CO	Project Achilles/MASHUP	gene|safe_control	geneA|safe_control	DHX29	AATTCTACAAATGATTCTAG	GATCAGGGAATCTTTGAGAA	0.720614	0	0	0.723898	0	0
F7|1660_13_CAAAACATTATACTGGCATG|DHX29|DHX9	F7|1660_13_CAAAACATTATACTGGCATG	GTTTCAACCATTAGGGGGCT|CAAAACATTATACTGGCATG	DHX29|DHX9	DHX9|DHX29	DHX29	DHX9	F7|DHX9	F7	DHX9	CO|BR	Project Achilles/MASHUP	safe_control|gene	safe_control|geneB	DHX9	GTTTCAACCATTAGGGGGCT	CAAAACATTATACTGGCATG	0.545469	0	0	0.776256	0.72	1
54505_4_ACCAATACACTCTTATATGG|F4|DHX29|DHX9	54505_4_ACCAATACACTCTTATATGG|F4	ACCAATACACTCTTATATGG|GATGTTCACTGTTAATTGAT	DHX29|DHX9	DHX9|DHX29	DHX29	DHX9	DHX29|F4	DHX29	F4	BR|CO	Project Achilles/MASHUP	gene|safe_control	geneA|safe_control	DHX29	ACCAATACACTCTTATATGG	GATGTTCACTGTTAATTGAT	0.708827	0	0	0.604559	0	0
F8|1660_4_GGAGATTTACCAACAACCAT|DHX29|DHX9	F8|1660_4_GGAGATTTACCAACAACCAT	GCTTTCTATGTAGTACACTT|GGAGATTTACCAACAACCAT	DHX29|DHX9	DHX9|DHX29	DHX29	DHX9	F8|DHX9	F8	DHX9	CO|BR	Project Achilles/MASHUP	safe_control|gene	safe_control|geneB	DHX9	GCTTTCTATGTAGTACACTT	GGAGATTTACCAACAACCAT	0.639161	0	0	0.653339	0.72	1
F5|chr5:54581141-54581160_DHX29_+|DHX29|DHX9	F5|chr5:54581141-54581160_DHX29_+	GTGAAGATGATCGCTTATAC|AAAGGGCTAAAGTAGCTCCC	DHX29|DHX9	DHX9|DHX29	DHX29	DHX9	F5|DHX29	F5	DHX29	CO|TO	Project Achilles/MASHUP	safe_control|gene	safe_control|geneA	DHX29	GTGAAGATGATCGCTTATAC	AAAGGGCTAAAGTAGCTCCC	0.772678	0	0	0.772678	0	0
chr1:182827991-182828010_DHX9_-|F2|DHX29|DHX9	chr1:182827991-182828010_DHX9_-|F2	TCAATGTTGCTACTAGTCCA|GGATGAAACTTCATCTAACT	DHX29|DHX9	DHX9|DHX29	DHX29	DHX9	DHX9|F2	DHX9	F2	TO|CO	Project Achilles/MASHUP	gene|safe_control	geneB|safe_control	DHX9	TCAATGTTGCTACTAGTCCA	GGATGAAACTTCATCTAACT	0.676893	0	0	0.720768	0	0
F6|chr5:54579020-54579039_DHX29_+|DHX29|DHX9	F6|chr5:54579020-54579039_DHX29_+	GTTCTGCATGAGAAGCACTA|TGACAGCTTACCCTTCCTCC	DHX29|DHX9	DHX9|DHX29	DHX29	DHX9	F6|DHX29	F6	DHX29	CO|TO	Project Achilles/MASHUP	safe_control|gene	safe_control|geneA	DHX29	GTTCTGCATGAGAAGCACTA	TGACAGCTTACCCTTCCTCC	0.772678	0	0	0.786855	0	0
1660_21_TCAATCACAGCATCCAAAGG|F3|DHX29|DHX9	1660_21_TCAATCACAGCATCCAAAGG|F3	TCAATCACAGCATCCAAAGG|GATCAGGGAATCTTTGAGAA	DHX29|DHX9	DHX9|DHX29	DHX29	DHX9	DHX9|F3	DHX9	F3	BR|CO	Project Achilles/MASHUP	gene|safe_control	geneB|safe_control	DHX9	TCAATCACAGCATCCAAAGG	GATCAGGGAATCTTTGAGAA	0.818788	0	0	0.723898	0	0
F7|54505_16_CCTTCAATATTTCTGAATTG|DHX29|DHX9	F7|54505_16_CCTTCAATATTTCTGAATTG	GTTTCAACCATTAGGGGGCT|CCTTCAATATTTCTGAATTG	DHX29|DHX9	DHX9|DHX29	DHX29	DHX9	F7|DHX29	F7	DHX29	CO|BR	Project Achilles/MASHUP	safe_control|gene	safe_control|geneA	DHX29	GTTTCAACCATTAGGGGGCT	CCTTCAATATTTCTGAATTG	0.545469	0	0	0.706437	0	0
1660_12_TGGATGTGGGAAAACCACAC|F4|DHX29|DHX9	1660_12_TGGATGTGGGAAAACCACAC|F4	TGGATGTGGGAAAACCACAC|GATGTTCACTGTTAATTGAT	DHX29|DHX9	DHX9|DHX29	DHX29	DHX9	DHX9|F4	DHX9	F4	BR|CO	Project Achilles/MASHUP	gene|safe_control	geneB|safe_control	DHX9	TGGATGTGGGAAAACCACAC	GATGTTCACTGTTAATTGAT	0.7585	0	0	0.604559	0	0
F8|54505_13_GATTCTAATGAGTGCCACTG|DHX29|DHX9	F8|54505_13_GATTCTAATGAGTGCCACTG	GCTTTCTATGTAGTACACTT|GATTCTAATGAGTGCCACTG	DHX29|DHX9	DHX9|DHX29	DHX29	DHX9	F8|DHX29	F8	DHX29	CO|BR	Project Achilles/MASHUP	safe_control|gene	safe_control|geneA	DHX29	GCTTTCTATGTAGTACACTT	GATTCTAATGAGTGCCACTG	0.639161	0	0	0.663914	0	0
chr17:57697494-57697513_CLTC_-|chr5:175843240-175843259_CLTB_-|CLTC|CLTB	chr17:57697494-57697513_CLTC_-|chr5:175843240-175843259_CLTB_-	AATTGGCAGAATCTGGGCCA|GCAGGCATAGAGAACGACGA	CLTC|CLTB	CLTB|CLTC	CLTC	CLTB	CLTC|CLTB	CLTC	CLTB	TO|TO	Project Achilles/MASHUP	gene|gene	geneA|geneB		AATTGGCAGAATCTGGGCCA	GCAGGCATAGAGAACGACGA	0.772678	0	0	0.749123	0	0
chr17:57697494-57697513_CLTC_-|chr5:175825009-175825028_CLTB_-|CLTC|CLTB	chr17:57697494-57697513_CLTC_-|chr5:175825009-175825028_CLTB_-	AATTGGCAGAATCTGGGCCA|TGGCTACGCAGCCATTGCCC	CLTC|CLTB	CLTB|CLTC	CLTC	CLTB	CLTC|CLTB	CLTC	CLTB	TO|TO	Project Achilles/MASHUP	gene|gene	geneA|geneB		AATTGGCAGAATCTGGGCCA	TGGCTACGCAGCCATTGCCC	0.772678	0	0	0.777478	0	0
chr17:57697494-57697513_CLTC_-|1212_2_AAACACATCTCCATTGACTG|CLTC|CLTB	chr17:57697494-57697513_CLTC_-|1212_2_AAACACATCTCCATTGACTG	AATTGGCAGAATCTGGGCCA|AAACACATCTCCATTGACTG	CLTC|CLTB	CLTB|CLTC	CLTC	CLTB	CLTC|CLTB	CLTC	CLTB	TO|BR	Project Achilles/MASHUP	gene|gene	geneA|geneB		AATTGGCAGAATCTGGGCCA	AAACACATCTCCATTGACTG	0.772678	0	0	0.818788	0	0
chr17:57697494-57697513_CLTC_-|1212_4_AGGTCACGGAACAGGAATGG|CLTC|CLTB	chr17:57697494-57697513_CLTC_-|1212_4_AGGTCACGGAACAGGAATGG	AATTGGCAGAATCTGGGCCA|AGGTCACGGAACAGGAATGG	CLTC|CLTB	CLTB|CLTC	CLTC	CLTB	CLTC|CLTB	CLTC	CLTB	TO|BR	Project Achilles/MASHUP	gene|gene	geneA|geneB		AATTGGCAGAATCTGGGCCA	AGGTCACGGAACAGGAATGG	0.772678	0	0	0.692269	0	0
chr17:57721683-57721702_CLTC_-|chr5:175843240-175843259_CLTB_-|CLTC|CLTB	chr17:57721683-57721702_CLTC_-|chr5:175843240-175843259_CLTB_-	TTTGTCAGACTCCATAGTCA|GCAGGCATAGAGAACGACGA	CLTC|CLTB	CLTB|CLTC	CLTC	CLTB	CLTC|CLTB	CLTC	CLTB	TO|TO	Project Achilles/MASHUP	gene|gene	geneA|geneB		TTTGTCAGACTCCATAGTCA	GCAGGCATAGAGAACGACGA	0.763301	0	0	0.749123	0	0
chr17:57721683-57721702_CLTC_-|chr5:175825009-175825028_CLTB_-|CLTC|CLTB	chr17:57721683-57721702_CLTC_-|chr5:175825009-175825028_CLTB_-	TTTGTCAGACTCCATAGTCA|TGGCTACGCAGCCATTGCCC	CLTC|CLTB	CLTB|CLTC	CLTC	CLTB	CLTC|CLTB	CLTC	CLTB	TO|TO	Project Achilles/MASHUP	gene|gene	geneA|geneB		TTTGTCAGACTCCATAGTCA	TGGCTACGCAGCCATTGCCC	0.763301	0	0	0.777478	0	0
chr17:57721683-57721702_CLTC_-|1212_2_AAACACATCTCCATTGACTG|CLTC|CLTB	chr17:57721683-57721702_CLTC_-|1212_2_AAACACATCTCCATTGACTG	TTTGTCAGACTCCATAGTCA|AAACACATCTCCATTGACTG	CLTC|CLTB	CLTB|CLTC	CLTC	CLTB	CLTC|CLTB	CLTC	CLTB	TO|BR	Project Achilles/MASHUP	gene|gene	geneA|geneB		TTTGTCAGACTCCATAGTCA	AAACACATCTCCATTGACTG	0.763301	0	0	0.818788	0	0
chr17:57721683-57721702_CLTC_-|1212_4_AGGTCACGGAACAGGAATGG|CLTC|CLTB	chr17:57721683-57721702_CLTC_-|1212_4_AGGTCACGGAACAGGAATGG	TTTGTCAGACTCCATAGTCA|AGGTCACGGAACAGGAATGG	CLTC|CLTB	CLTB|CLTC	CLTC	CLTB	CLTC|CLTB	CLTC	CLTB	TO|BR	Project Achilles/MASHUP	gene|gene	geneA|geneB		TTTGTCAGACTCCATAGTCA	AGGTCACGGAACAGGAATGG	0.763301	0	0	0.692269	0	0
1213_5_AAGTTGGCACACCACCTACA|chr5:175843240-175843259_CLTB_-|CLTC|CLTB	1213_5_AAGTTGGCACACCACCTACA|chr5:175843240-175843259_CLTB_-	AAGTTGGCACACCACCTACA|GCAGGCATAGAGAACGACGA	CLTC|CLTB	CLTB|CLTC	CLTC	CLTB	CLTC|CLTB	CLTC	CLTB	BR|TO	Project Achilles/MASHUP	gene|gene	geneA|geneB		AAGTTGGCACACCACCTACA	GCAGGCATAGAGAACGACGA	0.786855	0	0	0.749123	0	0
1213_5_AAGTTGGCACACCACCTACA|chr5:175825009-175825028_CLTB_-|CLTC|CLTB	1213_5_AAGTTGGCACACCACCTACA|chr5:175825009-175825028_CLTB_-	AAGTTGGCACACCACCTACA|TGGCTACGCAGCCATTGCCC	CLTC|CLTB	CLTB|CLTC	CLTC	CLTB	CLTC|CLTB	CLTC	CLTB	BR|TO	Project Achilles/MASHUP	gene|gene	geneA|geneB		AAGTTGGCACACCACCTACA	TGGCTACGCAGCCATTGCCC	0.786855	0	0	0.777478	0	0
1213_5_AAGTTGGCACACCACCTACA|1212_2_AAACACATCTCCATTGACTG|CLTC|CLTB	1213_5_AAGTTGGCACACCACCTACA|1212_2_AAACACATCTCCATTGACTG	AAGTTGGCACACCACCTACA|AAACACATCTCCATTGACTG	CLTC|CLTB	CLTB|CLTC	CLTC	CLTB	CLTC|CLTB	CLTC	CLTB	BR|BR	Project Achilles/MASHUP	gene|gene	geneA|geneB		AAGTTGGCACACCACCTACA	AAACACATCTCCATTGACTG	0.786855	0	0	0.818788	0	0
1213_5_AAGTTGGCACACCACCTACA|1212_4_AGGTCACGGAACAGGAATGG|CLTC|CLTB	1213_5_AAGTTGGCACACCACCTACA|1212_4_AGGTCACGGAACAGGAATGG	AAGTTGGCACACCACCTACA|AGGTCACGGAACAGGAATGG	CLTC|CLTB	CLTB|CLTC	CLTC	CLTB	CLTC|CLTB	CLTC	CLTB	BR|BR	Project Achilles/MASHUP	gene|gene	geneA|geneB		AAGTTGGCACACCACCTACA	AGGTCACGGAACAGGAATGG	0.786855	0	0	0.692269	0	0
1213_20_GGTCAGCCTTAATTGCAGTG|chr5:175843240-175843259_CLTB_-|CLTC|CLTB	1213_20_GGTCAGCCTTAATTGCAGTG|chr5:175843240-175843259_CLTB_-	GGTCAGCCTTAATTGCAGTG|GCAGGCATAGAGAACGACGA	CLTC|CLTB	CLTB|CLTC	CLTC	CLTB	CLTC|CLTB	CLTC	CLTB	BR|TO	Project Achilles/MASHUP	gene|gene	geneA|geneB		GGTCAGCCTTAATTGCAGTG	GCAGGCATAGAGAACGACGA	0.779385	0	0	0.749123	0	0
1213_20_GGTCAGCCTTAATTGCAGTG|chr5:175825009-175825028_CLTB_-|CLTC|CLTB	1213_20_GGTCAGCCTTAATTGCAGTG|chr5:175825009-175825028_CLTB_-	GGTCAGCCTTAATTGCAGTG|TGGCTACGCAGCCATTGCCC	CLTC|CLTB	CLTB|CLTC	CLTC	CLTB	CLTC|CLTB	CLTC	CLTB	BR|TO	Project Achilles/MASHUP	gene|gene	geneA|geneB		GGTCAGCCTTAATTGCAGTG	TGGCTACGCAGCCATTGCCC	0.779385	0	0	0.777478	0	0
1213_20_GGTCAGCCTTAATTGCAGTG|1212_2_AAACACATCTCCATTGACTG|CLTC|CLTB	1213_20_GGTCAGCCTTAATTGCAGTG|1212_2_AAACACATCTCCATTGACTG	GGTCAGCCTTAATTGCAGTG|AAACACATCTCCATTGACTG	CLTC|CLTB	CLTB|CLTC	CLTC	CLTB	CLTC|CLTB	CLTC	CLTB	BR|BR	Project Achilles/MASHUP	gene|gene	geneA|geneB		GGTCAGCCTTAATTGCAGTG	AAACACATCTCCATTGACTG	0.779385	0	0	0.818788	0	0
1213_20_GGTCAGCCTTAATTGCAGTG|1212_4_AGGTCACGGAACAGGAATGG|CLTC|CLTB	1213_20_GGTCAGCCTTAATTGCAGTG|1212_4_AGGTCACGGAACAGGAATGG	GGTCAGCCTTAATTGCAGTG|AGGTCACGGAACAGGAATGG	CLTC|CLTB	CLTB|CLTC	CLTC	CLTB	CLTC|CLTB	CLTC	CLTB	BR|BR	Project Achilles/MASHUP	gene|gene	geneA|geneB		GGTCAGCCTTAATTGCAGTG	AGGTCACGGAACAGGAATGG	0.779385	0	0	0.692269	0	0
chr5:175824672-175824691_CLTB_-|chr17:57724819-57724838_CLTC_-|CLTC|CLTB	chr5:175824672-175824691_CLTB_-|chr17:57724819-57724838_CLTC_-	ATGGCGGGAGAAGGCCAAGA|AAAGGTGACATCATCAGTCA	CLTC|CLTB	CLTB|CLTC	CLTC	CLTB	CLTB|CLTC	CLTB	CLTC	TO|TO	Project Achilles/MASHUP	gene|gene	geneB|geneA		ATGGCGGGAGAAGGCCAAGA	AAAGGTGACATCATCAGTCA	0.674513	0	0	0.749123	0	0
chr5:175824672-175824691_CLTB_-|sgCLTC_1|CLTC|CLTB	chr5:175824672-175824691_CLTB_-|sgCLTC_1	ATGGCGGGAGAAGGCCAAGA|GCAGTTCGGGGCCAAGCTGG	CLTC|CLTB	CLTB|CLTC	CLTC	CLTB	CLTB|CLTC	CLTB	CLTC	TO|LS	Project Achilles/MASHUP	gene|gene	geneB|geneA		ATGGCGGGAGAAGGCCAAGA	GCAGTTCGGGGCCAAGCTGG	0.674513	0	0	0.779714	0	0
chr5:175824672-175824691_CLTB_-|1213_8_GTACTCCAGACACTATCCGT|CLTC|CLTB	chr5:175824672-175824691_CLTB_-|1213_8_GTACTCCAGACACTATCCGT	ATGGCGGGAGAAGGCCAAGA|GTACTCCAGACACTATCCGT	CLTC|CLTB	CLTB|CLTC	CLTC	CLTB	CLTB|CLTC	CLTB	CLTC	TO|BR	Project Achilles/MASHUP	gene|gene	geneB|geneA		ATGGCGGGAGAAGGCCAAGA	GTACTCCAGACACTATCCGT	0.674513	0	0	0.681694	0	0
chr5:175824672-175824691_CLTB_-|1213_17_TAATAAGTTCCAGATCACAT|CLTC|CLTB	chr5:175824672-175824691_CLTB_-|1213_17_TAATAAGTTCCAGATCACAT	ATGGCGGGAGAAGGCCAAGA|TAATAAGTTCCAGATCACAT	CLTC|CLTB	CLTB|CLTC	CLTC	CLTB	CLTB|CLTC	CLTB	CLTC	TO|BR	Project Achilles/MASHUP	gene|gene	geneB|geneA		ATGGCGGGAGAAGGCCAAGA	TAATAAGTTCCAGATCACAT	0.674513	0	0	0.734946	0	0
sgCLTB_1|chr17:57724819-57724838_CLTC_-|CLTC|CLTB	sgCLTB_1|chr17:57724819-57724838_CLTC_-	GAAGGCCAAGAAGGACCTGG|AAAGGTGACATCATCAGTCA	CLTC|CLTB	CLTB|CLTC	CLTC	CLTB	CLTB|CLTC	CLTB	CLTC	LS|TO	Project Achilles/MASHUP	gene|gene	geneB|geneA		GAAGGCCAAGAAGGACCTGG	AAAGGTGACATCATCAGTCA	0.694659	0	0	0.749123	0	0
sgCLTB_1|sgCLTC_1|CLTC|CLTB	sgCLTB_1|sgCLTC_1	GAAGGCCAAGAAGGACCTGG|GCAGTTCGGGGCCAAGCTGG	CLTC|CLTB	CLTB|CLTC	CLTC	CLTB	CLTB|CLTC	CLTB	CLTC	LS|LS	Project Achilles/MASHUP	gene|gene	geneB|geneA		GAAGGCCAAGAAGGACCTGG	GCAGTTCGGGGCCAAGCTGG	0.694659	0	0	0.779714	0	0
sgCLTB_1|1213_8_GTACTCCAGACACTATCCGT|CLTC|CLTB	sgCLTB_1|1213_8_GTACTCCAGACACTATCCGT	GAAGGCCAAGAAGGACCTGG|GTACTCCAGACACTATCCGT	CLTC|CLTB	CLTB|CLTC	CLTC	CLTB	CLTB|CLTC	CLTB	CLTC	LS|BR	Project Achilles/MASHUP	gene|gene	geneB|geneA		GAAGGCCAAGAAGGACCTGG	GTACTCCAGACACTATCCGT	0.694659	0	0	0.681694	0	0
sgCLTB_1|1213_17_TAATAAGTTCCAGATCACAT|CLTC|CLTB	sgCLTB_1|1213_17_TAATAAGTTCCAGATCACAT	GAAGGCCAAGAAGGACCTGG|TAATAAGTTCCAGATCACAT	CLTC|CLTB	CLTB|CLTC	CLTC	CLTB	CLTB|CLTC	CLTB	CLTC	LS|BR	Project Achilles/MASHUP	gene|gene	geneB|geneA		GAAGGCCAAGAAGGACCTGG	TAATAAGTTCCAGATCACAT	0.694659	0	0	0.734946	0	0
1212_3_GAGCATCCGCAAGTGGCGAG|chr17:57724819-57724838_CLTC_-|CLTC|CLTB	1212_3_GAGCATCCGCAAGTGGCGAG|chr17:57724819-57724838_CLTC_-	GAGCATCCGCAAGTGGCGAG|AAAGGTGACATCATCAGTCA	CLTC|CLTB	CLTB|CLTC	CLTC	CLTB	CLTB|CLTC	CLTB	CLTC	BR|TO	Project Achilles/MASHUP	gene|gene	geneB|geneA		GAGCATCCGCAAGTGGCGAG	AAAGGTGACATCATCAGTCA	0.784186	0	0	0.749123	0	0
1212_3_GAGCATCCGCAAGTGGCGAG|sgCLTC_1|CLTC|CLTB	1212_3_GAGCATCCGCAAGTGGCGAG|sgCLTC_1	GAGCATCCGCAAGTGGCGAG|GCAGTTCGGGGCCAAGCTGG	CLTC|CLTB	CLTB|CLTC	CLTC	CLTB	CLTB|CLTC	CLTB	CLTC	BR|LS	Project Achilles/MASHUP	gene|gene	geneB|geneA		GAGCATCCGCAAGTGGCGAG	GCAGTTCGGGGCCAAGCTGG	0.784186	0	0	0.779714	0	0
1212_3_GAGCATCCGCAAGTGGCGAG|1213_8_GTACTCCAGACACTATCCGT|CLTC|CLTB	1212_3_GAGCATCCGCAAGTGGCGAG|1213_8_GTACTCCAGACACTATCCGT	GAGCATCCGCAAGTGGCGAG|GTACTCCAGACACTATCCGT	CLTC|CLTB	CLTB|CLTC	CLTC	CLTB	CLTB|CLTC	CLTB	CLTC	BR|BR	Project Achilles/MASHUP	gene|gene	geneB|geneA		GAGCATCCGCAAGTGGCGAG	GTACTCCAGACACTATCCGT	0.784186	0	0	0.681694	0	0
1212_3_GAGCATCCGCAAGTGGCGAG|1213_17_TAATAAGTTCCAGATCACAT|CLTC|CLTB	1212_3_GAGCATCCGCAAGTGGCGAG|1213_17_TAATAAGTTCCAGATCACAT	GAGCATCCGCAAGTGGCGAG|TAATAAGTTCCAGATCACAT	CLTC|CLTB	CLTB|CLTC	CLTC	CLTB	CLTB|CLTC	CLTB	CLTC	BR|BR	Project Achilles/MASHUP	gene|gene	geneB|geneA		GAGCATCCGCAAGTGGCGAG	TAATAAGTTCCAGATCACAT	0.784186	0	0	0.734946	0	0
1212_3_GAGGCCAACGGTCCTGCTGA|chr17:57724819-57724838_CLTC_-|CLTC|CLTB	1212_3_GAGGCCAACGGTCCTGCTGA|chr17:57724819-57724838_CLTC_-	GAGGCCAACGGTCCTGCTGA|AAAGGTGACATCATCAGTCA	CLTC|CLTB	CLTB|CLTC	CLTC	CLTB	CLTB|CLTC	CLTB	CLTC	BR|TO	Project Achilles/MASHUP	gene|gene	geneB|geneA		GAGGCCAACGGTCCTGCTGA	AAAGGTGACATCATCAGTCA	0.721836	0	0	0.749123	0	0
1212_3_GAGGCCAACGGTCCTGCTGA|sgCLTC_1|CLTC|CLTB	1212_3_GAGGCCAACGGTCCTGCTGA|sgCLTC_1	GAGGCCAACGGTCCTGCTGA|GCAGTTCGGGGCCAAGCTGG	CLTC|CLTB	CLTB|CLTC	CLTC	CLTB	CLTB|CLTC	CLTB	CLTC	BR|LS	Project Achilles/MASHUP	gene|gene	geneB|geneA		GAGGCCAACGGTCCTGCTGA	GCAGTTCGGGGCCAAGCTGG	0.721836	0	0	0.779714	0	0
1212_3_GAGGCCAACGGTCCTGCTGA|1213_8_GTACTCCAGACACTATCCGT|CLTC|CLTB	1212_3_GAGGCCAACGGTCCTGCTGA|1213_8_GTACTCCAGACACTATCCGT	GAGGCCAACGGTCCTGCTGA|GTACTCCAGACACTATCCGT	CLTC|CLTB	CLTB|CLTC	CLTC	CLTB	CLTB|CLTC	CLTB	CLTC	BR|BR	Project Achilles/MASHUP	gene|gene	geneB|geneA		GAGGCCAACGGTCCTGCTGA	GTACTCCAGACACTATCCGT	0.721836	0	0	0.681694	0	0
1212_3_GAGGCCAACGGTCCTGCTGA|1213_17_TAATAAGTTCCAGATCACAT|CLTC|CLTB	1212_3_GAGGCCAACGGTCCTGCTGA|1213_17_TAATAAGTTCCAGATCACAT	GAGGCCAACGGTCCTGCTGA|TAATAAGTTCCAGATCACAT	CLTC|CLTB	CLTB|CLTC	CLTC	CLTB	CLTB|CLTC	CLTB	CLTC	BR|BR	Project Achilles/MASHUP	gene|gene	geneB|geneA		GAGGCCAACGGTCCTGCTGA	TAATAAGTTCCAGATCACAT	0.721836	0	0	0.734946	0	0
chr17:57697494-57697513_CLTC_-|F1|CLTC|CLTB	chr17:57697494-57697513_CLTC_-|F1	AATTGGCAGAATCTGGGCCA|GTATCAACAGAGTGTCAGAT	CLTC|CLTB	CLTB|CLTC	CLTC	CLTB	CLTC|F1	CLTC	F1	TO|CO	Project Achilles/MASHUP	gene|safe_control	geneA|safe_control	CLTC	AATTGGCAGAATCTGGGCCA	GTATCAACAGAGTGTCAGAT	0.772678	0	0	0.559646	0	0
F5|chr5:175843240-175843259_CLTB_-|CLTC|CLTB	F5|chr5:175843240-175843259_CLTB_-	GTGAAGATGATCGCTTATAC|GCAGGCATAGAGAACGACGA	CLTC|CLTB	CLTB|CLTC	CLTC	CLTB	F5|CLTB	F5	CLTB	CO|TO	Project Achilles/MASHUP	safe_control|gene	safe_control|geneB	CLTB	GTGAAGATGATCGCTTATAC	GCAGGCATAGAGAACGACGA	0.772678	0	0	0.749123	0	0
chr17:57721683-57721702_CLTC_-|F2|CLTC|CLTB	chr17:57721683-57721702_CLTC_-|F2	TTTGTCAGACTCCATAGTCA|GGATGAAACTTCATCTAACT	CLTC|CLTB	CLTB|CLTC	CLTC	CLTB	CLTC|F2	CLTC	F2	TO|CO	Project Achilles/MASHUP	gene|safe_control	geneA|safe_control	CLTC	TTTGTCAGACTCCATAGTCA	GGATGAAACTTCATCTAACT	0.763301	0	0	0.720768	0	0
F6|chr5:175825009-175825028_CLTB_-|CLTC|CLTB	F6|chr5:175825009-175825028_CLTB_-	GTTCTGCATGAGAAGCACTA|TGGCTACGCAGCCATTGCCC	CLTC|CLTB	CLTB|CLTC	CLTC	CLTB	F6|CLTB	F6	CLTB	CO|TO	Project Achilles/MASHUP	safe_control|gene	safe_control|geneB	CLTB	GTTCTGCATGAGAAGCACTA	TGGCTACGCAGCCATTGCCC	0.772678	0	0	0.777478	0	0
1213_5_AAGTTGGCACACCACCTACA|F3|CLTC|CLTB	1213_5_AAGTTGGCACACCACCTACA|F3	AAGTTGGCACACCACCTACA|GATCAGGGAATCTTTGAGAA	CLTC|CLTB	CLTB|CLTC	CLTC	CLTB	CLTC|F3	CLTC	F3	BR|CO	Project Achilles/MASHUP	gene|safe_control	geneA|safe_control	CLTC	AAGTTGGCACACCACCTACA	GATCAGGGAATCTTTGAGAA	0.786855	0	0	0.723898	0	0
F7|1212_2_AAACACATCTCCATTGACTG|CLTC|CLTB	F7|1212_2_AAACACATCTCCATTGACTG	GTTTCAACCATTAGGGGGCT|AAACACATCTCCATTGACTG	CLTC|CLTB	CLTB|CLTC	CLTC	CLTB	F7|CLTB	F7	CLTB	CO|BR	Project Achilles/MASHUP	safe_control|gene	safe_control|geneB	CLTB	GTTTCAACCATTAGGGGGCT	AAACACATCTCCATTGACTG	0.545469	0	0	0.818788	0	0
1213_20_GGTCAGCCTTAATTGCAGTG|F4|CLTC|CLTB	1213_20_GGTCAGCCTTAATTGCAGTG|F4	GGTCAGCCTTAATTGCAGTG|GATGTTCACTGTTAATTGAT	CLTC|CLTB	CLTB|CLTC	CLTC	CLTB	CLTC|F4	CLTC	F4	BR|CO	Project Achilles/MASHUP	gene|safe_control	geneA|safe_control	CLTC	GGTCAGCCTTAATTGCAGTG	GATGTTCACTGTTAATTGAT	0.779385	0	0	0.604559	0	0
F8|1212_4_AGGTCACGGAACAGGAATGG|CLTC|CLTB	F8|1212_4_AGGTCACGGAACAGGAATGG	GCTTTCTATGTAGTACACTT|AGGTCACGGAACAGGAATGG	CLTC|CLTB	CLTB|CLTC	CLTC	CLTB	F8|CLTB	F8	CLTB	CO|BR	Project Achilles/MASHUP	safe_control|gene	safe_control|geneB	CLTB	GCTTTCTATGTAGTACACTT	AGGTCACGGAACAGGAATGG	0.639161	0	0	0.692269	0	0
chr5:175824672-175824691_CLTB_-|F1|CLTC|CLTB	chr5:175824672-175824691_CLTB_-|F1	ATGGCGGGAGAAGGCCAAGA|GTATCAACAGAGTGTCAGAT	CLTC|CLTB	CLTB|CLTC	CLTC	CLTB	CLTB|F1	CLTB	F1	TO|CO	Project Achilles/MASHUP	gene|safe_control	geneB|safe_control	CLTB	ATGGCGGGAGAAGGCCAAGA	GTATCAACAGAGTGTCAGAT	0.674513	0	0	0.559646	0	0
F5|chr17:57724819-57724838_CLTC_-|CLTC|CLTB	F5|chr17:57724819-57724838_CLTC_-	GTGAAGATGATCGCTTATAC|AAAGGTGACATCATCAGTCA	CLTC|CLTB	CLTB|CLTC	CLTC	CLTB	F5|CLTC	F5	CLTC	CO|TO	Project Achilles/MASHUP	safe_control|gene	safe_control|geneA	CLTC	GTGAAGATGATCGCTTATAC	AAAGGTGACATCATCAGTCA	0.772678	0	0	0.749123	0	0
sgCLTB_1|F2|CLTC|CLTB	sgCLTB_1|F2	GAAGGCCAAGAAGGACCTGG|GGATGAAACTTCATCTAACT	CLTC|CLTB	CLTB|CLTC	CLTC	CLTB	CLTB|F2	CLTB	F2	LS|CO	Project Achilles/MASHUP	gene|safe_control	geneB|safe_control	CLTB	GAAGGCCAAGAAGGACCTGG	GGATGAAACTTCATCTAACT	0.694659	0	0	0.720768	0	0
F6|sgCLTC_1|CLTC|CLTB	F6|sgCLTC_1	GTTCTGCATGAGAAGCACTA|GCAGTTCGGGGCCAAGCTGG	CLTC|CLTB	CLTB|CLTC	CLTC	CLTB	F6|CLTC	F6	CLTC	CO|LS	Project Achilles/MASHUP	safe_control|gene	safe_control|geneA	CLTC	GTTCTGCATGAGAAGCACTA	GCAGTTCGGGGCCAAGCTGG	0.772678	0	0	0.779714	0	0
1212_3_GAGCATCCGCAAGTGGCGAG|F3|CLTC|CLTB	1212_3_GAGCATCCGCAAGTGGCGAG|F3	GAGCATCCGCAAGTGGCGAG|GATCAGGGAATCTTTGAGAA	CLTC|CLTB	CLTB|CLTC	CLTC	CLTB	CLTB|F3	CLTB	F3	BR|CO	Project Achilles/MASHUP	gene|safe_control	geneB|safe_control	CLTB	GAGCATCCGCAAGTGGCGAG	GATCAGGGAATCTTTGAGAA	0.784186	0	0	0.723898	0	0
F7|1213_8_GTACTCCAGACACTATCCGT|CLTC|CLTB	F7|1213_8_GTACTCCAGACACTATCCGT	GTTTCAACCATTAGGGGGCT|GTACTCCAGACACTATCCGT	CLTC|CLTB	CLTB|CLTC	CLTC	CLTB	F7|CLTC	F7	CLTC	CO|BR	Project Achilles/MASHUP	safe_control|gene	safe_control|geneA	CLTC	GTTTCAACCATTAGGGGGCT	GTACTCCAGACACTATCCGT	0.545469	0	0	0.681694	0	0
1212_3_GAGGCCAACGGTCCTGCTGA|F4|CLTC|CLTB	1212_3_GAGGCCAACGGTCCTGCTGA|F4	GAGGCCAACGGTCCTGCTGA|GATGTTCACTGTTAATTGAT	CLTC|CLTB	CLTB|CLTC	CLTC	CLTB	CLTB|F4	CLTB	F4	BR|CO	Project Achilles/MASHUP	gene|safe_control	geneB|safe_control	CLTB	GAGGCCAACGGTCCTGCTGA	GATGTTCACTGTTAATTGAT	0.721836	0	0	0.604559	0	0
F8|1213_17_TAATAAGTTCCAGATCACAT|CLTC|CLTB	F8|1213_17_TAATAAGTTCCAGATCACAT	GCTTTCTATGTAGTACACTT|TAATAAGTTCCAGATCACAT	CLTC|CLTB	CLTB|CLTC	CLTC	CLTB	F8|CLTC	F8	CLTC	CO|BR	Project Achilles/MASHUP	safe_control|gene	safe_control|geneA	CLTC	GCTTTCTATGTAGTACACTT	TAATAAGTTCCAGATCACAT	0.639161	0	0	0.734946	0	0
chr17:26902488-26902507_ALDOC_-|chr15:72502783-72502802_PKM_-|ALDOC|PKM	chr17:26902488-26902507_ALDOC_-|chr15:72502783-72502802_PKM_-	AGTTGTCTGACATTGCCCTG|CAAGAATGTGCGCACAGCCA	ALDOC|PKM	ALDOC|PKM	ALDOC	PKM	ALDOC|PKM	ALDOC	PKM	TO|TO	Project Achilles/MASHUP	gene|gene	geneA|geneB		AGTTGTCTGACATTGCCCTG	CAAGAATGTGCGCACAGCCA	0.804611	0	0	0.763301	0.6875	0.683
chr17:26902488-26902507_ALDOC_-|5315_6_CAAAATCGAGAATCATGAGG|ALDOC|PKM	chr17:26902488-26902507_ALDOC_-|5315_6_CAAAATCGAGAATCATGAGG	AGTTGTCTGACATTGCCCTG|CAAAATCGAGAATCATGAGG	ALDOC|PKM	ALDOC|PKM	ALDOC	PKM	ALDOC|PKM	ALDOC	PKM	TO|BR	Project Achilles/MASHUP	gene|gene	geneA|geneB		AGTTGTCTGACATTGCCCTG	CAAAATCGAGAATCATGAGG	0.804611	0	0	0.723004	0	0
chr17:26902488-26902507_ALDOC_-|5315_3_CTTCTCTCATGGAACTCATG|ALDOC|PKM	chr17:26902488-26902507_ALDOC_-|5315_3_CTTCTCTCATGGAACTCATG	AGTTGTCTGACATTGCCCTG|CTTCTCTCATGGAACTCATG	ALDOC|PKM	ALDOC|PKM	ALDOC	PKM	ALDOC|PKM	ALDOC	PKM	TO|BR	Project Achilles/MASHUP	gene|gene	geneA|geneB		AGTTGTCTGACATTGCCCTG	CTTCTCTCATGGAACTCATG	0.804611	0	0	0.818788	0	0
chr17:26902278-26902297_ALDOC_+|chr15:72502783-72502802_PKM_-|ALDOC|PKM	chr17:26902278-26902297_ALDOC_+|chr15:72502783-72502802_PKM_-	GGACCTGGCGGTACAGCCGG|CAAGAATGTGCGCACAGCCA	ALDOC|PKM	ALDOC|PKM	ALDOC	PKM	ALDOC|PKM	ALDOC	PKM	TO|TO	Project Achilles/MASHUP	gene|gene	geneA|geneB		GGACCTGGCGGTACAGCCGG	CAAGAATGTGCGCACAGCCA	0.709894	0	0	0.763301	0.6875	0.683
chr17:26902278-26902297_ALDOC_+|5315_6_CAAAATCGAGAATCATGAGG|ALDOC|PKM	chr17:26902278-26902297_ALDOC_+|5315_6_CAAAATCGAGAATCATGAGG	GGACCTGGCGGTACAGCCGG|CAAAATCGAGAATCATGAGG	ALDOC|PKM	ALDOC|PKM	ALDOC	PKM	ALDOC|PKM	ALDOC	PKM	TO|BR	Project Achilles/MASHUP	gene|gene	geneA|geneB		GGACCTGGCGGTACAGCCGG	CAAAATCGAGAATCATGAGG	0.709894	0	0	0.723004	0	0
chr17:26902278-26902297_ALDOC_+|5315_3_CTTCTCTCATGGAACTCATG|ALDOC|PKM	chr17:26902278-26902297_ALDOC_+|5315_3_CTTCTCTCATGGAACTCATG	GGACCTGGCGGTACAGCCGG|CTTCTCTCATGGAACTCATG	ALDOC|PKM	ALDOC|PKM	ALDOC	PKM	ALDOC|PKM	ALDOC	PKM	TO|BR	Project Achilles/MASHUP	gene|gene	geneA|geneB		GGACCTGGCGGTACAGCCGG	CTTCTCTCATGGAACTCATG	0.709894	0	0	0.818788	0	0
230_3_CCAGGATAAGGGCATCGTCG|chr15:72502783-72502802_PKM_-|ALDOC|PKM	230_3_CCAGGATAAGGGCATCGTCG|chr15:72502783-72502802_PKM_-	CCAGGATAAGGGCATCGTCG|CAAGAATGTGCGCACAGCCA	ALDOC|PKM	ALDOC|PKM	ALDOC	PKM	ALDOC|PKM	ALDOC	PKM	BR|TO	Project Achilles/MASHUP	gene|gene	geneA|geneB		CCAGGATAAGGGCATCGTCG	CAAGAATGTGCGCACAGCCA	0.832966	0	0	0.763301	0.6875	0.683
230_3_CCAGGATAAGGGCATCGTCG|5315_6_CAAAATCGAGAATCATGAGG|ALDOC|PKM	230_3_CCAGGATAAGGGCATCGTCG|5315_6_CAAAATCGAGAATCATGAGG	CCAGGATAAGGGCATCGTCG|CAAAATCGAGAATCATGAGG	ALDOC|PKM	ALDOC|PKM	ALDOC	PKM	ALDOC|PKM	ALDOC	PKM	BR|BR	Project Achilles/MASHUP	gene|gene	geneA|geneB		CCAGGATAAGGGCATCGTCG	CAAAATCGAGAATCATGAGG	0.832966	0	0	0.723004	0	0
230_3_CCAGGATAAGGGCATCGTCG|5315_3_CTTCTCTCATGGAACTCATG|ALDOC|PKM	230_3_CCAGGATAAGGGCATCGTCG|5315_3_CTTCTCTCATGGAACTCATG	CCAGGATAAGGGCATCGTCG|CTTCTCTCATGGAACTCATG	ALDOC|PKM	ALDOC|PKM	ALDOC	PKM	ALDOC|PKM	ALDOC	PKM	BR|BR	Project Achilles/MASHUP	gene|gene	geneA|geneB		CCAGGATAAGGGCATCGTCG	CTTCTCTCATGGAACTCATG	0.832966	0	0	0.818788	0	0
230_2_GCCCGGGGCTACAATCCGCA|chr15:72502783-72502802_PKM_-|ALDOC|PKM	230_2_GCCCGGGGCTACAATCCGCA|chr15:72502783-72502802_PKM_-	GCCCGGGGCTACAATCCGCA|CAAGAATGTGCGCACAGCCA	ALDOC|PKM	ALDOC|PKM	ALDOC	PKM	ALDOC|PKM	ALDOC	PKM	BR|TO	Project Achilles/MASHUP	gene|gene	geneA|geneB		GCCCGGGGCTACAATCCGCA	CAAGAATGTGCGCACAGCCA	0.752252	0	0	0.763301	0.6875	0.683
230_2_GCCCGGGGCTACAATCCGCA|5315_6_CAAAATCGAGAATCATGAGG|ALDOC|PKM	230_2_GCCCGGGGCTACAATCCGCA|5315_6_CAAAATCGAGAATCATGAGG	GCCCGGGGCTACAATCCGCA|CAAAATCGAGAATCATGAGG	ALDOC|PKM	ALDOC|PKM	ALDOC	PKM	ALDOC|PKM	ALDOC	PKM	BR|BR	Project Achilles/MASHUP	gene|gene	geneA|geneB		GCCCGGGGCTACAATCCGCA	CAAAATCGAGAATCATGAGG	0.752252	0	0	0.723004	0	0
230_2_GCCCGGGGCTACAATCCGCA|5315_3_CTTCTCTCATGGAACTCATG|ALDOC|PKM	230_2_GCCCGGGGCTACAATCCGCA|5315_3_CTTCTCTCATGGAACTCATG	GCCCGGGGCTACAATCCGCA|CTTCTCTCATGGAACTCATG	ALDOC|PKM	ALDOC|PKM	ALDOC	PKM	ALDOC|PKM	ALDOC	PKM	BR|BR	Project Achilles/MASHUP	gene|gene	geneA|geneB		GCCCGGGGCTACAATCCGCA	CTTCTCTCATGGAACTCATG	0.752252	0	0	0.818788	0	0
sgPKM_2|chr17:26901972-26901991_ALDOC_-|ALDOC|PKM	sgPKM_2|chr17:26901972-26901991_ALDOC_-	GTGTTCCGGGCTGTGATGGG|GATGGAGAAACCACCACTCA	ALDOC|PKM	ALDOC|PKM	ALDOC	PKM	PKM|ALDOC	PKM	ALDOC	LS|TO	Project Achilles/MASHUP	gene|gene	geneB|geneA		GTGTTCCGGGCTGTGATGGG	GATGGAGAAACCACCACTCA	0.798363	0	0	0.763301	0	0
sgPKM_2|chr17:26901743-26901762_ALDOC_-|ALDOC|PKM	sgPKM_2|chr17:26901743-26901762_ALDOC_-	GTGTTCCGGGCTGTGATGGG|TCTGGAGAACGCCAACGTGC	ALDOC|PKM	ALDOC|PKM	ALDOC	PKM	PKM|ALDOC	PKM	ALDOC	LS|TO	Project Achilles/MASHUP	gene|gene	geneB|geneA		GTGTTCCGGGCTGTGATGGG	TCTGGAGAACGCCAACGTGC	0.798363	0	0	0.695871	0	0
sgPKM_2|230_3_GCGGCTGAGCCAAATTGGGG|ALDOC|PKM	sgPKM_2|230_3_GCGGCTGAGCCAAATTGGGG	GTGTTCCGGGCTGTGATGGG|GCGGCTGAGCCAAATTGGGG	ALDOC|PKM	ALDOC|PKM	ALDOC	PKM	PKM|ALDOC	PKM	ALDOC	LS|BR	Project Achilles/MASHUP	gene|gene	geneB|geneA		GTGTTCCGGGCTGTGATGGG	GCGGCTGAGCCAAATTGGGG	0.798363	0	0	0.714367	0	0
sgPKM_2|230_7_GTATACATGATGGTCACTCA|ALDOC|PKM	sgPKM_2|230_7_GTATACATGATGGTCACTCA	GTGTTCCGGGCTGTGATGGG|GTATACATGATGGTCACTCA	ALDOC|PKM	ALDOC|PKM	ALDOC	PKM	PKM|ALDOC	PKM	ALDOC	LS|BR	Project Achilles/MASHUP	gene|gene	geneB|geneA		GTGTTCCGGGCTGTGATGGG	GTATACATGATGGTCACTCA	0.798363	0	0	0.734946	0	0
5315_2_GTGGTGAATCAATGTCCAGG|chr17:26901972-26901991_ALDOC_-|ALDOC|PKM	5315_2_GTGGTGAATCAATGTCCAGG|chr17:26901972-26901991_ALDOC_-	GTGGTGAATCAATGTCCAGG|GATGGAGAAACCACCACTCA	ALDOC|PKM	ALDOC|PKM	ALDOC	PKM	PKM|ALDOC	PKM	ALDOC	BR|TO	Project Achilles/MASHUP	gene|gene	geneB|geneA		GTGGTGAATCAATGTCCAGG	GATGGAGAAACCACCACTCA	0.757288	0	0	0.763301	0	0
5315_2_GTGGTGAATCAATGTCCAGG|chr17:26901743-26901762_ALDOC_-|ALDOC|PKM	5315_2_GTGGTGAATCAATGTCCAGG|chr17:26901743-26901762_ALDOC_-	GTGGTGAATCAATGTCCAGG|TCTGGAGAACGCCAACGTGC	ALDOC|PKM	ALDOC|PKM	ALDOC	PKM	PKM|ALDOC	PKM	ALDOC	BR|TO	Project Achilles/MASHUP	gene|gene	geneB|geneA		GTGGTGAATCAATGTCCAGG	TCTGGAGAACGCCAACGTGC	0.757288	0	0	0.695871	0	0
5315_2_GTGGTGAATCAATGTCCAGG|230_3_GCGGCTGAGCCAAATTGGGG|ALDOC|PKM	5315_2_GTGGTGAATCAATGTCCAGG|230_3_GCGGCTGAGCCAAATTGGGG	GTGGTGAATCAATGTCCAGG|GCGGCTGAGCCAAATTGGGG	ALDOC|PKM	ALDOC|PKM	ALDOC	PKM	PKM|ALDOC	PKM	ALDOC	BR|BR	Project Achilles/MASHUP	gene|gene	geneB|geneA		GTGGTGAATCAATGTCCAGG	GCGGCTGAGCCAAATTGGGG	0.757288	0	0	0.714367	0	0
5315_2_GTGGTGAATCAATGTCCAGG|230_7_GTATACATGATGGTCACTCA|ALDOC|PKM	5315_2_GTGGTGAATCAATGTCCAGG|230_7_GTATACATGATGGTCACTCA	GTGGTGAATCAATGTCCAGG|GTATACATGATGGTCACTCA	ALDOC|PKM	ALDOC|PKM	ALDOC	PKM	PKM|ALDOC	PKM	ALDOC	BR|BR	Project Achilles/MASHUP	gene|gene	geneB|geneA		GTGGTGAATCAATGTCCAGG	GTATACATGATGGTCACTCA	0.757288	0	0	0.734946	0	0
5315_6_GTTTGCGTCATTCATCCGCA|chr17:26901972-26901991_ALDOC_-|ALDOC|PKM	5315_6_GTTTGCGTCATTCATCCGCA|chr17:26901972-26901991_ALDOC_-	GTTTGCGTCATTCATCCGCA|GATGGAGAAACCACCACTCA	ALDOC|PKM	ALDOC|PKM	ALDOC	PKM	PKM|ALDOC	PKM	ALDOC	BR|TO	Project Achilles/MASHUP	gene|gene	geneB|geneA		GTTTGCGTCATTCATCCGCA	GATGGAGAAACCACCACTCA	0.700343	0.555556	0.921	0.763301	0	0
5315_6_GTTTGCGTCATTCATCCGCA|chr17:26901743-26901762_ALDOC_-|ALDOC|PKM	5315_6_GTTTGCGTCATTCATCCGCA|chr17:26901743-26901762_ALDOC_-	GTTTGCGTCATTCATCCGCA|TCTGGAGAACGCCAACGTGC	ALDOC|PKM	ALDOC|PKM	ALDOC	PKM	PKM|ALDOC	PKM	ALDOC	BR|TO	Project Achilles/MASHUP	gene|gene	geneB|geneA		GTTTGCGTCATTCATCCGCA	TCTGGAGAACGCCAACGTGC	0.700343	0.555556	0.921	0.695871	0	0
5315_6_GTTTGCGTCATTCATCCGCA|230_3_GCGGCTGAGCCAAATTGGGG|ALDOC|PKM	5315_6_GTTTGCGTCATTCATCCGCA|230_3_GCGGCTGAGCCAAATTGGGG	GTTTGCGTCATTCATCCGCA|GCGGCTGAGCCAAATTGGGG	ALDOC|PKM	ALDOC|PKM	ALDOC	PKM	PKM|ALDOC	PKM	ALDOC	BR|BR	Project Achilles/MASHUP	gene|gene	geneB|geneA		GTTTGCGTCATTCATCCGCA	GCGGCTGAGCCAAATTGGGG	0.700343	0.555556	0.921	0.714367	0	0
5315_6_GTTTGCGTCATTCATCCGCA|230_7_GTATACATGATGGTCACTCA|ALDOC|PKM	5315_6_GTTTGCGTCATTCATCCGCA|230_7_GTATACATGATGGTCACTCA	GTTTGCGTCATTCATCCGCA|GTATACATGATGGTCACTCA	ALDOC|PKM	ALDOC|PKM	ALDOC	PKM	PKM|ALDOC	PKM	ALDOC	BR|BR	Project Achilles/MASHUP	gene|gene	geneB|geneA		GTTTGCGTCATTCATCCGCA	GTATACATGATGGTCACTCA	0.700343	0.555556	0.921	0.734946	0	0
chr17:26902488-26902507_ALDOC_-|F1|ALDOC|PKM	chr17:26902488-26902507_ALDOC_-|F1	AGTTGTCTGACATTGCCCTG|GTATCAACAGAGTGTCAGAT	ALDOC|PKM	ALDOC|PKM	ALDOC	PKM	ALDOC|F1	ALDOC	F1	TO|CO	Project Achilles/MASHUP	gene|safe_control	geneA|safe_control	ALDOC	AGTTGTCTGACATTGCCCTG	GTATCAACAGAGTGTCAGAT	0.804611	0	0	0.559646	0	0
F5|chr15:72502783-72502802_PKM_-|ALDOC|PKM	F5|chr15:72502783-72502802_PKM_-	GTGAAGATGATCGCTTATAC|CAAGAATGTGCGCACAGCCA	ALDOC|PKM	ALDOC|PKM	ALDOC	PKM	F5|PKM	F5	PKM	CO|TO	Project Achilles/MASHUP	safe_control|gene	safe_control|geneB	PKM	GTGAAGATGATCGCTTATAC	CAAGAATGTGCGCACAGCCA	0.772678	0	0	0.763301	0.6875	0.683
chr17:26902278-26902297_ALDOC_+|F2|ALDOC|PKM	chr17:26902278-26902297_ALDOC_+|F2	GGACCTGGCGGTACAGCCGG|GGATGAAACTTCATCTAACT	ALDOC|PKM	ALDOC|PKM	ALDOC	PKM	ALDOC|F2	ALDOC	F2	TO|CO	Project Achilles/MASHUP	gene|safe_control	geneA|safe_control	ALDOC	GGACCTGGCGGTACAGCCGG	GGATGAAACTTCATCTAACT	0.709894	0	0	0.720768	0	0
230_3_CCAGGATAAGGGCATCGTCG|F3|ALDOC|PKM	230_3_CCAGGATAAGGGCATCGTCG|F3	CCAGGATAAGGGCATCGTCG|GATCAGGGAATCTTTGAGAA	ALDOC|PKM	ALDOC|PKM	ALDOC	PKM	ALDOC|F3	ALDOC	F3	BR|CO	Project Achilles/MASHUP	gene|safe_control	geneA|safe_control	ALDOC	CCAGGATAAGGGCATCGTCG	GATCAGGGAATCTTTGAGAA	0.832966	0	0	0.723898	0	0
F7|5315_6_CAAAATCGAGAATCATGAGG|ALDOC|PKM	F7|5315_6_CAAAATCGAGAATCATGAGG	GTTTCAACCATTAGGGGGCT|CAAAATCGAGAATCATGAGG	ALDOC|PKM	ALDOC|PKM	ALDOC	PKM	F7|PKM	F7	PKM	CO|BR	Project Achilles/MASHUP	safe_control|gene	safe_control|geneB	PKM	GTTTCAACCATTAGGGGGCT	CAAAATCGAGAATCATGAGG	0.545469	0	0	0.723004	0	0
230_2_GCCCGGGGCTACAATCCGCA|F4|ALDOC|PKM	230_2_GCCCGGGGCTACAATCCGCA|F4	GCCCGGGGCTACAATCCGCA|GATGTTCACTGTTAATTGAT	ALDOC|PKM	ALDOC|PKM	ALDOC	PKM	ALDOC|F4	ALDOC	F4	BR|CO	Project Achilles/MASHUP	gene|safe_control	geneA|safe_control	ALDOC	GCCCGGGGCTACAATCCGCA	GATGTTCACTGTTAATTGAT	0.752252	0	0	0.604559	0	0
F8|5315_3_CTTCTCTCATGGAACTCATG|ALDOC|PKM	F8|5315_3_CTTCTCTCATGGAACTCATG	GCTTTCTATGTAGTACACTT|CTTCTCTCATGGAACTCATG	ALDOC|PKM	ALDOC|PKM	ALDOC	PKM	F8|PKM	F8	PKM	CO|BR	Project Achilles/MASHUP	safe_control|gene	safe_control|geneB	PKM	GCTTTCTATGTAGTACACTT	CTTCTCTCATGGAACTCATG	0.639161	0	0	0.818788	0	0
F5|chr17:26901972-26901991_ALDOC_-|ALDOC|PKM	F5|chr17:26901972-26901991_ALDOC_-	GTGAAGATGATCGCTTATAC|GATGGAGAAACCACCACTCA	ALDOC|PKM	ALDOC|PKM	ALDOC	PKM	F5|ALDOC	F5	ALDOC	CO|TO	Project Achilles/MASHUP	safe_control|gene	safe_control|geneA	ALDOC	GTGAAGATGATCGCTTATAC	GATGGAGAAACCACCACTCA	0.772678	0	0	0.763301	0	0
sgPKM_2|F2|ALDOC|PKM	sgPKM_2|F2	GTGTTCCGGGCTGTGATGGG|GGATGAAACTTCATCTAACT	ALDOC|PKM	ALDOC|PKM	ALDOC	PKM	PKM|F2	PKM	F2	LS|CO	Project Achilles/MASHUP	gene|safe_control	geneB|safe_control	PKM	GTGTTCCGGGCTGTGATGGG	GGATGAAACTTCATCTAACT	0.798363	0	0	0.720768	0	0
F6|chr17:26901743-26901762_ALDOC_-|ALDOC|PKM	F6|chr17:26901743-26901762_ALDOC_-	GTTCTGCATGAGAAGCACTA|TCTGGAGAACGCCAACGTGC	ALDOC|PKM	ALDOC|PKM	ALDOC	PKM	F6|ALDOC	F6	ALDOC	CO|TO	Project Achilles/MASHUP	safe_control|gene	safe_control|geneA	ALDOC	GTTCTGCATGAGAAGCACTA	TCTGGAGAACGCCAACGTGC	0.772678	0	0	0.695871	0	0
5315_2_GTGGTGAATCAATGTCCAGG|F3|ALDOC|PKM	5315_2_GTGGTGAATCAATGTCCAGG|F3	GTGGTGAATCAATGTCCAGG|GATCAGGGAATCTTTGAGAA	ALDOC|PKM	ALDOC|PKM	ALDOC	PKM	PKM|F3	PKM	F3	BR|CO	Project Achilles/MASHUP	gene|safe_control	geneB|safe_control	PKM	GTGGTGAATCAATGTCCAGG	GATCAGGGAATCTTTGAGAA	0.757288	0	0	0.723898	0	0
F7|230_3_GCGGCTGAGCCAAATTGGGG|ALDOC|PKM	F7|230_3_GCGGCTGAGCCAAATTGGGG	GTTTCAACCATTAGGGGGCT|GCGGCTGAGCCAAATTGGGG	ALDOC|PKM	ALDOC|PKM	ALDOC	PKM	F7|ALDOC	F7	ALDOC	CO|BR	Project Achilles/MASHUP	safe_control|gene	safe_control|geneA	ALDOC	GTTTCAACCATTAGGGGGCT	GCGGCTGAGCCAAATTGGGG	0.545469	0	0	0.714367	0	0
5315_6_GTTTGCGTCATTCATCCGCA|F4|ALDOC|PKM	5315_6_GTTTGCGTCATTCATCCGCA|F4	GTTTGCGTCATTCATCCGCA|GATGTTCACTGTTAATTGAT	ALDOC|PKM	ALDOC|PKM	ALDOC	PKM	PKM|F4	PKM	F4	BR|CO	Project Achilles/MASHUP	gene|safe_control	geneB|safe_control	PKM	GTTTGCGTCATTCATCCGCA	GATGTTCACTGTTAATTGAT	0.700343	0.555556	0.921	0.604559	0	0
F8|230_7_GTATACATGATGGTCACTCA|ALDOC|PKM	F8|230_7_GTATACATGATGGTCACTCA	GCTTTCTATGTAGTACACTT|GTATACATGATGGTCACTCA	ALDOC|PKM	ALDOC|PKM	ALDOC	PKM	F8|ALDOC	F8	ALDOC	CO|BR	Project Achilles/MASHUP	safe_control|gene	safe_control|geneA	ALDOC	GCTTTCTATGTAGTACACTT	GTATACATGATGGTCACTCA	0.639161	0	0	0.734946	0	0
chr1:28657186-28657205_MED18_-|chr6:41888736-41888755_MED20_+|MED18|MED20	chr1:28657186-28657205_MED18_-|chr6:41888736-41888755_MED20_+	ACAGGCATCATGGTGACTGG|GTCCTACCAAGTCACTCCCA	MED18|MED20	MED18|MED20	MED18	MED20	MED18|MED20	MED18	MED20	TO|TO	Project Achilles/MASHUP	gene|gene	geneA|geneB		ACAGGCATCATGGTGACTGG	GTCCTACCAAGTCACTCCCA	0.832966	0	0	0.749123	0	0
chr1:28657186-28657205_MED18_-|chr6:41884635-41884654_MED20_+|MED18|MED20	chr1:28657186-28657205_MED18_-|chr6:41884635-41884654_MED20_+	ACAGGCATCATGGTGACTGG|TTGCTGAACACTCTTGCCCT	MED18|MED20	MED18|MED20	MED18	MED20	MED18|MED20	MED18	MED20	TO|TO	Project Achilles/MASHUP	gene|gene	geneA|geneB		ACAGGCATCATGGTGACTGG	TTGCTGAACACTCTTGCCCT	0.832966	0	0	0.772678	0	0
chr1:28657186-28657205_MED18_-|sgMED20_1|MED18|MED20	chr1:28657186-28657205_MED18_-|sgMED20_1	ACAGGCATCATGGTGACTGG|TTACCTCCACAGAGATGCCC	MED18|MED20	MED18|MED20	MED18	MED20	MED18|MED20	MED18	MED20	TO|LS	Project Achilles/MASHUP	gene|gene	geneA|geneB		ACAGGCATCATGGTGACTGG	TTACCTCCACAGAGATGCCC	0.832966	0	0	0.555174	0	0
chr1:28657186-28657205_MED18_-|sgMED20_2|MED18|MED20	chr1:28657186-28657205_MED18_-|sgMED20_2	ACAGGCATCATGGTGACTGG|TTGGCTGCCAAGGGTAGAGG	MED18|MED20	MED18|MED20	MED18	MED20	MED18|MED20	MED18	MED20	TO|LS	Project Achilles/MASHUP	gene|gene	geneA|geneB		ACAGGCATCATGGTGACTGG	TTGGCTGCCAAGGGTAGAGG	0.832966	0	0	0.720624	0	0
chr1:28661016-28661035_MED18_-|chr6:41888736-41888755_MED20_+|MED18|MED20	chr1:28661016-28661035_MED18_-|chr6:41888736-41888755_MED20_+	TAAGGAGGAATACCATCTCA|GTCCTACCAAGTCACTCCCA	MED18|MED20	MED18|MED20	MED18	MED20	MED18|MED20	MED18	MED20	TO|TO	Project Achilles/MASHUP	gene|gene	geneA|geneB		TAAGGAGGAATACCATCTCA	GTCCTACCAAGTCACTCCCA	0.681694	0	0	0.749123	0	0
chr1:28661016-28661035_MED18_-|chr6:41884635-41884654_MED20_+|MED18|MED20	chr1:28661016-28661035_MED18_-|chr6:41884635-41884654_MED20_+	TAAGGAGGAATACCATCTCA|TTGCTGAACACTCTTGCCCT	MED18|MED20	MED18|MED20	MED18	MED20	MED18|MED20	MED18	MED20	TO|TO	Project Achilles/MASHUP	gene|gene	geneA|geneB		TAAGGAGGAATACCATCTCA	TTGCTGAACACTCTTGCCCT	0.681694	0	0	0.772678	0	0
chr1:28661016-28661035_MED18_-|sgMED20_1|MED18|MED20	chr1:28661016-28661035_MED18_-|sgMED20_1	TAAGGAGGAATACCATCTCA|TTACCTCCACAGAGATGCCC	MED18|MED20	MED18|MED20	MED18	MED20	MED18|MED20	MED18	MED20	TO|LS	Project Achilles/MASHUP	gene|gene	geneA|geneB		TAAGGAGGAATACCATCTCA	TTACCTCCACAGAGATGCCC	0.681694	0	0	0.555174	0	0
chr1:28661016-28661035_MED18_-|sgMED20_2|MED18|MED20	chr1:28661016-28661035_MED18_-|sgMED20_2	TAAGGAGGAATACCATCTCA|TTGGCTGCCAAGGGTAGAGG	MED18|MED20	MED18|MED20	MED18	MED20	MED18|MED20	MED18	MED20	TO|LS	Project Achilles/MASHUP	gene|gene	geneA|geneB		TAAGGAGGAATACCATCTCA	TTGGCTGCCAAGGGTAGAGG	0.681694	0	0	0.720624	0	0
54797_2_ACCATGATGCCTGTCACTGG|chr6:41888736-41888755_MED20_+|MED18|MED20	54797_2_ACCATGATGCCTGTCACTGG|chr6:41888736-41888755_MED20_+	ACCATGATGCCTGTCACTGG|GTCCTACCAAGTCACTCCCA	MED18|MED20	MED18|MED20	MED18	MED20	MED18|MED20	MED18	MED20	BR|TO	Project Achilles/MASHUP	gene|gene	geneA|geneB		ACCATGATGCCTGTCACTGG	GTCCTACCAAGTCACTCCCA	0.842343	0	0	0.749123	0	0
54797_2_ACCATGATGCCTGTCACTGG|chr6:41884635-41884654_MED20_+|MED18|MED20	54797_2_ACCATGATGCCTGTCACTGG|chr6:41884635-41884654_MED20_+	ACCATGATGCCTGTCACTGG|TTGCTGAACACTCTTGCCCT	MED18|MED20	MED18|MED20	MED18	MED20	MED18|MED20	MED18	MED20	BR|TO	Project Achilles/MASHUP	gene|gene	geneA|geneB		ACCATGATGCCTGTCACTGG	TTGCTGAACACTCTTGCCCT	0.842343	0	0	0.772678	0	0
54797_2_ACCATGATGCCTGTCACTGG|sgMED20_1|MED18|MED20	54797_2_ACCATGATGCCTGTCACTGG|sgMED20_1	ACCATGATGCCTGTCACTGG|TTACCTCCACAGAGATGCCC	MED18|MED20	MED18|MED20	MED18	MED20	MED18|MED20	MED18	MED20	BR|LS	Project Achilles/MASHUP	gene|gene	geneA|geneB		ACCATGATGCCTGTCACTGG	TTACCTCCACAGAGATGCCC	0.842343	0	0	0.555174	0	0
54797_2_ACCATGATGCCTGTCACTGG|sgMED20_2|MED18|MED20	54797_2_ACCATGATGCCTGTCACTGG|sgMED20_2	ACCATGATGCCTGTCACTGG|TTGGCTGCCAAGGGTAGAGG	MED18|MED20	MED18|MED20	MED18	MED20	MED18|MED20	MED18	MED20	BR|LS	Project Achilles/MASHUP	gene|gene	geneA|geneB		ACCATGATGCCTGTCACTGG	TTGGCTGCCAAGGGTAGAGG	0.842343	0	0	0.720624	0	0
54797_3_GGAATACCATCTCATGGTCA|chr6:41888736-41888755_MED20_+|MED18|MED20	54797_3_GGAATACCATCTCATGGTCA|chr6:41888736-41888755_MED20_+	GGAATACCATCTCATGGTCA|GTCCTACCAAGTCACTCCCA	MED18|MED20	MED18|MED20	MED18	MED20	MED18|MED20	MED18	MED20	BR|TO	Project Achilles/MASHUP	gene|gene	geneA|geneB		GGAATACCATCTCATGGTCA	GTCCTACCAAGTCACTCCCA	0.734946	0	0	0.749123	0	0
54797_3_GGAATACCATCTCATGGTCA|chr6:41884635-41884654_MED20_+|MED18|MED20	54797_3_GGAATACCATCTCATGGTCA|chr6:41884635-41884654_MED20_+	GGAATACCATCTCATGGTCA|TTGCTGAACACTCTTGCCCT	MED18|MED20	MED18|MED20	MED18	MED20	MED18|MED20	MED18	MED20	BR|TO	Project Achilles/MASHUP	gene|gene	geneA|geneB		GGAATACCATCTCATGGTCA	TTGCTGAACACTCTTGCCCT	0.734946	0	0	0.772678	0	0
54797_3_GGAATACCATCTCATGGTCA|sgMED20_1|MED18|MED20	54797_3_GGAATACCATCTCATGGTCA|sgMED20_1	GGAATACCATCTCATGGTCA|TTACCTCCACAGAGATGCCC	MED18|MED20	MED18|MED20	MED18	MED20	MED18|MED20	MED18	MED20	BR|LS	Project Achilles/MASHUP	gene|gene	geneA|geneB		GGAATACCATCTCATGGTCA	TTACCTCCACAGAGATGCCC	0.734946	0	0	0.555174	0	0
54797_3_GGAATACCATCTCATGGTCA|sgMED20_2|MED18|MED20	54797_3_GGAATACCATCTCATGGTCA|sgMED20_2	GGAATACCATCTCATGGTCA|TTGGCTGCCAAGGGTAGAGG	MED18|MED20	MED18|MED20	MED18	MED20	MED18|MED20	MED18	MED20	BR|LS	Project Achilles/MASHUP	gene|gene	geneA|geneB		GGAATACCATCTCATGGTCA	TTGGCTGCCAAGGGTAGAGG	0.734946	0	0	0.720624	0	0
chr6:41877194-41877213_MED20_+|chr1:28661208-28661227_MED18_+|MED18|MED20	chr6:41877194-41877213_MED20_+|chr1:28661208-28661227_MED18_+	AAGAGGGCGAAACAGCTCAA|GATGGAAATGGGCTTCCGCA	MED18|MED20	MED18|MED20	MED18	MED20	MED20|MED18	MED20	MED18	TO|TO	Project Achilles/MASHUP	gene|gene	geneB|geneA		AAGAGGGCGAAACAGCTCAA	GATGGAAATGGGCTTCCGCA	0.786855	0	0	0.714521	0	0
chr6:41877194-41877213_MED20_+|chr1:28661384-28661403_MED18_-|MED18|MED20	chr6:41877194-41877213_MED20_+|chr1:28661384-28661403_MED18_-	AAGAGGGCGAAACAGCTCAA|AGAGACCATGTCCTGCCCAG	MED18|MED20	MED18|MED20	MED18	MED20	MED20|MED18	MED20	MED18	TO|TO	Project Achilles/MASHUP	gene|gene	geneB|geneA		AAGAGGGCGAAACAGCTCAA	AGAGACCATGTCCTGCCCAG	0.786855	0	0	0.832966	0	0
chr6:41877194-41877213_MED20_+|54797_3_TGCCCTGGTGCGAAACTGCG|MED18|MED20	chr6:41877194-41877213_MED20_+|54797_3_TGCCCTGGTGCGAAACTGCG	AAGAGGGCGAAACAGCTCAA|TGCCCTGGTGCGAAACTGCG	MED18|MED20	MED18|MED20	MED18	MED20	MED20|MED18	MED20	MED18	TO|BR	Project Achilles/MASHUP	gene|gene	geneB|geneA		AAGAGGGCGAAACAGCTCAA	TGCCCTGGTGCGAAACTGCG	0.786855	0	0	0.646937	0	0
chr6:41877194-41877213_MED20_+|54797_3_TGTCACACAAACCACGAAGG|MED18|MED20	chr6:41877194-41877213_MED20_+|54797_3_TGTCACACAAACCACGAAGG	AAGAGGGCGAAACAGCTCAA|TGTCACACAAACCACGAAGG	MED18|MED20	MED18|MED20	MED18	MED20	MED20|MED18	MED20	MED18	TO|BR	Project Achilles/MASHUP	gene|gene	geneB|geneA		AAGAGGGCGAAACAGCTCAA	TGTCACACAAACCACGAAGG	0.786855	0	0	0.818788	0	0
chr6:41874938-41874957_MED20_-|chr1:28661208-28661227_MED18_+|MED18|MED20	chr6:41874938-41874957_MED20_-|chr1:28661208-28661227_MED18_+	TCTAGGCAGCCACACACCAG|GATGGAAATGGGCTTCCGCA	MED18|MED20	MED18|MED20	MED18	MED20	MED20|MED18	MED20	MED18	TO|TO	Project Achilles/MASHUP	gene|gene	geneB|geneA		TCTAGGCAGCCACACACCAG	GATGGAAATGGGCTTCCGCA	0.870697	0	0	0.714521	0	0
chr6:41874938-41874957_MED20_-|chr1:28661384-28661403_MED18_-|MED18|MED20	chr6:41874938-41874957_MED20_-|chr1:28661384-28661403_MED18_-	TCTAGGCAGCCACACACCAG|AGAGACCATGTCCTGCCCAG	MED18|MED20	MED18|MED20	MED18	MED20	MED20|MED18	MED20	MED18	TO|TO	Project Achilles/MASHUP	gene|gene	geneB|geneA		TCTAGGCAGCCACACACCAG	AGAGACCATGTCCTGCCCAG	0.870697	0	0	0.832966	0	0
chr6:41874938-41874957_MED20_-|54797_3_TGCCCTGGTGCGAAACTGCG|MED18|MED20	chr6:41874938-41874957_MED20_-|54797_3_TGCCCTGGTGCGAAACTGCG	TCTAGGCAGCCACACACCAG|TGCCCTGGTGCGAAACTGCG	MED18|MED20	MED18|MED20	MED18	MED20	MED20|MED18	MED20	MED18	TO|BR	Project Achilles/MASHUP	gene|gene	geneB|geneA		TCTAGGCAGCCACACACCAG	TGCCCTGGTGCGAAACTGCG	0.870697	0	0	0.646937	0	0
chr6:41874938-41874957_MED20_-|54797_3_TGTCACACAAACCACGAAGG|MED18|MED20	chr6:41874938-41874957_MED20_-|54797_3_TGTCACACAAACCACGAAGG	TCTAGGCAGCCACACACCAG|TGTCACACAAACCACGAAGG	MED18|MED20	MED18|MED20	MED18	MED20	MED20|MED18	MED20	MED18	TO|BR	Project Achilles/MASHUP	gene|gene	geneB|geneA		TCTAGGCAGCCACACACCAG	TGTCACACAAACCACGAAGG	0.870697	0	0	0.818788	0	0
sgMED20_3|chr1:28661208-28661227_MED18_+|MED18|MED20	sgMED20_3|chr1:28661208-28661227_MED18_+	GCCAGCAAGATTGAGACCCG|GATGGAAATGGGCTTCCGCA	MED18|MED20	MED18|MED20	MED18	MED20	MED20|MED18	MED20	MED18	LS|TO	Project Achilles/MASHUP	gene|gene	geneB|geneA		GCCAGCAAGATTGAGACCCG	GATGGAAATGGGCTTCCGCA	0.804611	0	0	0.714521	0	0
sgMED20_3|chr1:28661384-28661403_MED18_-|MED18|MED20	sgMED20_3|chr1:28661384-28661403_MED18_-	GCCAGCAAGATTGAGACCCG|AGAGACCATGTCCTGCCCAG	MED18|MED20	MED18|MED20	MED18	MED20	MED20|MED18	MED20	MED18	LS|TO	Project Achilles/MASHUP	gene|gene	geneB|geneA		GCCAGCAAGATTGAGACCCG	AGAGACCATGTCCTGCCCAG	0.804611	0	0	0.832966	0	0
sgMED20_3|54797_3_TGCCCTGGTGCGAAACTGCG|MED18|MED20	sgMED20_3|54797_3_TGCCCTGGTGCGAAACTGCG	GCCAGCAAGATTGAGACCCG|TGCCCTGGTGCGAAACTGCG	MED18|MED20	MED18|MED20	MED18	MED20	MED20|MED18	MED20	MED18	LS|BR	Project Achilles/MASHUP	gene|gene	geneB|geneA		GCCAGCAAGATTGAGACCCG	TGCCCTGGTGCGAAACTGCG	0.804611	0	0	0.646937	0	0
sgMED20_3|54797_3_TGTCACACAAACCACGAAGG|MED18|MED20	sgMED20_3|54797_3_TGTCACACAAACCACGAAGG	GCCAGCAAGATTGAGACCCG|TGTCACACAAACCACGAAGG	MED18|MED20	MED18|MED20	MED18	MED20	MED20|MED18	MED20	MED18	LS|BR	Project Achilles/MASHUP	gene|gene	geneB|geneA		GCCAGCAAGATTGAGACCCG	TGTCACACAAACCACGAAGG	0.804611	0	0	0.818788	0	0
sgMED20_4|chr1:28661208-28661227_MED18_+|MED18|MED20	sgMED20_4|chr1:28661208-28661227_MED18_+	GAAGGTGGGCACGGTCACAA|GATGGAAATGGGCTTCCGCA	MED18|MED20	MED18|MED20	MED18	MED20	MED20|MED18	MED20	MED18	LS|TO	Project Achilles/MASHUP	gene|gene	geneB|geneA		GAAGGTGGGCACGGTCACAA	GATGGAAATGGGCTTCCGCA	0.734955	0	0	0.714521	0	0
sgMED20_4|chr1:28661384-28661403_MED18_-|MED18|MED20	sgMED20_4|chr1:28661384-28661403_MED18_-	GAAGGTGGGCACGGTCACAA|AGAGACCATGTCCTGCCCAG	MED18|MED20	MED18|MED20	MED18	MED20	MED20|MED18	MED20	MED18	LS|TO	Project Achilles/MASHUP	gene|gene	geneB|geneA		GAAGGTGGGCACGGTCACAA	AGAGACCATGTCCTGCCCAG	0.734955	0	0	0.832966	0	0
sgMED20_4|54797_3_TGCCCTGGTGCGAAACTGCG|MED18|MED20	sgMED20_4|54797_3_TGCCCTGGTGCGAAACTGCG	GAAGGTGGGCACGGTCACAA|TGCCCTGGTGCGAAACTGCG	MED18|MED20	MED18|MED20	MED18	MED20	MED20|MED18	MED20	MED18	LS|BR	Project Achilles/MASHUP	gene|gene	geneB|geneA		GAAGGTGGGCACGGTCACAA	TGCCCTGGTGCGAAACTGCG	0.734955	0	0	0.646937	0	0
sgMED20_4|54797_3_TGTCACACAAACCACGAAGG|MED18|MED20	sgMED20_4|54797_3_TGTCACACAAACCACGAAGG	GAAGGTGGGCACGGTCACAA|TGTCACACAAACCACGAAGG	MED18|MED20	MED18|MED20	MED18	MED20	MED20|MED18	MED20	MED18	LS|BR	Project Achilles/MASHUP	gene|gene	geneB|geneA		GAAGGTGGGCACGGTCACAA	TGTCACACAAACCACGAAGG	0.734955	0	0	0.818788	0	0
chr1:28657186-28657205_MED18_-|F1|MED18|MED20	chr1:28657186-28657205_MED18_-|F1	ACAGGCATCATGGTGACTGG|GTATCAACAGAGTGTCAGAT	MED18|MED20	MED18|MED20	MED18	MED20	MED18|F1	MED18	F1	TO|CO	Project Achilles/MASHUP	gene|safe_control	geneA|safe_control	MED18	ACAGGCATCATGGTGACTGG	GTATCAACAGAGTGTCAGAT	0.832966	0	0	0.559646	0	0
F5|chr6:41888736-41888755_MED20_+|MED18|MED20	F5|chr6:41888736-41888755_MED20_+	GTGAAGATGATCGCTTATAC|GTCCTACCAAGTCACTCCCA	MED18|MED20	MED18|MED20	MED18	MED20	F5|MED20	F5	MED20	CO|TO	Project Achilles/MASHUP	safe_control|gene	safe_control|geneB	MED20	GTGAAGATGATCGCTTATAC	GTCCTACCAAGTCACTCCCA	0.772678	0	0	0.749123	0	0
chr1:28661016-28661035_MED18_-|F2|MED18|MED20	chr1:28661016-28661035_MED18_-|F2	TAAGGAGGAATACCATCTCA|GGATGAAACTTCATCTAACT	MED18|MED20	MED18|MED20	MED18	MED20	MED18|F2	MED18	F2	TO|CO	Project Achilles/MASHUP	gene|safe_control	geneA|safe_control	MED18	TAAGGAGGAATACCATCTCA	GGATGAAACTTCATCTAACT	0.681694	0	0	0.720768	0	0
F6|chr6:41884635-41884654_MED20_+|MED18|MED20	F6|chr6:41884635-41884654_MED20_+	GTTCTGCATGAGAAGCACTA|TTGCTGAACACTCTTGCCCT	MED18|MED20	MED18|MED20	MED18	MED20	F6|MED20	F6	MED20	CO|TO	Project Achilles/MASHUP	safe_control|gene	safe_control|geneB	MED20	GTTCTGCATGAGAAGCACTA	TTGCTGAACACTCTTGCCCT	0.772678	0	0	0.772678	0	0
54797_2_ACCATGATGCCTGTCACTGG|F3|MED18|MED20	54797_2_ACCATGATGCCTGTCACTGG|F3	ACCATGATGCCTGTCACTGG|GATCAGGGAATCTTTGAGAA	MED18|MED20	MED18|MED20	MED18	MED20	MED18|F3	MED18	F3	BR|CO	Project Achilles/MASHUP	gene|safe_control	geneA|safe_control	MED18	ACCATGATGCCTGTCACTGG	GATCAGGGAATCTTTGAGAA	0.842343	0	0	0.723898	0	0
F7|sgMED20_1|MED18|MED20	F7|sgMED20_1	GTTTCAACCATTAGGGGGCT|TTACCTCCACAGAGATGCCC	MED18|MED20	MED18|MED20	MED18	MED20	F7|MED20	F7	MED20	CO|LS	Project Achilles/MASHUP	safe_control|gene	safe_control|geneB	MED20	GTTTCAACCATTAGGGGGCT	TTACCTCCACAGAGATGCCC	0.545469	0	0	0.555174	0	0
54797_3_GGAATACCATCTCATGGTCA|F4|MED18|MED20	54797_3_GGAATACCATCTCATGGTCA|F4	GGAATACCATCTCATGGTCA|GATGTTCACTGTTAATTGAT	MED18|MED20	MED18|MED20	MED18	MED20	MED18|F4	MED18	F4	BR|CO	Project Achilles/MASHUP	gene|safe_control	geneA|safe_control	MED18	GGAATACCATCTCATGGTCA	GATGTTCACTGTTAATTGAT	0.734946	0	0	0.604559	0	0
F8|sgMED20_2|MED18|MED20	F8|sgMED20_2	GCTTTCTATGTAGTACACTT|TTGGCTGCCAAGGGTAGAGG	MED18|MED20	MED18|MED20	MED18	MED20	F8|MED20	F8	MED20	CO|LS	Project Achilles/MASHUP	safe_control|gene	safe_control|geneB	MED20	GCTTTCTATGTAGTACACTT	TTGGCTGCCAAGGGTAGAGG	0.639161	0	0	0.720624	0	0
chr6:41877194-41877213_MED20_+|F1|MED18|MED20	chr6:41877194-41877213_MED20_+|F1	AAGAGGGCGAAACAGCTCAA|GTATCAACAGAGTGTCAGAT	MED18|MED20	MED18|MED20	MED18	MED20	MED20|F1	MED20	F1	TO|CO	Project Achilles/MASHUP	gene|safe_control	geneB|safe_control	MED20	AAGAGGGCGAAACAGCTCAA	GTATCAACAGAGTGTCAGAT	0.786855	0	0	0.559646	0	0
F5|chr1:28661208-28661227_MED18_+|MED18|MED20	F5|chr1:28661208-28661227_MED18_+	GTGAAGATGATCGCTTATAC|GATGGAAATGGGCTTCCGCA	MED18|MED20	MED18|MED20	MED18	MED20	F5|MED18	F5	MED18	CO|TO	Project Achilles/MASHUP	safe_control|gene	safe_control|geneA	MED18	GTGAAGATGATCGCTTATAC	GATGGAAATGGGCTTCCGCA	0.772678	0	0	0.714521	0	0
chr6:41874938-41874957_MED20_-|F2|MED18|MED20	chr6:41874938-41874957_MED20_-|F2	TCTAGGCAGCCACACACCAG|GGATGAAACTTCATCTAACT	MED18|MED20	MED18|MED20	MED18	MED20	MED20|F2	MED20	F2	TO|CO	Project Achilles/MASHUP	gene|safe_control	geneB|safe_control	MED20	TCTAGGCAGCCACACACCAG	GGATGAAACTTCATCTAACT	0.870697	0	0	0.720768	0	0
F6|chr1:28661384-28661403_MED18_-|MED18|MED20	F6|chr1:28661384-28661403_MED18_-	GTTCTGCATGAGAAGCACTA|AGAGACCATGTCCTGCCCAG	MED18|MED20	MED18|MED20	MED18	MED20	F6|MED18	F6	MED18	CO|TO	Project Achilles/MASHUP	safe_control|gene	safe_control|geneA	MED18	GTTCTGCATGAGAAGCACTA	AGAGACCATGTCCTGCCCAG	0.772678	0	0	0.832966	0	0
sgMED20_3|F3|MED18|MED20	sgMED20_3|F3	GCCAGCAAGATTGAGACCCG|GATCAGGGAATCTTTGAGAA	MED18|MED20	MED18|MED20	MED18	MED20	MED20|F3	MED20	F3	LS|CO	Project Achilles/MASHUP	gene|safe_control	geneB|safe_control	MED20	GCCAGCAAGATTGAGACCCG	GATCAGGGAATCTTTGAGAA	0.804611	0	0	0.723898	0	0
F7|54797_3_TGCCCTGGTGCGAAACTGCG|MED18|MED20	F7|54797_3_TGCCCTGGTGCGAAACTGCG	GTTTCAACCATTAGGGGGCT|TGCCCTGGTGCGAAACTGCG	MED18|MED20	MED18|MED20	MED18	MED20	F7|MED18	F7	MED18	CO|BR	Project Achilles/MASHUP	safe_control|gene	safe_control|geneA	MED18	GTTTCAACCATTAGGGGGCT	TGCCCTGGTGCGAAACTGCG	0.545469	0	0	0.646937	0	0
sgMED20_4|F4|MED18|MED20	sgMED20_4|F4	GAAGGTGGGCACGGTCACAA|GATGTTCACTGTTAATTGAT	MED18|MED20	MED18|MED20	MED18	MED20	MED20|F4	MED20	F4	LS|CO	Project Achilles/MASHUP	gene|safe_control	geneB|safe_control	MED20	GAAGGTGGGCACGGTCACAA	GATGTTCACTGTTAATTGAT	0.734955	0	0	0.604559	0	0
F8|54797_3_TGTCACACAAACCACGAAGG|MED18|MED20	F8|54797_3_TGTCACACAAACCACGAAGG	GCTTTCTATGTAGTACACTT|TGTCACACAAACCACGAAGG	MED18|MED20	MED18|MED20	MED18	MED20	F8|MED18	F8	MED18	CO|BR	Project Achilles/MASHUP	safe_control|gene	safe_control|geneA	MED18	GCTTTCTATGTAGTACACTT	TGTCACACAAACCACGAAGG	0.639161	0	0	0.818788	0	0
sgTUBB2A_1|chr9:140135820-140135839_TUBB4B_+|TUBB2A|TUBB4B	sgTUBB2A_1|chr9:140135820-140135839_TUBB4B_+	GGATCTGGAGCCTGGCACCA|AAATCGTGCACTTGCAGGCC	TUBB2A|TUBB4B	TUBB2A|TUBB4B	TUBB2A	TUBB4B	TUBB2A|TUBB4B	TUBB2A	TUBB4B	LS|TO	Project Achilles/MASHUP	gene|gene	geneA|geneB		GGATCTGGAGCCTGGCACCA	AAATCGTGCACTTGCAGGCC	0.636781	0.789474	0.387	0.597378	0	0
sgTUBB2A_1|chr9:140136958-140136977_TUBB4B_+|TUBB2A|TUBB4B	sgTUBB2A_1|chr9:140136958-140136977_TUBB4B_+	GGATCTGGAGCCTGGCACCA|TGCTGGGAACAACTGGGCCA	TUBB2A|TUBB4B	TUBB2A|TUBB4B	TUBB2A	TUBB4B	TUBB2A|TUBB4B	TUBB2A	TUBB4B	LS|TO	Project Achilles/MASHUP	gene|gene	geneA|geneB		GGATCTGGAGCCTGGCACCA	TGCTGGGAACAACTGGGCCA	0.636781	0.789474	0.387	0.772678	0	0
sgTUBB2A_1|10383_4_CAAAGTGTCAGACACAGTGG|TUBB2A|TUBB4B	sgTUBB2A_1|10383_4_CAAAGTGTCAGACACAGTGG	GGATCTGGAGCCTGGCACCA|CAAAGTGTCAGACACAGTGG	TUBB2A|TUBB4B	TUBB2A|TUBB4B	TUBB2A	TUBB4B	TUBB2A|TUBB4B	TUBB2A	TUBB4B	LS|BR	Project Achilles/MASHUP	gene|gene	geneA|geneB		GGATCTGGAGCCTGGCACCA	CAAAGTGTCAGACACAGTGG	0.636781	0.789474	0.387	0.818788	0.192308	0.268
sgTUBB2A_1|10383_3_CCAGATCCACGAGCACGGCG|TUBB2A|TUBB4B	sgTUBB2A_1|10383_3_CCAGATCCACGAGCACGGCG	GGATCTGGAGCCTGGCACCA|CCAGATCCACGAGCACGGCG	TUBB2A|TUBB4B	TUBB2A|TUBB4B	TUBB2A	TUBB4B	TUBB2A|TUBB4B	TUBB2A	TUBB4B	LS|BR	Project Achilles/MASHUP	gene|gene	geneA|geneB		GGATCTGGAGCCTGGCACCA	CCAGATCCACGAGCACGGCG	0.636781	0.789474	0.387	0.716756	0.933333	0.385
sgTUBB2A_2|chr9:140135820-140135839_TUBB4B_+|TUBB2A|TUBB4B	sgTUBB2A_2|chr9:140135820-140135839_TUBB4B_+	TGGTCTGAAGATCTGGCCGA|AAATCGTGCACTTGCAGGCC	TUBB2A|TUBB4B	TUBB2A|TUBB4B	TUBB2A	TUBB4B	TUBB2A|TUBB4B	TUBB2A	TUBB4B	LS|TO	Project Achilles/MASHUP	gene|gene	geneA|geneB		TGGTCTGAAGATCTGGCCGA	AAATCGTGCACTTGCAGGCC	0.665127	0	0	0.597378	0	0
sgTUBB2A_2|chr9:140136958-140136977_TUBB4B_+|TUBB2A|TUBB4B	sgTUBB2A_2|chr9:140136958-140136977_TUBB4B_+	TGGTCTGAAGATCTGGCCGA|TGCTGGGAACAACTGGGCCA	TUBB2A|TUBB4B	TUBB2A|TUBB4B	TUBB2A	TUBB4B	TUBB2A|TUBB4B	TUBB2A	TUBB4B	LS|TO	Project Achilles/MASHUP	gene|gene	geneA|geneB		TGGTCTGAAGATCTGGCCGA	TGCTGGGAACAACTGGGCCA	0.665127	0	0	0.772678	0	0
sgTUBB2A_2|10383_4_CAAAGTGTCAGACACAGTGG|TUBB2A|TUBB4B	sgTUBB2A_2|10383_4_CAAAGTGTCAGACACAGTGG	TGGTCTGAAGATCTGGCCGA|CAAAGTGTCAGACACAGTGG	TUBB2A|TUBB4B	TUBB2A|TUBB4B	TUBB2A	TUBB4B	TUBB2A|TUBB4B	TUBB2A	TUBB4B	LS|BR	Project Achilles/MASHUP	gene|gene	geneA|geneB		TGGTCTGAAGATCTGGCCGA	CAAAGTGTCAGACACAGTGG	0.665127	0	0	0.818788	0.192308	0.268
sgTUBB2A_2|10383_3_CCAGATCCACGAGCACGGCG|TUBB2A|TUBB4B	sgTUBB2A_2|10383_3_CCAGATCCACGAGCACGGCG	TGGTCTGAAGATCTGGCCGA|CCAGATCCACGAGCACGGCG	TUBB2A|TUBB4B	TUBB2A|TUBB4B	TUBB2A	TUBB4B	TUBB2A|TUBB4B	TUBB2A	TUBB4B	LS|BR	Project Achilles/MASHUP	gene|gene	geneA|geneB		TGGTCTGAAGATCTGGCCGA	CCAGATCCACGAGCACGGCG	0.665127	0	0	0.716756	0.933333	0.385
7280_4_AACCTACTCCATTGATAACG|chr9:140135820-140135839_TUBB4B_+|TUBB2A|TUBB4B	7280_4_AACCTACTCCATTGATAACG|chr9:140135820-140135839_TUBB4B_+	AACCTACTCCATTGATAACG|AAATCGTGCACTTGCAGGCC	TUBB2A|TUBB4B	TUBB2A|TUBB4B	TUBB2A	TUBB4B	TUBB2A|TUBB4B	TUBB2A	TUBB4B	BR|TO	Project Achilles/MASHUP	gene|gene	geneA|geneB		AACCTACTCCATTGATAACG	AAATCGTGCACTTGCAGGCC	0.666304	0	0	0.597378	0	0
7280_4_AACCTACTCCATTGATAACG|chr9:140136958-140136977_TUBB4B_+|TUBB2A|TUBB4B	7280_4_AACCTACTCCATTGATAACG|chr9:140136958-140136977_TUBB4B_+	AACCTACTCCATTGATAACG|TGCTGGGAACAACTGGGCCA	TUBB2A|TUBB4B	TUBB2A|TUBB4B	TUBB2A	TUBB4B	TUBB2A|TUBB4B	TUBB2A	TUBB4B	BR|TO	Project Achilles/MASHUP	gene|gene	geneA|geneB		AACCTACTCCATTGATAACG	TGCTGGGAACAACTGGGCCA	0.666304	0	0	0.772678	0	0
7280_4_AACCTACTCCATTGATAACG|10383_4_CAAAGTGTCAGACACAGTGG|TUBB2A|TUBB4B	7280_4_AACCTACTCCATTGATAACG|10383_4_CAAAGTGTCAGACACAGTGG	AACCTACTCCATTGATAACG|CAAAGTGTCAGACACAGTGG	TUBB2A|TUBB4B	TUBB2A|TUBB4B	TUBB2A	TUBB4B	TUBB2A|TUBB4B	TUBB2A	TUBB4B	BR|BR	Project Achilles/MASHUP	gene|gene	geneA|geneB		AACCTACTCCATTGATAACG	CAAAGTGTCAGACACAGTGG	0.666304	0	0	0.818788	0.192308	0.268
7280_4_AACCTACTCCATTGATAACG|10383_3_CCAGATCCACGAGCACGGCG|TUBB2A|TUBB4B	7280_4_AACCTACTCCATTGATAACG|10383_3_CCAGATCCACGAGCACGGCG	AACCTACTCCATTGATAACG|CCAGATCCACGAGCACGGCG	TUBB2A|TUBB4B	TUBB2A|TUBB4B	TUBB2A	TUBB4B	TUBB2A|TUBB4B	TUBB2A	TUBB4B	BR|BR	Project Achilles/MASHUP	gene|gene	geneA|geneB		AACCTACTCCATTGATAACG	CCAGATCCACGAGCACGGCG	0.666304	0	0	0.716756	0.933333	0.385
7280_3_AGATCCACCAGGATGGCCCG|chr9:140135820-140135839_TUBB4B_+|TUBB2A|TUBB4B	7280_3_AGATCCACCAGGATGGCCCG|chr9:140135820-140135839_TUBB4B_+	AGATCCACCAGGATGGCCCG|AAATCGTGCACTTGCAGGCC	TUBB2A|TUBB4B	TUBB2A|TUBB4B	TUBB2A	TUBB4B	TUBB2A|TUBB4B	TUBB2A	TUBB4B	BR|TO	Project Achilles/MASHUP	gene|gene	geneA|geneB		AGATCCACCAGGATGGCCCG	AAATCGTGCACTTGCAGGCC	0.763147	0.9375	0.611	0.597378	0	0
7280_3_AGATCCACCAGGATGGCCCG|chr9:140136958-140136977_TUBB4B_+|TUBB2A|TUBB4B	7280_3_AGATCCACCAGGATGGCCCG|chr9:140136958-140136977_TUBB4B_+	AGATCCACCAGGATGGCCCG|TGCTGGGAACAACTGGGCCA	TUBB2A|TUBB4B	TUBB2A|TUBB4B	TUBB2A	TUBB4B	TUBB2A|TUBB4B	TUBB2A	TUBB4B	BR|TO	Project Achilles/MASHUP	gene|gene	geneA|geneB		AGATCCACCAGGATGGCCCG	TGCTGGGAACAACTGGGCCA	0.763147	0.9375	0.611	0.772678	0	0
7280_3_AGATCCACCAGGATGGCCCG|10383_4_CAAAGTGTCAGACACAGTGG|TUBB2A|TUBB4B	7280_3_AGATCCACCAGGATGGCCCG|10383_4_CAAAGTGTCAGACACAGTGG	AGATCCACCAGGATGGCCCG|CAAAGTGTCAGACACAGTGG	TUBB2A|TUBB4B	TUBB2A|TUBB4B	TUBB2A	TUBB4B	TUBB2A|TUBB4B	TUBB2A	TUBB4B	BR|BR	Project Achilles/MASHUP	gene|gene	geneA|geneB		AGATCCACCAGGATGGCCCG	CAAAGTGTCAGACACAGTGG	0.763147	0.9375	0.611	0.818788	0.192308	0.268
7280_3_AGATCCACCAGGATGGCCCG|10383_3_CCAGATCCACGAGCACGGCG|TUBB2A|TUBB4B	7280_3_AGATCCACCAGGATGGCCCG|10383_3_CCAGATCCACGAGCACGGCG	AGATCCACCAGGATGGCCCG|CCAGATCCACGAGCACGGCG	TUBB2A|TUBB4B	TUBB2A|TUBB4B	TUBB2A	TUBB4B	TUBB2A|TUBB4B	TUBB2A	TUBB4B	BR|BR	Project Achilles/MASHUP	gene|gene	geneA|geneB		AGATCCACCAGGATGGCCCG	CCAGATCCACGAGCACGGCG	0.763147	0.9375	0.611	0.716756	0.933333	0.385
chr9:140137156-140137175_TUBB4B_+|sgTUBB2A_3|TUBB2A|TUBB4B	chr9:140137156-140137175_TUBB4B_+|sgTUBB2A_3	GATCATGAACACGTTTAGTG|GATGTGCACGATCTCGCGCA	TUBB2A|TUBB4B	TUBB2A|TUBB4B	TUBB2A	TUBB4B	TUBB4B|TUBB2A	TUBB4B	TUBB2A	TO|LS	Project Achilles/MASHUP	gene|gene	geneB|geneA		GATCATGAACACGTTTAGTG	GATGTGCACGATCTCGCGCA	0.770008	0.866667	0.605	0.738075	1	0.172
chr9:140137156-140137175_TUBB4B_+|sgTUBB2A_4|TUBB2A|TUBB4B	chr9:140137156-140137175_TUBB4B_+|sgTUBB2A_4	GATCATGAACACGTTTAGTG|TCCAGACCTGACAGAGTCCA	TUBB2A|TUBB4B	TUBB2A|TUBB4B	TUBB2A	TUBB4B	TUBB4B|TUBB2A	TUBB4B	TUBB2A	TO|LS	Project Achilles/MASHUP	gene|gene	geneB|geneA		GATCATGAACACGTTTAGTG	TCCAGACCTGACAGAGTCCA	0.770008	0.866667	0.605	0.610816	0	0
chr9:140137604-140137623_TUBB4B_+|sgTUBB2A_3|TUBB2A|TUBB4B	chr9:140137604-140137623_TUBB4B_+|sgTUBB2A_3	ACGGTTGCCGCCGTGTTCAG|GATGTGCACGATCTCGCGCA	TUBB2A|TUBB4B	TUBB2A|TUBB4B	TUBB2A	TUBB4B	TUBB4B|TUBB2A	TUBB4B	TUBB2A	TO|LS	Project Achilles/MASHUP	gene|gene	geneB|geneA		ACGGTTGCCGCCGTGTTCAG	GATGTGCACGATCTCGCGCA	0.861321	0	0	0.738075	1	0.172
chr9:140137604-140137623_TUBB4B_+|sgTUBB2A_4|TUBB2A|TUBB4B	chr9:140137604-140137623_TUBB4B_+|sgTUBB2A_4	ACGGTTGCCGCCGTGTTCAG|TCCAGACCTGACAGAGTCCA	TUBB2A|TUBB4B	TUBB2A|TUBB4B	TUBB2A	TUBB4B	TUBB4B|TUBB2A	TUBB4B	TUBB2A	TO|LS	Project Achilles/MASHUP	gene|gene	geneB|geneA		ACGGTTGCCGCCGTGTTCAG	TCCAGACCTGACAGAGTCCA	0.861321	0	0	0.610816	0	0
10383_2_CCCCGTGGTAGGTGCCCGTG|sgTUBB2A_3|TUBB2A|TUBB4B	10383_2_CCCCGTGGTAGGTGCCCGTG|sgTUBB2A_3	CCCCGTGGTAGGTGCCCGTG|GATGTGCACGATCTCGCGCA	TUBB2A|TUBB4B	TUBB2A|TUBB4B	TUBB2A	TUBB4B	TUBB4B|TUBB2A	TUBB4B	TUBB2A	BR|LS	Project Achilles/MASHUP	gene|gene	geneB|geneA		CCCCGTGGTAGGTGCCCGTG	GATGTGCACGATCTCGCGCA	0.727486	0.466667	0.385	0.738075	1	0.172
10383_2_CCCCGTGGTAGGTGCCCGTG|sgTUBB2A_4|TUBB2A|TUBB4B	10383_2_CCCCGTGGTAGGTGCCCGTG|sgTUBB2A_4	CCCCGTGGTAGGTGCCCGTG|TCCAGACCTGACAGAGTCCA	TUBB2A|TUBB4B	TUBB2A|TUBB4B	TUBB2A	TUBB4B	TUBB4B|TUBB2A	TUBB4B	TUBB2A	BR|LS	Project Achilles/MASHUP	gene|gene	geneB|geneA		CCCCGTGGTAGGTGCCCGTG	TCCAGACCTGACAGAGTCCA	0.727486	0.466667	0.385	0.610816	0	0
10383_4_GCTGGATGTTGTGAGAAAGG|sgTUBB2A_3|TUBB2A|TUBB4B	10383_4_GCTGGATGTTGTGAGAAAGG|sgTUBB2A_3	GCTGGATGTTGTGAGAAAGG|GATGTGCACGATCTCGCGCA	TUBB2A|TUBB4B	TUBB2A|TUBB4B	TUBB2A	TUBB4B	TUBB4B|TUBB2A	TUBB4B	TUBB2A	BR|LS	Project Achilles/MASHUP	gene|gene	geneB|geneA		GCTGGATGTTGTGAGAAAGG	GATGTGCACGATCTCGCGCA	0.818788	0	0	0.738075	1	0.172
10383_4_GCTGGATGTTGTGAGAAAGG|sgTUBB2A_4|TUBB2A|TUBB4B	10383_4_GCTGGATGTTGTGAGAAAGG|sgTUBB2A_4	GCTGGATGTTGTGAGAAAGG|TCCAGACCTGACAGAGTCCA	TUBB2A|TUBB4B	TUBB2A|TUBB4B	TUBB2A	TUBB4B	TUBB4B|TUBB2A	TUBB4B	TUBB2A	BR|LS	Project Achilles/MASHUP	gene|gene	geneB|geneA		GCTGGATGTTGTGAGAAAGG	TCCAGACCTGACAGAGTCCA	0.818788	0	0	0.610816	0	0
sgTUBB2A_1|F1|TUBB2A|TUBB4B	sgTUBB2A_1|F1	GGATCTGGAGCCTGGCACCA|GTATCAACAGAGTGTCAGAT	TUBB2A|TUBB4B	TUBB2A|TUBB4B	TUBB2A	TUBB4B	TUBB2A|F1	TUBB2A	F1	LS|CO	Project Achilles/MASHUP	gene|safe_control	geneA|safe_control	TUBB2A	GGATCTGGAGCCTGGCACCA	GTATCAACAGAGTGTCAGAT	0.636781	0.789474	0.387	0.559646	0	0
F5|chr9:140135820-140135839_TUBB4B_+|TUBB2A|TUBB4B	F5|chr9:140135820-140135839_TUBB4B_+	GTGAAGATGATCGCTTATAC|AAATCGTGCACTTGCAGGCC	TUBB2A|TUBB4B	TUBB2A|TUBB4B	TUBB2A	TUBB4B	F5|TUBB4B	F5	TUBB4B	CO|TO	Project Achilles/MASHUP	safe_control|gene	safe_control|geneB	TUBB4B	GTGAAGATGATCGCTTATAC	AAATCGTGCACTTGCAGGCC	0.772678	0	0	0.597378	0	0
sgTUBB2A_2|F2|TUBB2A|TUBB4B	sgTUBB2A_2|F2	TGGTCTGAAGATCTGGCCGA|GGATGAAACTTCATCTAACT	TUBB2A|TUBB4B	TUBB2A|TUBB4B	TUBB2A	TUBB4B	TUBB2A|F2	TUBB2A	F2	LS|CO	Project Achilles/MASHUP	gene|safe_control	geneA|safe_control	TUBB2A	TGGTCTGAAGATCTGGCCGA	GGATGAAACTTCATCTAACT	0.665127	0	0	0.720768	0	0
F6|chr9:140136958-140136977_TUBB4B_+|TUBB2A|TUBB4B	F6|chr9:140136958-140136977_TUBB4B_+	GTTCTGCATGAGAAGCACTA|TGCTGGGAACAACTGGGCCA	TUBB2A|TUBB4B	TUBB2A|TUBB4B	TUBB2A	TUBB4B	F6|TUBB4B	F6	TUBB4B	CO|TO	Project Achilles/MASHUP	safe_control|gene	safe_control|geneB	TUBB4B	GTTCTGCATGAGAAGCACTA	TGCTGGGAACAACTGGGCCA	0.772678	0	0	0.772678	0	0
7280_4_AACCTACTCCATTGATAACG|F3|TUBB2A|TUBB4B	7280_4_AACCTACTCCATTGATAACG|F3	AACCTACTCCATTGATAACG|GATCAGGGAATCTTTGAGAA	TUBB2A|TUBB4B	TUBB2A|TUBB4B	TUBB2A	TUBB4B	TUBB2A|F3	TUBB2A	F3	BR|CO	Project Achilles/MASHUP	gene|safe_control	geneA|safe_control	TUBB2A	AACCTACTCCATTGATAACG	GATCAGGGAATCTTTGAGAA	0.666304	0	0	0.723898	0	0
F7|10383_4_CAAAGTGTCAGACACAGTGG|TUBB2A|TUBB4B	F7|10383_4_CAAAGTGTCAGACACAGTGG	GTTTCAACCATTAGGGGGCT|CAAAGTGTCAGACACAGTGG	TUBB2A|TUBB4B	TUBB2A|TUBB4B	TUBB2A	TUBB4B	F7|TUBB4B	F7	TUBB4B	CO|BR	Project Achilles/MASHUP	safe_control|gene	safe_control|geneB	TUBB4B	GTTTCAACCATTAGGGGGCT	CAAAGTGTCAGACACAGTGG	0.545469	0	0	0.818788	0.192308	0.268
7280_3_AGATCCACCAGGATGGCCCG|F4|TUBB2A|TUBB4B	7280_3_AGATCCACCAGGATGGCCCG|F4	AGATCCACCAGGATGGCCCG|GATGTTCACTGTTAATTGAT	TUBB2A|TUBB4B	TUBB2A|TUBB4B	TUBB2A	TUBB4B	TUBB2A|F4	TUBB2A	F4	BR|CO	Project Achilles/MASHUP	gene|safe_control	geneA|safe_control	TUBB2A	AGATCCACCAGGATGGCCCG	GATGTTCACTGTTAATTGAT	0.763147	0.9375	0.611	0.604559	0	0
F8|10383_3_CCAGATCCACGAGCACGGCG|TUBB2A|TUBB4B	F8|10383_3_CCAGATCCACGAGCACGGCG	GCTTTCTATGTAGTACACTT|CCAGATCCACGAGCACGGCG	TUBB2A|TUBB4B	TUBB2A|TUBB4B	TUBB2A	TUBB4B	F8|TUBB4B	F8	TUBB4B	CO|BR	Project Achilles/MASHUP	safe_control|gene	safe_control|geneB	TUBB4B	GCTTTCTATGTAGTACACTT	CCAGATCCACGAGCACGGCG	0.639161	0	0	0.716756	0.933333	0.385
chr9:140137156-140137175_TUBB4B_+|F1|TUBB2A|TUBB4B	chr9:140137156-140137175_TUBB4B_+|F1	GATCATGAACACGTTTAGTG|GTATCAACAGAGTGTCAGAT	TUBB2A|TUBB4B	TUBB2A|TUBB4B	TUBB2A	TUBB4B	TUBB4B|F1	TUBB4B	F1	TO|CO	Project Achilles/MASHUP	gene|safe_control	geneB|safe_control	TUBB4B	GATCATGAACACGTTTAGTG	GTATCAACAGAGTGTCAGAT	0.770008	0.866667	0.605	0.559646	0	0
F5|sgTUBB2A_3|TUBB2A|TUBB4B	F5|sgTUBB2A_3	GTGAAGATGATCGCTTATAC|GATGTGCACGATCTCGCGCA	TUBB2A|TUBB4B	TUBB2A|TUBB4B	TUBB2A	TUBB4B	F5|TUBB2A	F5	TUBB2A	CO|LS	Project Achilles/MASHUP	safe_control|gene	safe_control|geneA	TUBB2A	GTGAAGATGATCGCTTATAC	GATGTGCACGATCTCGCGCA	0.772678	0	0	0.738075	1	0.172
chr9:140137604-140137623_TUBB4B_+|F2|TUBB2A|TUBB4B	chr9:140137604-140137623_TUBB4B_+|F2	ACGGTTGCCGCCGTGTTCAG|GGATGAAACTTCATCTAACT	TUBB2A|TUBB4B	TUBB2A|TUBB4B	TUBB2A	TUBB4B	TUBB4B|F2	TUBB4B	F2	TO|CO	Project Achilles/MASHUP	gene|safe_control	geneB|safe_control	TUBB4B	ACGGTTGCCGCCGTGTTCAG	GGATGAAACTTCATCTAACT	0.861321	0	0	0.720768	0	0
F6|sgTUBB2A_4|TUBB2A|TUBB4B	F6|sgTUBB2A_4	GTTCTGCATGAGAAGCACTA|TCCAGACCTGACAGAGTCCA	TUBB2A|TUBB4B	TUBB2A|TUBB4B	TUBB2A	TUBB4B	F6|TUBB2A	F6	TUBB2A	CO|LS	Project Achilles/MASHUP	safe_control|gene	safe_control|geneA	TUBB2A	GTTCTGCATGAGAAGCACTA	TCCAGACCTGACAGAGTCCA	0.772678	0	0	0.610816	0	0
10383_2_CCCCGTGGTAGGTGCCCGTG|F3|TUBB2A|TUBB4B	10383_2_CCCCGTGGTAGGTGCCCGTG|F3	CCCCGTGGTAGGTGCCCGTG|GATCAGGGAATCTTTGAGAA	TUBB2A|TUBB4B	TUBB2A|TUBB4B	TUBB2A	TUBB4B	TUBB4B|F3	TUBB4B	F3	BR|CO	Project Achilles/MASHUP	gene|safe_control	geneB|safe_control	TUBB4B	CCCCGTGGTAGGTGCCCGTG	GATCAGGGAATCTTTGAGAA	0.727486	0.466667	0.385	0.723898	0	0
10383_4_GCTGGATGTTGTGAGAAAGG|F4|TUBB2A|TUBB4B	10383_4_GCTGGATGTTGTGAGAAAGG|F4	GCTGGATGTTGTGAGAAAGG|GATGTTCACTGTTAATTGAT	TUBB2A|TUBB4B	TUBB2A|TUBB4B	TUBB2A	TUBB4B	TUBB4B|F4	TUBB4B	F4	BR|CO	Project Achilles/MASHUP	gene|safe_control	geneB|safe_control	TUBB4B	GCTGGATGTTGTGAGAAAGG	GATGTTCACTGTTAATTGAT	0.818788	0	0	0.604559	0	0
sgTUBB2B_1|chr9:140135820-140135839_TUBB4B_+|TUBB2B|TUBB4B	sgTUBB2B_1|chr9:140135820-140135839_TUBB4B_+	GGATCTGGAGCCAGGCACGA|AAATCGTGCACTTGCAGGCC	TUBB2B|TUBB4B	TUBB2B|TUBB4B	TUBB2B	TUBB4B	TUBB2B|TUBB4B	TUBB2B	TUBB4B	LS|TO	Project Achilles/MASHUP	gene|gene	geneA|geneB		GGATCTGGAGCCAGGCACGA	AAATCGTGCACTTGCAGGCC	0.636781	0.666667	0.315	0.597378	0	0
sgTUBB2B_1|chr9:140136958-140136977_TUBB4B_+|TUBB2B|TUBB4B	sgTUBB2B_1|chr9:140136958-140136977_TUBB4B_+	GGATCTGGAGCCAGGCACGA|TGCTGGGAACAACTGGGCCA	TUBB2B|TUBB4B	TUBB2B|TUBB4B	TUBB2B	TUBB4B	TUBB2B|TUBB4B	TUBB2B	TUBB4B	LS|TO	Project Achilles/MASHUP	gene|gene	geneA|geneB		GGATCTGGAGCCAGGCACGA	TGCTGGGAACAACTGGGCCA	0.636781	0.666667	0.315	0.772678	0	0
sgTUBB2B_1|10383_4_CAAAGTGTCAGACACAGTGG|TUBB2B|TUBB4B	sgTUBB2B_1|10383_4_CAAAGTGTCAGACACAGTGG	GGATCTGGAGCCAGGCACGA|CAAAGTGTCAGACACAGTGG	TUBB2B|TUBB4B	TUBB2B|TUBB4B	TUBB2B	TUBB4B	TUBB2B|TUBB4B	TUBB2B	TUBB4B	LS|BR	Project Achilles/MASHUP	gene|gene	geneA|geneB		GGATCTGGAGCCAGGCACGA	CAAAGTGTCAGACACAGTGG	0.636781	0.666667	0.315	0.818788	0.192308	0.268
sgTUBB2B_1|10383_3_CCAGATCCACGAGCACGGCG|TUBB2B|TUBB4B	sgTUBB2B_1|10383_3_CCAGATCCACGAGCACGGCG	GGATCTGGAGCCAGGCACGA|CCAGATCCACGAGCACGGCG	TUBB2B|TUBB4B	TUBB2B|TUBB4B	TUBB2B	TUBB4B	TUBB2B|TUBB4B	TUBB2B	TUBB4B	LS|BR	Project Achilles/MASHUP	gene|gene	geneA|geneB		GGATCTGGAGCCAGGCACGA	CCAGATCCACGAGCACGGCG	0.636781	0.666667	0.315	0.716756	0.933333	0.385
sgTUBB2B_2|chr9:140135820-140135839_TUBB4B_+|TUBB2B|TUBB4B	sgTUBB2B_2|chr9:140135820-140135839_TUBB4B_+	GATGTGCACGATCTCACGCA|AAATCGTGCACTTGCAGGCC	TUBB2B|TUBB4B	TUBB2B|TUBB4B	TUBB2B	TUBB4B	TUBB2B|TUBB4B	TUBB2B	TUBB4B	LS|TO	Project Achilles/MASHUP	gene|gene	geneA|geneB		GATGTGCACGATCTCACGCA	AAATCGTGCACTTGCAGGCC	0.738075	0.192308	0.172	0.597378	0	0
sgTUBB2B_2|chr9:140136958-140136977_TUBB4B_+|TUBB2B|TUBB4B	sgTUBB2B_2|chr9:140136958-140136977_TUBB4B_+	GATGTGCACGATCTCACGCA|TGCTGGGAACAACTGGGCCA	TUBB2B|TUBB4B	TUBB2B|TUBB4B	TUBB2B	TUBB4B	TUBB2B|TUBB4B	TUBB2B	TUBB4B	LS|TO	Project Achilles/MASHUP	gene|gene	geneA|geneB		GATGTGCACGATCTCACGCA	TGCTGGGAACAACTGGGCCA	0.738075	0.192308	0.172	0.772678	0	0
sgTUBB2B_2|10383_4_CAAAGTGTCAGACACAGTGG|TUBB2B|TUBB4B	sgTUBB2B_2|10383_4_CAAAGTGTCAGACACAGTGG	GATGTGCACGATCTCACGCA|CAAAGTGTCAGACACAGTGG	TUBB2B|TUBB4B	TUBB2B|TUBB4B	TUBB2B	TUBB4B	TUBB2B|TUBB4B	TUBB2B	TUBB4B	LS|BR	Project Achilles/MASHUP	gene|gene	geneA|geneB		GATGTGCACGATCTCACGCA	CAAAGTGTCAGACACAGTGG	0.738075	0.192308	0.172	0.818788	0.192308	0.268
sgTUBB2B_2|10383_3_CCAGATCCACGAGCACGGCG|TUBB2B|TUBB4B	sgTUBB2B_2|10383_3_CCAGATCCACGAGCACGGCG	GATGTGCACGATCTCACGCA|CCAGATCCACGAGCACGGCG	TUBB2B|TUBB4B	TUBB2B|TUBB4B	TUBB2B	TUBB4B	TUBB2B|TUBB4B	TUBB2B	TUBB4B	LS|BR	Project Achilles/MASHUP	gene|gene	geneA|geneB		GATGTGCACGATCTCACGCA	CCAGATCCACGAGCACGGCG	0.738075	0.192308	0.172	0.716756	0.933333	0.385
chr9:140137156-140137175_TUBB4B_+|sgTUBB2B_3|TUBB2B|TUBB4B	chr9:140137156-140137175_TUBB4B_+|sgTUBB2B_3	GATCATGAACACGTTTAGTG|TGTTCCTCGGGCCATCCTCG	TUBB2B|TUBB4B	TUBB2B|TUBB4B	TUBB2B	TUBB4B	TUBB4B|TUBB2B	TUBB4B	TUBB2B	TO|LS	Project Achilles/MASHUP	gene|gene	geneB|geneA		GATCATGAACACGTTTAGTG	TGTTCCTCGGGCCATCCTCG	0.770008	0.866667	0.605	0.791501	0	0
chr9:140137156-140137175_TUBB4B_+|sgTUBB2B_4|TUBB2B|TUBB4B	chr9:140137156-140137175_TUBB4B_+|sgTUBB2B_4	GATCATGAACACGTTTAGTG|GTCTCCATGGTAACTGCCAG	TUBB2B|TUBB4B	TUBB2B|TUBB4B	TUBB2B	TUBB4B	TUBB4B|TUBB2B	TUBB4B	TUBB2B	TO|LS	Project Achilles/MASHUP	gene|gene	geneB|geneA		GATCATGAACACGTTTAGTG	GTCTCCATGGTAACTGCCAG	0.770008	0.866667	0.605	0.748969	0.538462	0.315
chr9:140137156-140137175_TUBB4B_+|347733_2_GAGCATGGGATTGACCCCAC|TUBB2B|TUBB4B	chr9:140137156-140137175_TUBB4B_+|347733_2_GAGCATGGGATTGACCCCAC	GATCATGAACACGTTTAGTG|GAGCATGGGATTGACCCCAC	TUBB2B|TUBB4B	TUBB2B|TUBB4B	TUBB2B	TUBB4B	TUBB4B|TUBB2B	TUBB4B	TUBB2B	TO|BR	Project Achilles/MASHUP	gene|gene	geneB|geneA		GATCATGAACACGTTTAGTG	GAGCATGGGATTGACCCCAC	0.770008	0.866667	0.605	0.749123	0.947368	0.492
chr9:140137156-140137175_TUBB4B_+|347733_3_TGCCTGGCTCCAGATCCACG|TUBB2B|TUBB4B	chr9:140137156-140137175_TUBB4B_+|347733_3_TGCCTGGCTCCAGATCCACG	GATCATGAACACGTTTAGTG|TGCCTGGCTCCAGATCCACG	TUBB2B|TUBB4B	TUBB2B|TUBB4B	TUBB2B	TUBB4B	TUBB4B|TUBB2B	TUBB4B	TUBB2B	TO|BR	Project Achilles/MASHUP	gene|gene	geneB|geneA		GATCATGAACACGTTTAGTG	TGCCTGGCTCCAGATCCACG	0.770008	0.866667	0.605	0.870697	0	0
chr9:140137604-140137623_TUBB4B_+|sgTUBB2B_3|TUBB2B|TUBB4B	chr9:140137604-140137623_TUBB4B_+|sgTUBB2B_3	ACGGTTGCCGCCGTGTTCAG|TGTTCCTCGGGCCATCCTCG	TUBB2B|TUBB4B	TUBB2B|TUBB4B	TUBB2B	TUBB4B	TUBB4B|TUBB2B	TUBB4B	TUBB2B	TO|LS	Project Achilles/MASHUP	gene|gene	geneB|geneA		ACGGTTGCCGCCGTGTTCAG	TGTTCCTCGGGCCATCCTCG	0.861321	0	0	0.791501	0	0
chr9:140137604-140137623_TUBB4B_+|sgTUBB2B_4|TUBB2B|TUBB4B	chr9:140137604-140137623_TUBB4B_+|sgTUBB2B_4	ACGGTTGCCGCCGTGTTCAG|GTCTCCATGGTAACTGCCAG	TUBB2B|TUBB4B	TUBB2B|TUBB4B	TUBB2B	TUBB4B	TUBB4B|TUBB2B	TUBB4B	TUBB2B	TO|LS	Project Achilles/MASHUP	gene|gene	geneB|geneA		ACGGTTGCCGCCGTGTTCAG	GTCTCCATGGTAACTGCCAG	0.861321	0	0	0.748969	0.538462	0.315
chr9:140137604-140137623_TUBB4B_+|347733_2_GAGCATGGGATTGACCCCAC|TUBB2B|TUBB4B	chr9:140137604-140137623_TUBB4B_+|347733_2_GAGCATGGGATTGACCCCAC	ACGGTTGCCGCCGTGTTCAG|GAGCATGGGATTGACCCCAC	TUBB2B|TUBB4B	TUBB2B|TUBB4B	TUBB2B	TUBB4B	TUBB4B|TUBB2B	TUBB4B	TUBB2B	TO|BR	Project Achilles/MASHUP	gene|gene	geneB|geneA		ACGGTTGCCGCCGTGTTCAG	GAGCATGGGATTGACCCCAC	0.861321	0	0	0.749123	0.947368	0.492
chr9:140137604-140137623_TUBB4B_+|347733_3_TGCCTGGCTCCAGATCCACG|TUBB2B|TUBB4B	chr9:140137604-140137623_TUBB4B_+|347733_3_TGCCTGGCTCCAGATCCACG	ACGGTTGCCGCCGTGTTCAG|TGCCTGGCTCCAGATCCACG	TUBB2B|TUBB4B	TUBB2B|TUBB4B	TUBB2B	TUBB4B	TUBB4B|TUBB2B	TUBB4B	TUBB2B	TO|BR	Project Achilles/MASHUP	gene|gene	geneB|geneA		ACGGTTGCCGCCGTGTTCAG	TGCCTGGCTCCAGATCCACG	0.861321	0	0	0.870697	0	0
10383_2_CCCCGTGGTAGGTGCCCGTG|sgTUBB2B_3|TUBB2B|TUBB4B	10383_2_CCCCGTGGTAGGTGCCCGTG|sgTUBB2B_3	CCCCGTGGTAGGTGCCCGTG|TGTTCCTCGGGCCATCCTCG	TUBB2B|TUBB4B	TUBB2B|TUBB4B	TUBB2B	TUBB4B	TUBB4B|TUBB2B	TUBB4B	TUBB2B	BR|LS	Project Achilles/MASHUP	gene|gene	geneB|geneA		CCCCGTGGTAGGTGCCCGTG	TGTTCCTCGGGCCATCCTCG	0.727486	0.466667	0.385	0.791501	0	0
10383_2_CCCCGTGGTAGGTGCCCGTG|sgTUBB2B_4|TUBB2B|TUBB4B	10383_2_CCCCGTGGTAGGTGCCCGTG|sgTUBB2B_4	CCCCGTGGTAGGTGCCCGTG|GTCTCCATGGTAACTGCCAG	TUBB2B|TUBB4B	TUBB2B|TUBB4B	TUBB2B	TUBB4B	TUBB4B|TUBB2B	TUBB4B	TUBB2B	BR|LS	Project Achilles/MASHUP	gene|gene	geneB|geneA		CCCCGTGGTAGGTGCCCGTG	GTCTCCATGGTAACTGCCAG	0.727486	0.466667	0.385	0.748969	0.538462	0.315
10383_2_CCCCGTGGTAGGTGCCCGTG|347733_2_GAGCATGGGATTGACCCCAC|TUBB2B|TUBB4B	10383_2_CCCCGTGGTAGGTGCCCGTG|347733_2_GAGCATGGGATTGACCCCAC	CCCCGTGGTAGGTGCCCGTG|GAGCATGGGATTGACCCCAC	TUBB2B|TUBB4B	TUBB2B|TUBB4B	TUBB2B	TUBB4B	TUBB4B|TUBB2B	TUBB4B	TUBB2B	BR|BR	Project Achilles/MASHUP	gene|gene	geneB|geneA		CCCCGTGGTAGGTGCCCGTG	GAGCATGGGATTGACCCCAC	0.727486	0.466667	0.385	0.749123	0.947368	0.492
10383_2_CCCCGTGGTAGGTGCCCGTG|347733_3_TGCCTGGCTCCAGATCCACG|TUBB2B|TUBB4B	10383_2_CCCCGTGGTAGGTGCCCGTG|347733_3_TGCCTGGCTCCAGATCCACG	CCCCGTGGTAGGTGCCCGTG|TGCCTGGCTCCAGATCCACG	TUBB2B|TUBB4B	TUBB2B|TUBB4B	TUBB2B	TUBB4B	TUBB4B|TUBB2B	TUBB4B	TUBB2B	BR|BR	Project Achilles/MASHUP	gene|gene	geneB|geneA		CCCCGTGGTAGGTGCCCGTG	TGCCTGGCTCCAGATCCACG	0.727486	0.466667	0.385	0.870697	0	0
10383_4_GCTGGATGTTGTGAGAAAGG|sgTUBB2B_3|TUBB2B|TUBB4B	10383_4_GCTGGATGTTGTGAGAAAGG|sgTUBB2B_3	GCTGGATGTTGTGAGAAAGG|TGTTCCTCGGGCCATCCTCG	TUBB2B|TUBB4B	TUBB2B|TUBB4B	TUBB2B	TUBB4B	TUBB4B|TUBB2B	TUBB4B	TUBB2B	BR|LS	Project Achilles/MASHUP	gene|gene	geneB|geneA		GCTGGATGTTGTGAGAAAGG	TGTTCCTCGGGCCATCCTCG	0.818788	0	0	0.791501	0	0
10383_4_GCTGGATGTTGTGAGAAAGG|sgTUBB2B_4|TUBB2B|TUBB4B	10383_4_GCTGGATGTTGTGAGAAAGG|sgTUBB2B_4	GCTGGATGTTGTGAGAAAGG|GTCTCCATGGTAACTGCCAG	TUBB2B|TUBB4B	TUBB2B|TUBB4B	TUBB2B	TUBB4B	TUBB4B|TUBB2B	TUBB4B	TUBB2B	BR|LS	Project Achilles/MASHUP	gene|gene	geneB|geneA		GCTGGATGTTGTGAGAAAGG	GTCTCCATGGTAACTGCCAG	0.818788	0	0	0.748969	0.538462	0.315
10383_4_GCTGGATGTTGTGAGAAAGG|347733_2_GAGCATGGGATTGACCCCAC|TUBB2B|TUBB4B	10383_4_GCTGGATGTTGTGAGAAAGG|347733_2_GAGCATGGGATTGACCCCAC	GCTGGATGTTGTGAGAAAGG|GAGCATGGGATTGACCCCAC	TUBB2B|TUBB4B	TUBB2B|TUBB4B	TUBB2B	TUBB4B	TUBB4B|TUBB2B	TUBB4B	TUBB2B	BR|BR	Project Achilles/MASHUP	gene|gene	geneB|geneA		GCTGGATGTTGTGAGAAAGG	GAGCATGGGATTGACCCCAC	0.818788	0	0	0.749123	0.947368	0.492
10383_4_GCTGGATGTTGTGAGAAAGG|347733_3_TGCCTGGCTCCAGATCCACG|TUBB2B|TUBB4B	10383_4_GCTGGATGTTGTGAGAAAGG|347733_3_TGCCTGGCTCCAGATCCACG	GCTGGATGTTGTGAGAAAGG|TGCCTGGCTCCAGATCCACG	TUBB2B|TUBB4B	TUBB2B|TUBB4B	TUBB2B	TUBB4B	TUBB4B|TUBB2B	TUBB4B	TUBB2B	BR|BR	Project Achilles/MASHUP	gene|gene	geneB|geneA		GCTGGATGTTGTGAGAAAGG	TGCCTGGCTCCAGATCCACG	0.818788	0	0	0.870697	0	0
sgTUBB2B_1|F1|TUBB2B|TUBB4B	sgTUBB2B_1|F1	GGATCTGGAGCCAGGCACGA|GTATCAACAGAGTGTCAGAT	TUBB2B|TUBB4B	TUBB2B|TUBB4B	TUBB2B	TUBB4B	TUBB2B|F1	TUBB2B	F1	LS|CO	Project Achilles/MASHUP	gene|safe_control	geneA|safe_control	TUBB2B	GGATCTGGAGCCAGGCACGA	GTATCAACAGAGTGTCAGAT	0.636781	0.666667	0.315	0.559646	0	0
F5|chr9:140135820-140135839_TUBB4B_+|TUBB2B|TUBB4B	F5|chr9:140135820-140135839_TUBB4B_+	GTGAAGATGATCGCTTATAC|AAATCGTGCACTTGCAGGCC	TUBB2B|TUBB4B	TUBB2B|TUBB4B	TUBB2B	TUBB4B	F5|TUBB4B	F5	TUBB4B	CO|TO	Project Achilles/MASHUP	safe_control|gene	safe_control|geneB	TUBB4B	GTGAAGATGATCGCTTATAC	AAATCGTGCACTTGCAGGCC	0.772678	0	0	0.597378	0	0
sgTUBB2B_2|F2|TUBB2B|TUBB4B	sgTUBB2B_2|F2	GATGTGCACGATCTCACGCA|GGATGAAACTTCATCTAACT	TUBB2B|TUBB4B	TUBB2B|TUBB4B	TUBB2B	TUBB4B	TUBB2B|F2	TUBB2B	F2	LS|CO	Project Achilles/MASHUP	gene|safe_control	geneA|safe_control	TUBB2B	GATGTGCACGATCTCACGCA	GGATGAAACTTCATCTAACT	0.738075	0.192308	0.172	0.720768	0	0
F6|chr9:140136958-140136977_TUBB4B_+|TUBB2B|TUBB4B	F6|chr9:140136958-140136977_TUBB4B_+	GTTCTGCATGAGAAGCACTA|TGCTGGGAACAACTGGGCCA	TUBB2B|TUBB4B	TUBB2B|TUBB4B	TUBB2B	TUBB4B	F6|TUBB4B	F6	TUBB4B	CO|TO	Project Achilles/MASHUP	safe_control|gene	safe_control|geneB	TUBB4B	GTTCTGCATGAGAAGCACTA	TGCTGGGAACAACTGGGCCA	0.772678	0	0	0.772678	0	0
F7|10383_4_CAAAGTGTCAGACACAGTGG|TUBB2B|TUBB4B	F7|10383_4_CAAAGTGTCAGACACAGTGG	GTTTCAACCATTAGGGGGCT|CAAAGTGTCAGACACAGTGG	TUBB2B|TUBB4B	TUBB2B|TUBB4B	TUBB2B	TUBB4B	F7|TUBB4B	F7	TUBB4B	CO|BR	Project Achilles/MASHUP	safe_control|gene	safe_control|geneB	TUBB4B	GTTTCAACCATTAGGGGGCT	CAAAGTGTCAGACACAGTGG	0.545469	0	0	0.818788	0.192308	0.268
F8|10383_3_CCAGATCCACGAGCACGGCG|TUBB2B|TUBB4B	F8|10383_3_CCAGATCCACGAGCACGGCG	GCTTTCTATGTAGTACACTT|CCAGATCCACGAGCACGGCG	TUBB2B|TUBB4B	TUBB2B|TUBB4B	TUBB2B	TUBB4B	F8|TUBB4B	F8	TUBB4B	CO|BR	Project Achilles/MASHUP	safe_control|gene	safe_control|geneB	TUBB4B	GCTTTCTATGTAGTACACTT	CCAGATCCACGAGCACGGCG	0.639161	0	0	0.716756	0.933333	0.385
chr9:140137156-140137175_TUBB4B_+|F1|TUBB2B|TUBB4B	chr9:140137156-140137175_TUBB4B_+|F1	GATCATGAACACGTTTAGTG|GTATCAACAGAGTGTCAGAT	TUBB2B|TUBB4B	TUBB2B|TUBB4B	TUBB2B	TUBB4B	TUBB4B|F1	TUBB4B	F1	TO|CO	Project Achilles/MASHUP	gene|safe_control	geneB|safe_control	TUBB4B	GATCATGAACACGTTTAGTG	GTATCAACAGAGTGTCAGAT	0.770008	0.866667	0.605	0.559646	0	0
F5|sgTUBB2B_3|TUBB2B|TUBB4B	F5|sgTUBB2B_3	GTGAAGATGATCGCTTATAC|TGTTCCTCGGGCCATCCTCG	TUBB2B|TUBB4B	TUBB2B|TUBB4B	TUBB2B	TUBB4B	F5|TUBB2B	F5	TUBB2B	CO|LS	Project Achilles/MASHUP	safe_control|gene	safe_control|geneA	TUBB2B	GTGAAGATGATCGCTTATAC	TGTTCCTCGGGCCATCCTCG	0.772678	0	0	0.791501	0	0
chr9:140137604-140137623_TUBB4B_+|F2|TUBB2B|TUBB4B	chr9:140137604-140137623_TUBB4B_+|F2	ACGGTTGCCGCCGTGTTCAG|GGATGAAACTTCATCTAACT	TUBB2B|TUBB4B	TUBB2B|TUBB4B	TUBB2B	TUBB4B	TUBB4B|F2	TUBB4B	F2	TO|CO	Project Achilles/MASHUP	gene|safe_control	geneB|safe_control	TUBB4B	ACGGTTGCCGCCGTGTTCAG	GGATGAAACTTCATCTAACT	0.861321	0	0	0.720768	0	0
F6|sgTUBB2B_4|TUBB2B|TUBB4B	F6|sgTUBB2B_4	GTTCTGCATGAGAAGCACTA|GTCTCCATGGTAACTGCCAG	TUBB2B|TUBB4B	TUBB2B|TUBB4B	TUBB2B	TUBB4B	F6|TUBB2B	F6	TUBB2B	CO|LS	Project Achilles/MASHUP	safe_control|gene	safe_control|geneA	TUBB2B	GTTCTGCATGAGAAGCACTA	GTCTCCATGGTAACTGCCAG	0.772678	0	0	0.748969	0.538462	0.315
10383_2_CCCCGTGGTAGGTGCCCGTG|F3|TUBB2B|TUBB4B	10383_2_CCCCGTGGTAGGTGCCCGTG|F3	CCCCGTGGTAGGTGCCCGTG|GATCAGGGAATCTTTGAGAA	TUBB2B|TUBB4B	TUBB2B|TUBB4B	TUBB2B	TUBB4B	TUBB4B|F3	TUBB4B	F3	BR|CO	Project Achilles/MASHUP	gene|safe_control	geneB|safe_control	TUBB4B	CCCCGTGGTAGGTGCCCGTG	GATCAGGGAATCTTTGAGAA	0.727486	0.466667	0.385	0.723898	0	0
F7|347733_2_GAGCATGGGATTGACCCCAC|TUBB2B|TUBB4B	F7|347733_2_GAGCATGGGATTGACCCCAC	GTTTCAACCATTAGGGGGCT|GAGCATGGGATTGACCCCAC	TUBB2B|TUBB4B	TUBB2B|TUBB4B	TUBB2B	TUBB4B	F7|TUBB2B	F7	TUBB2B	CO|BR	Project Achilles/MASHUP	safe_control|gene	safe_control|geneA	TUBB2B	GTTTCAACCATTAGGGGGCT	GAGCATGGGATTGACCCCAC	0.545469	0	0	0.749123	0.947368	0.492
10383_4_GCTGGATGTTGTGAGAAAGG|F4|TUBB2B|TUBB4B	10383_4_GCTGGATGTTGTGAGAAAGG|F4	GCTGGATGTTGTGAGAAAGG|GATGTTCACTGTTAATTGAT	TUBB2B|TUBB4B	TUBB2B|TUBB4B	TUBB2B	TUBB4B	TUBB4B|F4	TUBB4B	F4	BR|CO	Project Achilles/MASHUP	gene|safe_control	geneB|safe_control	TUBB4B	GCTGGATGTTGTGAGAAAGG	GATGTTCACTGTTAATTGAT	0.818788	0	0	0.604559	0	0
F8|347733_3_TGCCTGGCTCCAGATCCACG|TUBB2B|TUBB4B	F8|347733_3_TGCCTGGCTCCAGATCCACG	GCTTTCTATGTAGTACACTT|TGCCTGGCTCCAGATCCACG	TUBB2B|TUBB4B	TUBB2B|TUBB4B	TUBB2B	TUBB4B	F8|TUBB2B	F8	TUBB2B	CO|BR	Project Achilles/MASHUP	safe_control|gene	safe_control|geneA	TUBB2B	GCTTTCTATGTAGTACACTT	TGCCTGGCTCCAGATCCACG	0.639161	0	0	0.870697	0	0
chr19:30303605-30303624_CCNE1_+|chr11:69456248-69456267_CCND1_-|CCNE1|CCND1	chr19:30303605-30303624_CCNE1_+|chr11:69456248-69456267_CCND1_-	GGAGCGGGACACCATGAAGG|GGTGGCGACGATCTTCCGCA	CCNE1|CCND1	CCND1|CCNE1	CCNE1	CCND1	CCNE1|CCND1	CCNE1	CCND1	TO|TO	Project Achilles/MASHUP	gene|gene	geneA|geneB		GGAGCGGGACACCATGAAGG	GGTGGCGACGATCTTCCGCA	0.815056	0	0	0.728698	0	0
chr19:30303605-30303624_CCNE1_+|chr11:69457804-69457823_CCND1_+|CCNE1|CCND1	chr19:30303605-30303624_CCNE1_+|chr11:69457804-69457823_CCND1_+	GGAGCGGGACACCATGAAGG|CGAGGAACAGAAGTGCGAGG	CCNE1|CCND1	CCND1|CCNE1	CCNE1	CCND1	CCNE1|CCND1	CCNE1	CCND1	TO|TO	Project Achilles/MASHUP	gene|gene	geneA|geneB		GGAGCGGGACACCATGAAGG	CGAGGAACAGAAGTGCGAGG	0.815056	0	0	0.818788	0	0
chr19:30303605-30303624_CCNE1_+|595_2_AGAGGCCACGAACATGCAAG|CCNE1|CCND1	chr19:30303605-30303624_CCNE1_+|595_2_AGAGGCCACGAACATGCAAG	GGAGCGGGACACCATGAAGG|AGAGGCCACGAACATGCAAG	CCNE1|CCND1	CCND1|CCNE1	CCNE1	CCND1	CCNE1|CCND1	CCNE1	CCND1	TO|BR	Project Achilles/MASHUP	gene|gene	geneA|geneB		GGAGCGGGACACCATGAAGG	AGAGGCCACGAACATGCAAG	0.815056	0	0	0.847143	0	0
chr19:30303605-30303624_CCNE1_+|595_2_CGTGCCTCCGTAGGTCTGCG|CCNE1|CCND1	chr19:30303605-30303624_CCNE1_+|595_2_CGTGCCTCCGTAGGTCTGCG	GGAGCGGGACACCATGAAGG|CGTGCCTCCGTAGGTCTGCG	CCNE1|CCND1	CCND1|CCNE1	CCNE1	CCND1	CCNE1|CCND1	CCNE1	CCND1	TO|BR	Project Achilles/MASHUP	gene|gene	geneA|geneB		GGAGCGGGACACCATGAAGG	CGTGCCTCCGTAGGTCTGCG	0.815056	0	0	0.671844	0	0
chr19:30308176-30308195_CCNE1_-|chr11:69456248-69456267_CCND1_-|CCNE1|CCND1	chr19:30308176-30308195_CCNE1_-|chr11:69456248-69456267_CCND1_-	ACTGACCTCAGTACAGGCAG|GGTGGCGACGATCTTCCGCA	CCNE1|CCND1	CCND1|CCNE1	CCNE1	CCND1	CCNE1|CCND1	CCNE1	CCND1	TO|TO	Project Achilles/MASHUP	gene|gene	geneA|geneB		ACTGACCTCAGTACAGGCAG	GGTGGCGACGATCTTCCGCA	0.751359	0	0	0.728698	0	0
chr19:30308176-30308195_CCNE1_-|chr11:69457804-69457823_CCND1_+|CCNE1|CCND1	chr19:30308176-30308195_CCNE1_-|chr11:69457804-69457823_CCND1_+	ACTGACCTCAGTACAGGCAG|CGAGGAACAGAAGTGCGAGG	CCNE1|CCND1	CCND1|CCNE1	CCNE1	CCND1	CCNE1|CCND1	CCNE1	CCND1	TO|TO	Project Achilles/MASHUP	gene|gene	geneA|geneB		ACTGACCTCAGTACAGGCAG	CGAGGAACAGAAGTGCGAGG	0.751359	0	0	0.818788	0	0
chr19:30308176-30308195_CCNE1_-|595_2_AGAGGCCACGAACATGCAAG|CCNE1|CCND1	chr19:30308176-30308195_CCNE1_-|595_2_AGAGGCCACGAACATGCAAG	ACTGACCTCAGTACAGGCAG|AGAGGCCACGAACATGCAAG	CCNE1|CCND1	CCND1|CCNE1	CCNE1	CCND1	CCNE1|CCND1	CCNE1	CCND1	TO|BR	Project Achilles/MASHUP	gene|gene	geneA|geneB		ACTGACCTCAGTACAGGCAG	AGAGGCCACGAACATGCAAG	0.751359	0	0	0.847143	0	0
chr19:30308176-30308195_CCNE1_-|595_2_CGTGCCTCCGTAGGTCTGCG|CCNE1|CCND1	chr19:30308176-30308195_CCNE1_-|595_2_CGTGCCTCCGTAGGTCTGCG	ACTGACCTCAGTACAGGCAG|CGTGCCTCCGTAGGTCTGCG	CCNE1|CCND1	CCND1|CCNE1	CCNE1	CCND1	CCNE1|CCND1	CCNE1	CCND1	TO|BR	Project Achilles/MASHUP	gene|gene	geneA|geneB		ACTGACCTCAGTACAGGCAG	CGTGCCTCCGTAGGTCTGCG	0.751359	0	0	0.671844	0	0
898_9_AGCCAGGACACAATAGTCAG|chr11:69456248-69456267_CCND1_-|CCNE1|CCND1	898_9_AGCCAGGACACAATAGTCAG|chr11:69456248-69456267_CCND1_-	AGCCAGGACACAATAGTCAG|GGTGGCGACGATCTTCCGCA	CCNE1|CCND1	CCND1|CCNE1	CCNE1	CCND1	CCNE1|CCND1	CCNE1	CCND1	BR|TO	Project Achilles/MASHUP	gene|gene	geneA|geneB		AGCCAGGACACAATAGTCAG	GGTGGCGACGATCTTCCGCA	0.760736	0	0	0.728698	0	0
898_9_AGCCAGGACACAATAGTCAG|chr11:69457804-69457823_CCND1_+|CCNE1|CCND1	898_9_AGCCAGGACACAATAGTCAG|chr11:69457804-69457823_CCND1_+	AGCCAGGACACAATAGTCAG|CGAGGAACAGAAGTGCGAGG	CCNE1|CCND1	CCND1|CCNE1	CCNE1	CCND1	CCNE1|CCND1	CCNE1	CCND1	BR|TO	Project Achilles/MASHUP	gene|gene	geneA|geneB		AGCCAGGACACAATAGTCAG	CGAGGAACAGAAGTGCGAGG	0.760736	0	0	0.818788	0	0
898_9_AGCCAGGACACAATAGTCAG|595_2_AGAGGCCACGAACATGCAAG|CCNE1|CCND1	898_9_AGCCAGGACACAATAGTCAG|595_2_AGAGGCCACGAACATGCAAG	AGCCAGGACACAATAGTCAG|AGAGGCCACGAACATGCAAG	CCNE1|CCND1	CCND1|CCNE1	CCNE1	CCND1	CCNE1|CCND1	CCNE1	CCND1	BR|BR	Project Achilles/MASHUP	gene|gene	geneA|geneB		AGCCAGGACACAATAGTCAG	AGAGGCCACGAACATGCAAG	0.760736	0	0	0.847143	0	0
898_9_AGCCAGGACACAATAGTCAG|595_2_CGTGCCTCCGTAGGTCTGCG|CCNE1|CCND1	898_9_AGCCAGGACACAATAGTCAG|595_2_CGTGCCTCCGTAGGTCTGCG	AGCCAGGACACAATAGTCAG|CGTGCCTCCGTAGGTCTGCG	CCNE1|CCND1	CCND1|CCNE1	CCNE1	CCND1	CCNE1|CCND1	CCNE1	CCND1	BR|BR	Project Achilles/MASHUP	gene|gene	geneA|geneB		AGCCAGGACACAATAGTCAG	CGTGCCTCCGTAGGTCTGCG	0.760736	0	0	0.671844	0	0
898_4_CCAAAATCGACAGGACGGCG|chr11:69456248-69456267_CCND1_-|CCNE1|CCND1	898_4_CCAAAATCGACAGGACGGCG|chr11:69456248-69456267_CCND1_-	CCAAAATCGACAGGACGGCG|GGTGGCGACGATCTTCCGCA	CCNE1|CCND1	CCND1|CCNE1	CCNE1	CCND1	CCNE1|CCND1	CCNE1	CCND1	BR|TO	Project Achilles/MASHUP	gene|gene	geneA|geneB		CCAAAATCGACAGGACGGCG	GGTGGCGACGATCTTCCGCA	0.617524	0	0	0.728698	0	0
898_4_CCAAAATCGACAGGACGGCG|chr11:69457804-69457823_CCND1_+|CCNE1|CCND1	898_4_CCAAAATCGACAGGACGGCG|chr11:69457804-69457823_CCND1_+	CCAAAATCGACAGGACGGCG|CGAGGAACAGAAGTGCGAGG	CCNE1|CCND1	CCND1|CCNE1	CCNE1	CCND1	CCNE1|CCND1	CCNE1	CCND1	BR|TO	Project Achilles/MASHUP	gene|gene	geneA|geneB		CCAAAATCGACAGGACGGCG	CGAGGAACAGAAGTGCGAGG	0.617524	0	0	0.818788	0	0
898_4_CCAAAATCGACAGGACGGCG|595_2_AGAGGCCACGAACATGCAAG|CCNE1|CCND1	898_4_CCAAAATCGACAGGACGGCG|595_2_AGAGGCCACGAACATGCAAG	CCAAAATCGACAGGACGGCG|AGAGGCCACGAACATGCAAG	CCNE1|CCND1	CCND1|CCNE1	CCNE1	CCND1	CCNE1|CCND1	CCNE1	CCND1	BR|BR	Project Achilles/MASHUP	gene|gene	geneA|geneB		CCAAAATCGACAGGACGGCG	AGAGGCCACGAACATGCAAG	0.617524	0	0	0.847143	0	0
898_4_CCAAAATCGACAGGACGGCG|595_2_CGTGCCTCCGTAGGTCTGCG|CCNE1|CCND1	898_4_CCAAAATCGACAGGACGGCG|595_2_CGTGCCTCCGTAGGTCTGCG	CCAAAATCGACAGGACGGCG|CGTGCCTCCGTAGGTCTGCG	CCNE1|CCND1	CCND1|CCNE1	CCNE1	CCND1	CCNE1|CCND1	CCNE1	CCND1	BR|BR	Project Achilles/MASHUP	gene|gene	geneA|geneB		CCAAAATCGACAGGACGGCG	CGTGCCTCCGTAGGTCTGCG	0.617524	0	0	0.671844	0	0
chr11:69458739-69458758_CCND1_-|chr19:30312685-30312704_CCNE1_+|CCNE1|CCND1	chr11:69458739-69458758_CCND1_-|chr19:30312685-30312704_CCNE1_+	TGTGGCACAGAGGGCAACGA|AGGAGATGAAATTCTCACCA	CCNE1|CCND1	CCND1|CCNE1	CCNE1	CCND1	CCND1|CCNE1	CCND1	CCNE1	TO|TO	Project Achilles/MASHUP	gene|gene	geneB|geneA		TGTGGCACAGAGGGCAACGA	AGGAGATGAAATTCTCACCA	0.720778	0	0	0.720768	0	0
chr11:69458739-69458758_CCND1_-|chr19:30313192-30313211_CCNE1_-|CCNE1|CCND1	chr11:69458739-69458758_CCND1_-|chr19:30313192-30313211_CCNE1_-	TGTGGCACAGAGGGCAACGA|GAAGCAGCAAGTATACCATA	CCNE1|CCND1	CCND1|CCNE1	CCNE1	CCND1	CCND1|CCNE1	CCND1	CCNE1	TO|TO	Project Achilles/MASHUP	gene|gene	geneB|geneA		TGTGGCACAGAGGGCAACGA	GAAGCAGCAAGTATACCATA	0.720778	0	0	0.597697	0	0
chr11:69458739-69458758_CCND1_-|898_5_CTGGATGGTGCAATAATCCG|CCNE1|CCND1	chr11:69458739-69458758_CCND1_-|898_5_CTGGATGGTGCAATAATCCG	TGTGGCACAGAGGGCAACGA|CTGGATGGTGCAATAATCCG	CCNE1|CCND1	CCND1|CCNE1	CCNE1	CCND1	CCND1|CCNE1	CCND1	CCNE1	TO|BR	Project Achilles/MASHUP	gene|gene	geneB|geneA		TGTGGCACAGAGGGCAACGA	CTGGATGGTGCAATAATCCG	0.720778	0	0	0.737181	0	0
chr11:69458739-69458758_CCND1_-|898_7_TGAAGTCTATAAACTTCACA|CCNE1|CCND1	chr11:69458739-69458758_CCND1_-|898_7_TGAAGTCTATAAACTTCACA	TGTGGCACAGAGGGCAACGA|TGAAGTCTATAAACTTCACA	CCNE1|CCND1	CCND1|CCNE1	CCNE1	CCND1	CCND1|CCNE1	CCND1	CCNE1	TO|BR	Project Achilles/MASHUP	gene|gene	geneB|geneA		TGTGGCACAGAGGGCAACGA	TGAAGTCTATAAACTTCACA	0.720778	0	0	0.720768	0	0
chr11:69462871-69462890_CCND1_-|chr19:30312685-30312704_CCNE1_+|CCNE1|CCND1	chr11:69462871-69462890_CCND1_-|chr19:30312685-30312704_CCNE1_+	TGGAGAGGAAGCGTGTGAGG|AGGAGATGAAATTCTCACCA	CCNE1|CCND1	CCND1|CCNE1	CCNE1	CCND1	CCND1|CCNE1	CCND1	CCNE1	TO|TO	Project Achilles/MASHUP	gene|gene	geneB|geneA		TGGAGAGGAAGCGTGTGAGG	AGGAGATGAAATTCTCACCA	0.832966	0	0	0.720768	0	0
chr11:69462871-69462890_CCND1_-|chr19:30313192-30313211_CCNE1_-|CCNE1|CCND1	chr11:69462871-69462890_CCND1_-|chr19:30313192-30313211_CCNE1_-	TGGAGAGGAAGCGTGTGAGG|GAAGCAGCAAGTATACCATA	CCNE1|CCND1	CCND1|CCNE1	CCNE1	CCND1	CCND1|CCNE1	CCND1	CCNE1	TO|TO	Project Achilles/MASHUP	gene|gene	geneB|geneA		TGGAGAGGAAGCGTGTGAGG	GAAGCAGCAAGTATACCATA	0.832966	0	0	0.597697	0	0
chr11:69462871-69462890_CCND1_-|898_5_CTGGATGGTGCAATAATCCG|CCNE1|CCND1	chr11:69462871-69462890_CCND1_-|898_5_CTGGATGGTGCAATAATCCG	TGGAGAGGAAGCGTGTGAGG|CTGGATGGTGCAATAATCCG	CCNE1|CCND1	CCND1|CCNE1	CCNE1	CCND1	CCND1|CCNE1	CCND1	CCNE1	TO|BR	Project Achilles/MASHUP	gene|gene	geneB|geneA		TGGAGAGGAAGCGTGTGAGG	CTGGATGGTGCAATAATCCG	0.832966	0	0	0.737181	0	0
chr11:69462871-69462890_CCND1_-|898_7_TGAAGTCTATAAACTTCACA|CCNE1|CCND1	chr11:69462871-69462890_CCND1_-|898_7_TGAAGTCTATAAACTTCACA	TGGAGAGGAAGCGTGTGAGG|TGAAGTCTATAAACTTCACA	CCNE1|CCND1	CCND1|CCNE1	CCNE1	CCND1	CCND1|CCNE1	CCND1	CCNE1	TO|BR	Project Achilles/MASHUP	gene|gene	geneB|geneA		TGGAGAGGAAGCGTGTGAGG	TGAAGTCTATAAACTTCACA	0.832966	0	0	0.720768	0	0
595_1_GGTTGGCATCGGGGTACGCG|chr19:30312685-30312704_CCNE1_+|CCNE1|CCND1	595_1_GGTTGGCATCGGGGTACGCG|chr19:30312685-30312704_CCNE1_+	GGTTGGCATCGGGGTACGCG|AGGAGATGAAATTCTCACCA	CCNE1|CCND1	CCND1|CCNE1	CCNE1	CCND1	CCND1|CCNE1	CCND1	CCNE1	BR|TO	Project Achilles/MASHUP	gene|gene	geneB|geneA		GGTTGGCATCGGGGTACGCG	AGGAGATGAAATTCTCACCA	0.765217	0	0	0.720768	0	0
595_1_GGTTGGCATCGGGGTACGCG|chr19:30313192-30313211_CCNE1_-|CCNE1|CCND1	595_1_GGTTGGCATCGGGGTACGCG|chr19:30313192-30313211_CCNE1_-	GGTTGGCATCGGGGTACGCG|GAAGCAGCAAGTATACCATA	CCNE1|CCND1	CCND1|CCNE1	CCNE1	CCND1	CCND1|CCNE1	CCND1	CCNE1	BR|TO	Project Achilles/MASHUP	gene|gene	geneB|geneA		GGTTGGCATCGGGGTACGCG	GAAGCAGCAAGTATACCATA	0.765217	0	0	0.597697	0	0
595_1_GGTTGGCATCGGGGTACGCG|898_5_CTGGATGGTGCAATAATCCG|CCNE1|CCND1	595_1_GGTTGGCATCGGGGTACGCG|898_5_CTGGATGGTGCAATAATCCG	GGTTGGCATCGGGGTACGCG|CTGGATGGTGCAATAATCCG	CCNE1|CCND1	CCND1|CCNE1	CCNE1	CCND1	CCND1|CCNE1	CCND1	CCNE1	BR|BR	Project Achilles/MASHUP	gene|gene	geneB|geneA		GGTTGGCATCGGGGTACGCG	CTGGATGGTGCAATAATCCG	0.765217	0	0	0.737181	0	0
595_1_GGTTGGCATCGGGGTACGCG|898_7_TGAAGTCTATAAACTTCACA|CCNE1|CCND1	595_1_GGTTGGCATCGGGGTACGCG|898_7_TGAAGTCTATAAACTTCACA	GGTTGGCATCGGGGTACGCG|TGAAGTCTATAAACTTCACA	CCNE1|CCND1	CCND1|CCNE1	CCNE1	CCND1	CCND1|CCNE1	CCND1	CCNE1	BR|BR	Project Achilles/MASHUP	gene|gene	geneB|geneA		GGTTGGCATCGGGGTACGCG	TGAAGTCTATAAACTTCACA	0.765217	0	0	0.720768	0	0
595_3_GTGTTCAATGAAATCGTGCG|chr19:30312685-30312704_CCNE1_+|CCNE1|CCND1	595_3_GTGTTCAATGAAATCGTGCG|chr19:30312685-30312704_CCNE1_+	GTGTTCAATGAAATCGTGCG|AGGAGATGAAATTCTCACCA	CCNE1|CCND1	CCND1|CCNE1	CCNE1	CCND1	CCND1|CCNE1	CCND1	CCNE1	BR|TO	Project Achilles/MASHUP	gene|gene	geneB|geneA		GTGTTCAATGAAATCGTGCG	AGGAGATGAAATTCTCACCA	0.727476	0	0	0.720768	0	0
595_3_GTGTTCAATGAAATCGTGCG|chr19:30313192-30313211_CCNE1_-|CCNE1|CCND1	595_3_GTGTTCAATGAAATCGTGCG|chr19:30313192-30313211_CCNE1_-	GTGTTCAATGAAATCGTGCG|GAAGCAGCAAGTATACCATA	CCNE1|CCND1	CCND1|CCNE1	CCNE1	CCND1	CCND1|CCNE1	CCND1	CCNE1	BR|TO	Project Achilles/MASHUP	gene|gene	geneB|geneA		GTGTTCAATGAAATCGTGCG	GAAGCAGCAAGTATACCATA	0.727476	0	0	0.597697	0	0
595_3_GTGTTCAATGAAATCGTGCG|898_5_CTGGATGGTGCAATAATCCG|CCNE1|CCND1	595_3_GTGTTCAATGAAATCGTGCG|898_5_CTGGATGGTGCAATAATCCG	GTGTTCAATGAAATCGTGCG|CTGGATGGTGCAATAATCCG	CCNE1|CCND1	CCND1|CCNE1	CCNE1	CCND1	CCND1|CCNE1	CCND1	CCNE1	BR|BR	Project Achilles/MASHUP	gene|gene	geneB|geneA		GTGTTCAATGAAATCGTGCG	CTGGATGGTGCAATAATCCG	0.727476	0	0	0.737181	0	0
595_3_GTGTTCAATGAAATCGTGCG|898_7_TGAAGTCTATAAACTTCACA|CCNE1|CCND1	595_3_GTGTTCAATGAAATCGTGCG|898_7_TGAAGTCTATAAACTTCACA	GTGTTCAATGAAATCGTGCG|TGAAGTCTATAAACTTCACA	CCNE1|CCND1	CCND1|CCNE1	CCNE1	CCND1	CCND1|CCNE1	CCND1	CCNE1	BR|BR	Project Achilles/MASHUP	gene|gene	geneB|geneA		GTGTTCAATGAAATCGTGCG	TGAAGTCTATAAACTTCACA	0.727476	0	0	0.720768	0	0
chr19:30303605-30303624_CCNE1_+|F1|CCNE1|CCND1	chr19:30303605-30303624_CCNE1_+|F1	GGAGCGGGACACCATGAAGG|GTATCAACAGAGTGTCAGAT	CCNE1|CCND1	CCND1|CCNE1	CCNE1	CCND1	CCNE1|F1	CCNE1	F1	TO|CO	Project Achilles/MASHUP	gene|safe_control	geneA|safe_control	CCNE1	GGAGCGGGACACCATGAAGG	GTATCAACAGAGTGTCAGAT	0.815056	0	0	0.559646	0	0
F5|chr11:69456248-69456267_CCND1_-|CCNE1|CCND1	F5|chr11:69456248-69456267_CCND1_-	GTGAAGATGATCGCTTATAC|GGTGGCGACGATCTTCCGCA	CCNE1|CCND1	CCND1|CCNE1	CCNE1	CCND1	F5|CCND1	F5	CCND1	CO|TO	Project Achilles/MASHUP	safe_control|gene	safe_control|geneB	CCND1	GTGAAGATGATCGCTTATAC	GGTGGCGACGATCTTCCGCA	0.772678	0	0	0.728698	0	0
chr19:30308176-30308195_CCNE1_-|F2|CCNE1|CCND1	chr19:30308176-30308195_CCNE1_-|F2	ACTGACCTCAGTACAGGCAG|GGATGAAACTTCATCTAACT	CCNE1|CCND1	CCND1|CCNE1	CCNE1	CCND1	CCNE1|F2	CCNE1	F2	TO|CO	Project Achilles/MASHUP	gene|safe_control	geneA|safe_control	CCNE1	ACTGACCTCAGTACAGGCAG	GGATGAAACTTCATCTAACT	0.751359	0	0	0.720768	0	0
F6|chr11:69457804-69457823_CCND1_+|CCNE1|CCND1	F6|chr11:69457804-69457823_CCND1_+	GTTCTGCATGAGAAGCACTA|CGAGGAACAGAAGTGCGAGG	CCNE1|CCND1	CCND1|CCNE1	CCNE1	CCND1	F6|CCND1	F6	CCND1	CO|TO	Project Achilles/MASHUP	safe_control|gene	safe_control|geneB	CCND1	GTTCTGCATGAGAAGCACTA	CGAGGAACAGAAGTGCGAGG	0.772678	0	0	0.818788	0	0
898_9_AGCCAGGACACAATAGTCAG|F3|CCNE1|CCND1	898_9_AGCCAGGACACAATAGTCAG|F3	AGCCAGGACACAATAGTCAG|GATCAGGGAATCTTTGAGAA	CCNE1|CCND1	CCND1|CCNE1	CCNE1	CCND1	CCNE1|F3	CCNE1	F3	BR|CO	Project Achilles/MASHUP	gene|safe_control	geneA|safe_control	CCNE1	AGCCAGGACACAATAGTCAG	GATCAGGGAATCTTTGAGAA	0.760736	0	0	0.723898	0	0
F7|595_2_AGAGGCCACGAACATGCAAG|CCNE1|CCND1	F7|595_2_AGAGGCCACGAACATGCAAG	GTTTCAACCATTAGGGGGCT|AGAGGCCACGAACATGCAAG	CCNE1|CCND1	CCND1|CCNE1	CCNE1	CCND1	F7|CCND1	F7	CCND1	CO|BR	Project Achilles/MASHUP	safe_control|gene	safe_control|geneB	CCND1	GTTTCAACCATTAGGGGGCT	AGAGGCCACGAACATGCAAG	0.545469	0	0	0.847143	0	0
898_4_CCAAAATCGACAGGACGGCG|F4|CCNE1|CCND1	898_4_CCAAAATCGACAGGACGGCG|F4	CCAAAATCGACAGGACGGCG|GATGTTCACTGTTAATTGAT	CCNE1|CCND1	CCND1|CCNE1	CCNE1	CCND1	CCNE1|F4	CCNE1	F4	BR|CO	Project Achilles/MASHUP	gene|safe_control	geneA|safe_control	CCNE1	CCAAAATCGACAGGACGGCG	GATGTTCACTGTTAATTGAT	0.617524	0	0	0.604559	0	0
F8|595_2_CGTGCCTCCGTAGGTCTGCG|CCNE1|CCND1	F8|595_2_CGTGCCTCCGTAGGTCTGCG	GCTTTCTATGTAGTACACTT|CGTGCCTCCGTAGGTCTGCG	CCNE1|CCND1	CCND1|CCNE1	CCNE1	CCND1	F8|CCND1	F8	CCND1	CO|BR	Project Achilles/MASHUP	safe_control|gene	safe_control|geneB	CCND1	GCTTTCTATGTAGTACACTT	CGTGCCTCCGTAGGTCTGCG	0.639161	0	0	0.671844	0	0
chr11:69458739-69458758_CCND1_-|F1|CCNE1|CCND1	chr11:69458739-69458758_CCND1_-|F1	TGTGGCACAGAGGGCAACGA|GTATCAACAGAGTGTCAGAT	CCNE1|CCND1	CCND1|CCNE1	CCNE1	CCND1	CCND1|F1	CCND1	F1	TO|CO	Project Achilles/MASHUP	gene|safe_control	geneB|safe_control	CCND1	TGTGGCACAGAGGGCAACGA	GTATCAACAGAGTGTCAGAT	0.720778	0	0	0.559646	0	0
F5|chr19:30312685-30312704_CCNE1_+|CCNE1|CCND1	F5|chr19:30312685-30312704_CCNE1_+	GTGAAGATGATCGCTTATAC|AGGAGATGAAATTCTCACCA	CCNE1|CCND1	CCND1|CCNE1	CCNE1	CCND1	F5|CCNE1	F5	CCNE1	CO|TO	Project Achilles/MASHUP	safe_control|gene	safe_control|geneA	CCNE1	GTGAAGATGATCGCTTATAC	AGGAGATGAAATTCTCACCA	0.772678	0	0	0.720768	0	0
chr11:69462871-69462890_CCND1_-|F2|CCNE1|CCND1	chr11:69462871-69462890_CCND1_-|F2	TGGAGAGGAAGCGTGTGAGG|GGATGAAACTTCATCTAACT	CCNE1|CCND1	CCND1|CCNE1	CCNE1	CCND1	CCND1|F2	CCND1	F2	TO|CO	Project Achilles/MASHUP	gene|safe_control	geneB|safe_control	CCND1	TGGAGAGGAAGCGTGTGAGG	GGATGAAACTTCATCTAACT	0.832966	0	0	0.720768	0	0
F6|chr19:30313192-30313211_CCNE1_-|CCNE1|CCND1	F6|chr19:30313192-30313211_CCNE1_-	GTTCTGCATGAGAAGCACTA|GAAGCAGCAAGTATACCATA	CCNE1|CCND1	CCND1|CCNE1	CCNE1	CCND1	F6|CCNE1	F6	CCNE1	CO|TO	Project Achilles/MASHUP	safe_control|gene	safe_control|geneA	CCNE1	GTTCTGCATGAGAAGCACTA	GAAGCAGCAAGTATACCATA	0.772678	0	0	0.597697	0	0
595_1_GGTTGGCATCGGGGTACGCG|F3|CCNE1|CCND1	595_1_GGTTGGCATCGGGGTACGCG|F3	GGTTGGCATCGGGGTACGCG|GATCAGGGAATCTTTGAGAA	CCNE1|CCND1	CCND1|CCNE1	CCNE1	CCND1	CCND1|F3	CCND1	F3	BR|CO	Project Achilles/MASHUP	gene|safe_control	geneB|safe_control	CCND1	GGTTGGCATCGGGGTACGCG	GATCAGGGAATCTTTGAGAA	0.765217	0	0	0.723898	0	0
F7|898_5_CTGGATGGTGCAATAATCCG|CCNE1|CCND1	F7|898_5_CTGGATGGTGCAATAATCCG	GTTTCAACCATTAGGGGGCT|CTGGATGGTGCAATAATCCG	CCNE1|CCND1	CCND1|CCNE1	CCNE1	CCND1	F7|CCNE1	F7	CCNE1	CO|BR	Project Achilles/MASHUP	safe_control|gene	safe_control|geneA	CCNE1	GTTTCAACCATTAGGGGGCT	CTGGATGGTGCAATAATCCG	0.545469	0	0	0.737181	0	0
595_3_GTGTTCAATGAAATCGTGCG|F4|CCNE1|CCND1	595_3_GTGTTCAATGAAATCGTGCG|F4	GTGTTCAATGAAATCGTGCG|GATGTTCACTGTTAATTGAT	CCNE1|CCND1	CCND1|CCNE1	CCNE1	CCND1	CCND1|F4	CCND1	F4	BR|CO	Project Achilles/MASHUP	gene|safe_control	geneB|safe_control	CCND1	GTGTTCAATGAAATCGTGCG	GATGTTCACTGTTAATTGAT	0.727476	0	0	0.604559	0	0
F8|898_7_TGAAGTCTATAAACTTCACA|CCNE1|CCND1	F8|898_7_TGAAGTCTATAAACTTCACA	GCTTTCTATGTAGTACACTT|TGAAGTCTATAAACTTCACA	CCNE1|CCND1	CCND1|CCNE1	CCNE1	CCND1	F8|CCNE1	F8	CCNE1	CO|BR	Project Achilles/MASHUP	safe_control|gene	safe_control|geneA	CCNE1	GCTTTCTATGTAGTACACTT	TGAAGTCTATAAACTTCACA	0.639161	0	0	0.720768	0	0
chr19:10781853-10781872_ILF3_+|chr1:35657938-35657957_SFPQ_-|ILF3|SFPQ	chr19:10781853-10781872_ILF3_+|chr1:35657938-35657957_SFPQ_-	AGAGGACGACAGTAAAGAAG|AAGCCGCCGCATCGAGGCGG	ILF3|SFPQ	ILF3|SFPQ	ILF3	SFPQ	ILF3|SFPQ	ILF3	SFPQ	TO|TO	Project Achilles/MASHUP	gene|gene	geneA|geneB		AGAGGACGACAGTAAAGAAG	AAGCCGCCGCATCGAGGCGG	0.751359	0	0	0.676748	0	0
chr19:10781853-10781872_ILF3_+|chr1:35654920-35654939_SFPQ_-|ILF3|SFPQ	chr19:10781853-10781872_ILF3_+|chr1:35654920-35654939_SFPQ_-	AGAGGACGACAGTAAAGAAG|AGTACGAATATTCTCAGCGA	ILF3|SFPQ	ILF3|SFPQ	ILF3	SFPQ	ILF3|SFPQ	ILF3	SFPQ	TO|TO	Project Achilles/MASHUP	gene|gene	geneA|geneB		AGAGGACGACAGTAAAGAAG	AGTACGAATATTCTCAGCGA	0.751359	0	0	0.674504	0	0
chr19:10781853-10781872_ILF3_+|6421_3_ATGATCGTGGAAGATCTACA|ILF3|SFPQ	chr19:10781853-10781872_ILF3_+|6421_3_ATGATCGTGGAAGATCTACA	AGAGGACGACAGTAAAGAAG|ATGATCGTGGAAGATCTACA	ILF3|SFPQ	ILF3|SFPQ	ILF3	SFPQ	ILF3|SFPQ	ILF3	SFPQ	TO|BR	Project Achilles/MASHUP	gene|gene	geneA|geneB		AGAGGACGACAGTAAAGAAG	ATGATCGTGGAAGATCTACA	0.751359	0	0	0.749123	0	0
chr19:10781853-10781872_ILF3_+|6421_1_ATGGGCCTCAATCAGAATCG|ILF3|SFPQ	chr19:10781853-10781872_ILF3_+|6421_1_ATGGGCCTCAATCAGAATCG	AGAGGACGACAGTAAAGAAG|ATGGGCCTCAATCAGAATCG	ILF3|SFPQ	ILF3|SFPQ	ILF3	SFPQ	ILF3|SFPQ	ILF3	SFPQ	TO|BR	Project Achilles/MASHUP	gene|gene	geneA|geneB		AGAGGACGACAGTAAAGAAG	ATGGGCCTCAATCAGAATCG	0.751359	0	0	0.832966	0	0
chr19:10782097-10782116_ILF3_+|chr1:35657938-35657957_SFPQ_-|ILF3|SFPQ	chr19:10782097-10782116_ILF3_+|chr1:35657938-35657957_SFPQ_-	AAAGGGCCTCCTACTCAAGG|AAGCCGCCGCATCGAGGCGG	ILF3|SFPQ	ILF3|SFPQ	ILF3	SFPQ	ILF3|SFPQ	ILF3	SFPQ	TO|TO	Project Achilles/MASHUP	gene|gene	geneA|geneB		AAAGGGCCTCCTACTCAAGG	AAGCCGCCGCATCGAGGCGG	0.884875	0	0	0.676748	0	0
chr19:10782097-10782116_ILF3_+|chr1:35654920-35654939_SFPQ_-|ILF3|SFPQ	chr19:10782097-10782116_ILF3_+|chr1:35654920-35654939_SFPQ_-	AAAGGGCCTCCTACTCAAGG|AGTACGAATATTCTCAGCGA	ILF3|SFPQ	ILF3|SFPQ	ILF3	SFPQ	ILF3|SFPQ	ILF3	SFPQ	TO|TO	Project Achilles/MASHUP	gene|gene	geneA|geneB		AAAGGGCCTCCTACTCAAGG	AGTACGAATATTCTCAGCGA	0.884875	0	0	0.674504	0	0
chr19:10782097-10782116_ILF3_+|6421_3_ATGATCGTGGAAGATCTACA|ILF3|SFPQ	chr19:10782097-10782116_ILF3_+|6421_3_ATGATCGTGGAAGATCTACA	AAAGGGCCTCCTACTCAAGG|ATGATCGTGGAAGATCTACA	ILF3|SFPQ	ILF3|SFPQ	ILF3	SFPQ	ILF3|SFPQ	ILF3	SFPQ	TO|BR	Project Achilles/MASHUP	gene|gene	geneA|geneB		AAAGGGCCTCCTACTCAAGG	ATGATCGTGGAAGATCTACA	0.884875	0	0	0.749123	0	0
chr19:10782097-10782116_ILF3_+|6421_1_ATGGGCCTCAATCAGAATCG|ILF3|SFPQ	chr19:10782097-10782116_ILF3_+|6421_1_ATGGGCCTCAATCAGAATCG	AAAGGGCCTCCTACTCAAGG|ATGGGCCTCAATCAGAATCG	ILF3|SFPQ	ILF3|SFPQ	ILF3	SFPQ	ILF3|SFPQ	ILF3	SFPQ	TO|BR	Project Achilles/MASHUP	gene|gene	geneA|geneB		AAAGGGCCTCCTACTCAAGG	ATGGGCCTCAATCAGAATCG	0.884875	0	0	0.832966	0	0
3609_4_AGCACATGACCAGAACCCTG|chr1:35657938-35657957_SFPQ_-|ILF3|SFPQ	3609_4_AGCACATGACCAGAACCCTG|chr1:35657938-35657957_SFPQ_-	AGCACATGACCAGAACCCTG|AAGCCGCCGCATCGAGGCGG	ILF3|SFPQ	ILF3|SFPQ	ILF3	SFPQ	ILF3|SFPQ	ILF3	SFPQ	BR|TO	Project Achilles/MASHUP	gene|gene	geneA|geneB		AGCACATGACCAGAACCCTG	AAGCCGCCGCATCGAGGCGG	0.667362	0	0	0.676748	0	0
3609_4_AGCACATGACCAGAACCCTG|chr1:35654920-35654939_SFPQ_-|ILF3|SFPQ	3609_4_AGCACATGACCAGAACCCTG|chr1:35654920-35654939_SFPQ_-	AGCACATGACCAGAACCCTG|AGTACGAATATTCTCAGCGA	ILF3|SFPQ	ILF3|SFPQ	ILF3	SFPQ	ILF3|SFPQ	ILF3	SFPQ	BR|TO	Project Achilles/MASHUP	gene|gene	geneA|geneB		AGCACATGACCAGAACCCTG	AGTACGAATATTCTCAGCGA	0.667362	0	0	0.674504	0	0
3609_4_AGCACATGACCAGAACCCTG|6421_3_ATGATCGTGGAAGATCTACA|ILF3|SFPQ	3609_4_AGCACATGACCAGAACCCTG|6421_3_ATGATCGTGGAAGATCTACA	AGCACATGACCAGAACCCTG|ATGATCGTGGAAGATCTACA	ILF3|SFPQ	ILF3|SFPQ	ILF3	SFPQ	ILF3|SFPQ	ILF3	SFPQ	BR|BR	Project Achilles/MASHUP	gene|gene	geneA|geneB		AGCACATGACCAGAACCCTG	ATGATCGTGGAAGATCTACA	0.667362	0	0	0.749123	0	0
3609_4_AGCACATGACCAGAACCCTG|6421_1_ATGGGCCTCAATCAGAATCG|ILF3|SFPQ	3609_4_AGCACATGACCAGAACCCTG|6421_1_ATGGGCCTCAATCAGAATCG	AGCACATGACCAGAACCCTG|ATGGGCCTCAATCAGAATCG	ILF3|SFPQ	ILF3|SFPQ	ILF3	SFPQ	ILF3|SFPQ	ILF3	SFPQ	BR|BR	Project Achilles/MASHUP	gene|gene	geneA|geneB		AGCACATGACCAGAACCCTG	ATGGGCCTCAATCAGAATCG	0.667362	0	0	0.832966	0	0
3609_6_CGTCCCTCCGACACGCCAAG|chr1:35657938-35657957_SFPQ_-|ILF3|SFPQ	3609_6_CGTCCCTCCGACACGCCAAG|chr1:35657938-35657957_SFPQ_-	CGTCCCTCCGACACGCCAAG|AAGCCGCCGCATCGAGGCGG	ILF3|SFPQ	ILF3|SFPQ	ILF3	SFPQ	ILF3|SFPQ	ILF3	SFPQ	BR|TO	Project Achilles/MASHUP	gene|gene	geneA|geneB		CGTCCCTCCGACACGCCAAG	AAGCCGCCGCATCGAGGCGG	0.791501	0	0	0.676748	0	0
3609_6_CGTCCCTCCGACACGCCAAG|chr1:35654920-35654939_SFPQ_-|ILF3|SFPQ	3609_6_CGTCCCTCCGACACGCCAAG|chr1:35654920-35654939_SFPQ_-	CGTCCCTCCGACACGCCAAG|AGTACGAATATTCTCAGCGA	ILF3|SFPQ	ILF3|SFPQ	ILF3	SFPQ	ILF3|SFPQ	ILF3	SFPQ	BR|TO	Project Achilles/MASHUP	gene|gene	geneA|geneB		CGTCCCTCCGACACGCCAAG	AGTACGAATATTCTCAGCGA	0.791501	0	0	0.674504	0	0
3609_6_CGTCCCTCCGACACGCCAAG|6421_3_ATGATCGTGGAAGATCTACA|ILF3|SFPQ	3609_6_CGTCCCTCCGACACGCCAAG|6421_3_ATGATCGTGGAAGATCTACA	CGTCCCTCCGACACGCCAAG|ATGATCGTGGAAGATCTACA	ILF3|SFPQ	ILF3|SFPQ	ILF3	SFPQ	ILF3|SFPQ	ILF3	SFPQ	BR|BR	Project Achilles/MASHUP	gene|gene	geneA|geneB		CGTCCCTCCGACACGCCAAG	ATGATCGTGGAAGATCTACA	0.791501	0	0	0.749123	0	0
3609_6_CGTCCCTCCGACACGCCAAG|6421_1_ATGGGCCTCAATCAGAATCG|ILF3|SFPQ	3609_6_CGTCCCTCCGACACGCCAAG|6421_1_ATGGGCCTCAATCAGAATCG	CGTCCCTCCGACACGCCAAG|ATGGGCCTCAATCAGAATCG	ILF3|SFPQ	ILF3|SFPQ	ILF3	SFPQ	ILF3|SFPQ	ILF3	SFPQ	BR|BR	Project Achilles/MASHUP	gene|gene	geneA|geneB		CGTCCCTCCGACACGCCAAG	ATGGGCCTCAATCAGAATCG	0.791501	0	0	0.832966	0	0
chr1:35653591-35653610_SFPQ_-|chr19:10789358-10789377_ILF3_-|ILF3|SFPQ	chr1:35653591-35653610_SFPQ_-|chr19:10789358-10789377_ILF3_-	AGAGGAAAGTTACAGCCGAA|GAACCACTTGGCGTGTCGGA	ILF3|SFPQ	ILF3|SFPQ	ILF3	SFPQ	SFPQ|ILF3	SFPQ	ILF3	TO|TO	Project Achilles/MASHUP	gene|gene	geneB|geneA		AGAGGAAAGTTACAGCCGAA	GAACCACTTGGCGTGTCGGA	0.686166	0	0	0.658879	0	0
chr1:35653591-35653610_SFPQ_-|chr19:10789783-10789802_ILF3_-|ILF3|SFPQ	chr1:35653591-35653610_SFPQ_-|chr19:10789783-10789802_ILF3_-	AGAGGAAAGTTACAGCCGAA|GACACAAGACTTCAGCCCGT	ILF3|SFPQ	ILF3|SFPQ	ILF3	SFPQ	SFPQ|ILF3	SFPQ	ILF3	TO|TO	Project Achilles/MASHUP	gene|gene	geneB|geneA		AGAGGAAAGTTACAGCCGAA	GACACAAGACTTCAGCCCGT	0.686166	0	0	0.665127	0	0
chr1:35653591-35653610_SFPQ_-|3609_11_TACGCCCATGAAACGCCCAA|ILF3|SFPQ	chr1:35653591-35653610_SFPQ_-|3609_11_TACGCCCATGAAACGCCCAA	AGAGGAAAGTTACAGCCGAA|TACGCCCATGAAACGCCCAA	ILF3|SFPQ	ILF3|SFPQ	ILF3	SFPQ	SFPQ|ILF3	SFPQ	ILF3	TO|BR	Project Achilles/MASHUP	gene|gene	geneB|geneA		AGAGGAAAGTTACAGCCGAA	TACGCCCATGAAACGCCCAA	0.686166	0	0	0.693481	0	0
chr1:35653591-35653610_SFPQ_-|3609_15_TGCTGGTTCCAACAAAAAGG|ILF3|SFPQ	chr1:35653591-35653610_SFPQ_-|3609_15_TGCTGGTTCCAACAAAAAGG	AGAGGAAAGTTACAGCCGAA|TGCTGGTTCCAACAAAAAGG	ILF3|SFPQ	ILF3|SFPQ	ILF3	SFPQ	SFPQ|ILF3	SFPQ	ILF3	TO|BR	Project Achilles/MASHUP	gene|gene	geneB|geneA		AGAGGAAAGTTACAGCCGAA	TGCTGGTTCCAACAAAAAGG	0.686166	0	0	0.760736	0	0
chr1:35652834-35652853_SFPQ_-|chr19:10789358-10789377_ILF3_-|ILF3|SFPQ	chr1:35652834-35652853_SFPQ_-|chr19:10789358-10789377_ILF3_-	GCGGGAAAGAGACATGCGAA|GAACCACTTGGCGTGTCGGA	ILF3|SFPQ	ILF3|SFPQ	ILF3	SFPQ	SFPQ|ILF3	SFPQ	ILF3	TO|TO	Project Achilles/MASHUP	gene|gene	geneB|geneA		GCGGGAAAGAGACATGCGAA	GAACCACTTGGCGTGTCGGA	0.700343	0	0	0.658879	0	0
chr1:35652834-35652853_SFPQ_-|chr19:10789783-10789802_ILF3_-|ILF3|SFPQ	chr1:35652834-35652853_SFPQ_-|chr19:10789783-10789802_ILF3_-	GCGGGAAAGAGACATGCGAA|GACACAAGACTTCAGCCCGT	ILF3|SFPQ	ILF3|SFPQ	ILF3	SFPQ	SFPQ|ILF3	SFPQ	ILF3	TO|TO	Project Achilles/MASHUP	gene|gene	geneB|geneA		GCGGGAAAGAGACATGCGAA	GACACAAGACTTCAGCCCGT	0.700343	0	0	0.665127	0	0
chr1:35652834-35652853_SFPQ_-|3609_11_TACGCCCATGAAACGCCCAA|ILF3|SFPQ	chr1:35652834-35652853_SFPQ_-|3609_11_TACGCCCATGAAACGCCCAA	GCGGGAAAGAGACATGCGAA|TACGCCCATGAAACGCCCAA	ILF3|SFPQ	ILF3|SFPQ	ILF3	SFPQ	SFPQ|ILF3	SFPQ	ILF3	TO|BR	Project Achilles/MASHUP	gene|gene	geneB|geneA		GCGGGAAAGAGACATGCGAA	TACGCCCATGAAACGCCCAA	0.700343	0	0	0.693481	0	0
chr1:35652834-35652853_SFPQ_-|3609_15_TGCTGGTTCCAACAAAAAGG|ILF3|SFPQ	chr1:35652834-35652853_SFPQ_-|3609_15_TGCTGGTTCCAACAAAAAGG	GCGGGAAAGAGACATGCGAA|TGCTGGTTCCAACAAAAAGG	ILF3|SFPQ	ILF3|SFPQ	ILF3	SFPQ	SFPQ|ILF3	SFPQ	ILF3	TO|BR	Project Achilles/MASHUP	gene|gene	geneB|geneA		GCGGGAAAGAGACATGCGAA	TGCTGGTTCCAACAAAAAGG	0.700343	0	0	0.760736	0	0
6421_3_CGAAGCTGTCTACCTCTCAT|chr19:10789358-10789377_ILF3_-|ILF3|SFPQ	6421_3_CGAAGCTGTCTACCTCTCAT|chr19:10789358-10789377_ILF3_-	CGAAGCTGTCTACCTCTCAT|GAACCACTTGGCGTGTCGGA	ILF3|SFPQ	ILF3|SFPQ	ILF3	SFPQ	SFPQ|ILF3	SFPQ	ILF3	BR|TO	Project Achilles/MASHUP	gene|gene	geneB|geneA		CGAAGCTGTCTACCTCTCAT	GAACCACTTGGCGTGTCGGA	0.763301	0	0	0.658879	0	0
6421_3_CGAAGCTGTCTACCTCTCAT|chr19:10789783-10789802_ILF3_-|ILF3|SFPQ	6421_3_CGAAGCTGTCTACCTCTCAT|chr19:10789783-10789802_ILF3_-	CGAAGCTGTCTACCTCTCAT|GACACAAGACTTCAGCCCGT	ILF3|SFPQ	ILF3|SFPQ	ILF3	SFPQ	SFPQ|ILF3	SFPQ	ILF3	BR|TO	Project Achilles/MASHUP	gene|gene	geneB|geneA		CGAAGCTGTCTACCTCTCAT	GACACAAGACTTCAGCCCGT	0.763301	0	0	0.665127	0	0
6421_3_CGAAGCTGTCTACCTCTCAT|3609_11_TACGCCCATGAAACGCCCAA|ILF3|SFPQ	6421_3_CGAAGCTGTCTACCTCTCAT|3609_11_TACGCCCATGAAACGCCCAA	CGAAGCTGTCTACCTCTCAT|TACGCCCATGAAACGCCCAA	ILF3|SFPQ	ILF3|SFPQ	ILF3	SFPQ	SFPQ|ILF3	SFPQ	ILF3	BR|BR	Project Achilles/MASHUP	gene|gene	geneB|geneA		CGAAGCTGTCTACCTCTCAT	TACGCCCATGAAACGCCCAA	0.763301	0	0	0.693481	0	0
6421_3_CGAAGCTGTCTACCTCTCAT|3609_15_TGCTGGTTCCAACAAAAAGG|ILF3|SFPQ	6421_3_CGAAGCTGTCTACCTCTCAT|3609_15_TGCTGGTTCCAACAAAAAGG	CGAAGCTGTCTACCTCTCAT|TGCTGGTTCCAACAAAAAGG	ILF3|SFPQ	ILF3|SFPQ	ILF3	SFPQ	SFPQ|ILF3	SFPQ	ILF3	BR|BR	Project Achilles/MASHUP	gene|gene	geneB|geneA		CGAAGCTGTCTACCTCTCAT	TGCTGGTTCCAACAAAAAGG	0.763301	0	0	0.760736	0	0
6421_2_TCTACCTGCTGATATCACGG|chr19:10789358-10789377_ILF3_-|ILF3|SFPQ	6421_2_TCTACCTGCTGATATCACGG|chr19:10789358-10789377_ILF3_-	TCTACCTGCTGATATCACGG|GAACCACTTGGCGTGTCGGA	ILF3|SFPQ	ILF3|SFPQ	ILF3	SFPQ	SFPQ|ILF3	SFPQ	ILF3	BR|TO	Project Achilles/MASHUP	gene|gene	geneB|geneA		TCTACCTGCTGATATCACGG	GAACCACTTGGCGTGTCGGA	0.748969	0	0	0.658879	0	0
6421_2_TCTACCTGCTGATATCACGG|chr19:10789783-10789802_ILF3_-|ILF3|SFPQ	6421_2_TCTACCTGCTGATATCACGG|chr19:10789783-10789802_ILF3_-	TCTACCTGCTGATATCACGG|GACACAAGACTTCAGCCCGT	ILF3|SFPQ	ILF3|SFPQ	ILF3	SFPQ	SFPQ|ILF3	SFPQ	ILF3	BR|TO	Project Achilles/MASHUP	gene|gene	geneB|geneA		TCTACCTGCTGATATCACGG	GACACAAGACTTCAGCCCGT	0.748969	0	0	0.665127	0	0
6421_2_TCTACCTGCTGATATCACGG|3609_11_TACGCCCATGAAACGCCCAA|ILF3|SFPQ	6421_2_TCTACCTGCTGATATCACGG|3609_11_TACGCCCATGAAACGCCCAA	TCTACCTGCTGATATCACGG|TACGCCCATGAAACGCCCAA	ILF3|SFPQ	ILF3|SFPQ	ILF3	SFPQ	SFPQ|ILF3	SFPQ	ILF3	BR|BR	Project Achilles/MASHUP	gene|gene	geneB|geneA		TCTACCTGCTGATATCACGG	TACGCCCATGAAACGCCCAA	0.748969	0	0	0.693481	0	0
[truncated: 22,326 more rows]

## Sheet: Table S2
Additional file 1: Table S2: Cell lines, media and screening conditions
[truncated: 31 more rows]

[truncated: 8 more sheets: Table S3, Table S4, Table S5, Table S6, Table S7, Table S8, Table S9, Table S10]
